# Supplementary material for: Crystal structure of 4-bromo-2-[(E)-N-(2,2,6,6-tetra­methyl­piperidin-4-yl)carboximido­yl]phenol dihydrate
Source: Acta Crystallogr E Crystallogr Commun. 2015 Apr 25;71(Pt 5):o349–50. doi: 10.1107/S2056989015007471 (PMC4420100; doi:10.1107/S2056989015007471)
Supplement: Supplementary file 1 [file e-71-0o349-sup1.cif]

##############################################################################
#                                                                            #
# This CIF contains the data in a paper accepted for publication in          #
# Acta Crystallographica Section E. It conforms to the requirements of       #
# Notes for Authors for Acta Crystallographica Section E, and has been       #
# peer reviewed under the auspices of the IUCr Commission on Journals.       #
#                                                                            #
# Full details of the Crystallographic Information File format               #
# are given in the paper "The Crystallographic Information File (CIF):       #
# a New Standard Archive File for Crystallography" by S. R. Hall, F. H.      #
# Allen and I. D. Brown [Acta Cryst. (1991), A47, 655-685].                  #
#                                                                            #
# The current version of the core CIF dictionary is obtainable from          #
# ftp://ftp.iucr.org/pub/cif_core.dic.                                       #
#                                                                            #
# Software is freely available for graphical display of the structure(s)     #
# in this CIF. For information consult the CIF software page                 #
# http://www.iucr.org/resources/cif/software.                                #
#                                                                            #
# This file may be used for bona fide research purposes within the           #
# scientific community so long as proper attribution is given to the journal # 
# article from which it was obtained.                                        #
#                                                                            #
##############################################################################
data_global
_audit_creation_method     'APEX2 v2014.9-0'
_journal_date_recd_electronic     2015-04-09
_journal_date_accepted     2015-04-16
_journal_name_full     'Acta Crystallographica, Section E'
_journal_year     2015
_journal_volume     71
_journal_issue      5
_journal_page_first     o349
_journal_page_last     o350
_journal_paper_category     HO
_journal_paper_doi     10.1107/S2056989015007471
_journal_coeditor_code     BG2553
_publ_contact_author_name
;
Mustafa R. Albayati
;
_publ_contact_author_address
;
Kirkuk University,
College of Science,
Department of Chemistry,
Kirkuk,
Iraq
;
_publ_contact_author_email     'shaabankamel@yahoo.com'
_publ_contact_author_fax     ?
_publ_contact_author_phone     ?
_publ_section_title
;\
Crystal structure of
4-bromo-2-[(<i>E</i>)-<i>N</i>-(2,2,6,6-tetramethylpiperidin-4-yl)\
carboximidoyl]phenol dihydrate
;
loop_
    _publ_author_name
    _publ_author_address
    'Joel T. Mague'
;
Department of Chemistry,
Tulane University,
New Orleans,
LA 70118,
USA
;
    'Mohamed, Shaaban K.'
;
Chemistry and Environmental Division,
Manchester Metropolitan University,
Manchester M1 5GD,
England
Chemistry Department,
Faculty of Science,
Minia University,
61519 El-Minia,
Egypt
;
    'Akkurt, Mehmet'
;
Department of Physics,
Faculty of Sciences,
Erciyes University,
38039 Kayseri,
Turkey
;
    'Antar A. Abdelhamid'
;
Department of Chemistry,
Faculty of Science,
Sohag University,
82524 Sohag,
Egypt
;
    'Mustafa R. Albayati'
;
Kirkuk University,
College of Science,
Department of Chemistry,
Kirkuk,
Iraq
;
data_I
_database_code_depnum_ccdc_archive 'CCDC 1059897'
_audit_creation_method     SHELXL-2014/6
_chemical_name_systematic
;\
4-Bromo-2-[(<i>E</i>)-<i>N</i>-(2,2,6,6-tetramethylpiperidin-\
4-yl)carboximidoyl]phenol dihydrate
;
_chemical_name_common     ?
_chemical_formula_moiety     'C16 H23 Br N2 O, 2(H2 O)'
_chemical_formula_sum     'C16 H27 Br N2 O3'
_chemical_formula_iupac     'C16 H23 Br N2 O, 2H2 O'
_chemical_formula_weight     375.30
_chemical_melting_point     ?
_shelx_space_group_comment
;
The symmetry employed for this shelxl refinement is uniquely defined
by the following loop, which should always be used as a source of
symmetry information in preference to the above space-group names.
They are only intended as comments.
;
_space_group_crystal_system     monoclinic
_space_group_name_H-M_alt     'C 2/c'
_space_group_name_Hall     '-C 2yc'
loop_
    _space_group_symop_operation_xyz
    'x, y, z'
    '-x, y, -z+1/2'
    'x+1/2, y+1/2, z'
    '-x+1/2, y+1/2, -z+1/2'
    '-x, -y, -z'
    'x, -y, z-1/2'
    '-x+1/2, -y+1/2, -z'
    'x+1/2, -y+1/2, z-1/2'
_cell_length_a     39.6126(7)
_cell_length_b     6.04970(10)
_cell_length_c     14.8673(3)
_cell_angle_alpha     90
_cell_angle_beta     98.8890(10)
_cell_angle_gamma     90
_cell_volume     3520.07(11)
_cell_formula_units_Z     8
_cell_measurement_reflns_used     9702
_cell_measurement_theta_min     6.0253
_cell_measurement_theta_max     72.0869
_cell_measurement_temperature     150.(2)
_exptl_crystal_description     column
_exptl_crystal_colour     'pale yellow'
_exptl_crystal_size_max     0.335
_exptl_crystal_size_mid     0.094
_exptl_crystal_size_min     0.082
_exptl_crystal_density_diffrn     1.416
_exptl_crystal_density_meas     ?
_exptl_crystal_density_method     'not measured'
_exptl_crystal_F_000     1568
_exptl_absorpt_coefficient_mu     3.299
_exptl_absorpt_correction_type     numerical
_exptl_absorpt_process_details
;
(<i>SADABS</i>; Bruker, 2014)
;
_shelx_estimated_absorpt_T_min     0.405
_shelx_estimated_absorpt_T_max     0.774
_exptl_absorpt_correction_T_min     0.54
_exptl_absorpt_correction_T_max     0.77
_diffrn_ambient_temperature     150(2)
_diffrn_radiation_type     CuK\a
_diffrn_radiation_wavelength     1.54178
_diffrn_radiation_monochromator     mirror
_diffrn_measurement_device_type     'Bruker D8 VENTURE PHOTON 100 CMOS'
_diffrn_measurement_method     '\w scans'
_diffrn_detector_area_resol_mean     10.4167
_diffrn_reflns_number     12901
_diffrn_reflns_av_R_equivalents     0.0254
_diffrn_reflns_theta_min     6.025
_diffrn_reflns_theta_max     72.150
_diffrn_reflns_theta_full     70.000
_diffrn_measured_fraction_theta_max     0.985
_diffrn_measured_fraction_theta_full     0.990
_diffrn_reflns_limit_h_min     -48
_diffrn_reflns_limit_h_max     45
_diffrn_reflns_limit_k_min     -7
_diffrn_reflns_limit_k_max     6
_diffrn_reflns_limit_l_min     -18
_diffrn_reflns_limit_l_max     15
_refine_special_details
;
Refinement of <i>F</i>^2^ against ALL reflections. The weighted <i>R</i>-factor
<i>wR</i> and goodness of fit <i>S</i> are based on <i>F</i>^2^, conventional
<i>R</i>-factors <i>R</i> are based on <i>F</i>, with <i>F</i> set to zero for
negative <i>F</i>^2^. The threshold expression of <i>F</i>^2^ >
\s(<i>F</i>^2^) is used only for calculating <i>R</i>-factors(gt) <i>etc</i>.
and is not relevant to the choice of reflections for refinement.
<i>R</i>-factors based on <i>F</i>^2^ are statistically about twice as large
as those based on <i>F</i>, and <i>R</i>- factors based on ALL data will be
even larger. H-atoms attached to carbon were placed in calculated positions
(C---H = 0.95 - 0.98 \%A) while those attached to nitrogen and oxygen were
placed in locations derived from a difference map and their parameters
adjusted to give N---H = 0.91 \%A and O---H = 0.84 \%A. All were included as
riding contributions with isotropic displacement parameters 1.2 - 1.5 times
those of the attached atoms. Each lattice water molecule is disordered over
two sites with the oxygen and one hydrogen in common. Based on peak heights
for the disordered H atoms, the two sites for these atoms were judged to be
equally occupied.
;
_reflns_number_total     3428
_reflns_number_gt     3113
_reflns_threshold_expression     I>2\s(I)
_refine_ls_structure_factor_coef     Fsqd
_refine_ls_matrix_type     full
_refine_ls_R_factor_all     0.0346
_refine_ls_R_factor_gt     0.0309
_refine_ls_wR_factor_gt     0.0744
_refine_ls_wR_factor_ref     0.0769
_refine_ls_goodness_of_fit_ref     1.095
_refine_ls_restrained_S_all     1.095
_refine_ls_number_reflns     3428
_refine_ls_number_parameters     204
_refine_ls_number_restraints     0
_refine_ls_hydrogen_treatment     constr
_refine_ls_weighting_scheme     calc
_refine_ls_weighting_details
              'w=1/[\s^2^(Fo^2^)+(0.0323P)^2^+4.9527P] where P=(Fo^2^+2Fc^2^)/3'
_atom_sites_solution_hydrogens     mixed
_atom_sites_solution_primary     direct
_atom_sites_solution_secondary     difmap
_refine_ls_shift/su_max     0.002
_refine_ls_shift/su_mean     0.000
_refine_diff_density_max     0.556
_refine_diff_density_min     -0.667
_refine_ls_extinction_method     none
_refine_ls_extinction_coef     .
loop_
    _atom_type_symbol
    _atom_type_description
    _atom_type_scat_dispersion_real
    _atom_type_scat_dispersion_imag
    _atom_type_scat_source
    'C' 'C' 0.0181 0.0091
                         'International Tables Vol C Tables 4.2.6.8 and 6.1.1.4'
    'H' 'H' 0.0000 0.0000
                         'International Tables Vol C Tables 4.2.6.8 and 6.1.1.4'
    'N' 'N' 0.0311 0.0180
                         'International Tables Vol C Tables 4.2.6.8 and 6.1.1.4'
    'O' 'O' 0.0492 0.0322
                         'International Tables Vol C Tables 4.2.6.8 and 6.1.1.4'
    'Br' 'Br' -0.6763 1.2805
                         'International Tables Vol C Tables 4.2.6.8 and 6.1.1.4'
_computing_data_collection
;
<i>APEX2</i> (Bruker, 2014)
;
_computing_cell_refinement
;
<i>SAINT</i> (Bruker, 2014)
;
_computing_data_reduction
;
<i>SAINT</i>  (Bruker, 2014)
;
_computing_structure_solution
;
<i>SHELXT</i> (Sheldrick, 2015a)
;
_computing_structure_refinement
;
<i>SHELXL2014</i> (Sheldrick, 2015b)
;
_computing_molecular_graphics
;
<i>DIAMOND</i> (Brandenburg & Putz, 2012)
;
_computing_publication_material
;
<i>SHELXTL</i> (Sheldrick, 2008)
;
loop_
    _atom_site_type_symbol
    _atom_site_label
    _atom_site_fract_x
    _atom_site_fract_y
    _atom_site_fract_z
    _atom_site_U_iso_or_equiv
    _atom_site_adp_type
    _atom_site_calc_flag
    _atom_site_occupancy
    _atom_site_disorder_assembly
    _atom_site_disorder_group
    Br Br1 0.82893(2) 0.47282(5) 0.33146(2) 0.04137(10) Uani d 1 . .
    O O1 0.69904(4) 0.0570(2) 0.41569(10) 0.0300(3) Uani d 1 . .
    H H1A 0.6835 0.1527 0.4080 0.056(9) Uiso d 1 . .
    N N1 0.66823(4) 0.4316(3) 0.36510(11) 0.0236(3) Uani d 1 . .
    N N2 0.56827(4) 0.6877(2) 0.37146(10) 0.0191(3) Uani d 1 . .
    H H2A 0.5586 0.5638 0.3912 0.023 Uiso d 1 . .
    C C1 0.72738(5) 0.3664(3) 0.35750(12) 0.0224(4) Uani d 1 . .
    C C2 0.72757(5) 0.1514(3) 0.39411(12) 0.0251(4) Uani d 1 . .
    C C3 0.75833(6) 0.0340(3) 0.40982(13) 0.0301(4) Uani d 1 . .
    H H3 0.7587 -0.1111 0.4344 0.036 Uiso calc 1 . .
    C C4 0.78818(5) 0.1262(4) 0.39007(13) 0.0335(5) Uani d 1 . .
    H H4 0.8089 0.0450 0.4008 0.040 Uiso calc 1 . .
    C C5 0.78768(5) 0.3385(4) 0.35440(13) 0.0288(4) Uani d 1 . .
    C C6 0.75773(5) 0.4580(3) 0.33731(12) 0.0249(4) Uani d 1 . .
    H H6 0.7577 0.6021 0.3119 0.030 Uiso calc 1 . .
    C C7 0.69657(5) 0.5031(3) 0.34611(12) 0.0215(4) Uani d 1 . .
    H H7 0.6977 0.6497 0.3239 0.026 Uiso calc 1 . .
    C C8 0.63930(4) 0.5860(3) 0.35583(12) 0.0210(4) Uani d 1 . .
    H H8 0.6465 0.7326 0.3343 0.025 Uiso calc 1 . .
    C C9 0.62799(5) 0.6125(3) 0.44904(12) 0.0215(4) Uani d 1 . .
    H H9A 0.6469 0.6795 0.4917 0.026 Uiso calc 1 . .
    H H9B 0.6233 0.4646 0.4728 0.026 Uiso calc 1 . .
    C C10 0.59592(4) 0.7571(3) 0.44580(12) 0.0200(4) Uani d 1 . .
    C C11 0.57716(4) 0.6334(3) 0.28012(11) 0.0196(3) Uani d 1 . .
    C C12 0.60997(5) 0.4941(3) 0.28757(12) 0.0213(4) Uani d 1 . .
    H H12A 0.6049 0.3418 0.3058 0.026 Uiso calc 1 . .
    H H12B 0.6173 0.4862 0.2269 0.026 Uiso calc 1 . .
    C C13 0.60480(5) 1.0012(3) 0.43633(14) 0.0249(4) Uani d 1 . .
    H H13A 0.6170 1.0200 0.3844 0.037 Uiso calc 1 . .
    H H13B 0.6193 1.0512 0.4920 0.037 Uiso calc 1 . .
    H H13C 0.5837 1.0889 0.4265 0.037 Uiso calc 1 . .
    C C14 0.58145(5) 0.7278(3) 0.53433(12) 0.0269(4) Uani d 1 . .
    H H14A 0.5617 0.8258 0.5342 0.040 Uiso calc 1 . .
    H H14B 0.5990 0.7650 0.5860 0.040 Uiso calc 1 . .
    H H14C 0.5743 0.5740 0.5397 0.040 Uiso calc 1 . .
    C C15 0.58037(5) 0.8434(3) 0.22423(12) 0.0247(4) Uani d 1 . .
    H H15A 0.5606 0.9394 0.2272 0.037 Uiso calc 1 . .
    H H15B 0.5811 0.8031 0.1607 0.037 Uiso calc 1 . .
    H H15C 0.6014 0.9218 0.2491 0.037 Uiso calc 1 . .
    C C16 0.54701(5) 0.4976(3) 0.23218(13) 0.0252(4) Uani d 1 . .
    H H16A 0.5435 0.3684 0.2694 0.038 Uiso calc 1 . .
    H H16B 0.5519 0.4485 0.1727 0.038 Uiso calc 1 . .
    H H16C 0.5263 0.5889 0.2237 0.038 Uiso calc 1 . .
    O O2 0.51008(4) 0.9736(2) 0.35246(11) 0.0331(3) Uani d 0.5 A 1
    H H2B 0.5278 0.8954 0.3562 0.040 Uiso d 0.5 A 1
    H H2C 0.5038 1.0005 0.2970 0.040 Uiso d 0.5 A 1
    O O3 0.51664(4) 0.2904(3) 0.49776(11) 0.0399(4) Uani d 0.5 B 1
    H H3A 0.5127 0.2158 0.5427 0.048 Uiso d 0.5 B 1
    H H3B 0.5124 0.2081 0.4519 0.048 Uiso d 0.5 B 1
    O O2A 0.51008(4) 0.9736(2) 0.35246(11) 0.0331(3) Uani d 0.5 C 2
    H H2BA 0.5278 0.8954 0.3562 0.040 Uiso d 0.5 C 2
    H H2D 0.5105 1.0762 0.3907 0.040 Uiso d 0.5 C 2
    O O3A 0.51664(4) 0.2904(3) 0.49776(11) 0.0399(4) Uani d 0.5 D 2
    H H3AA 0.5127 0.2158 0.5427 0.048 Uiso d 0.5 D 2
    H H3C 0.5069 0.4131 0.5000 0.048 Uiso d 0.5 D 2
loop_
    _atom_site_aniso_label
    _atom_site_aniso_U_11
    _atom_site_aniso_U_22
    _atom_site_aniso_U_33
    _atom_site_aniso_U_12
    _atom_site_aniso_U_13
    _atom_site_aniso_U_23
    Br1 0.01904(12) 0.06914(19) 0.03582(14) -0.00163(10) 0.00390(9) -0.01717(11)
    O1 0.0346(8) 0.0241(7) 0.0318(7) 0.0020(6) 0.0068(6) 0.0023(6)
    N1 0.0216(8) 0.0231(8) 0.0259(8) 0.0039(6) 0.0034(6) 0.0019(6)
    N2 0.0191(7) 0.0207(7) 0.0184(7) -0.0018(6) 0.0054(5) -0.0001(6)
    C1 0.0228(9) 0.0258(9) 0.0183(8) 0.0036(7) 0.0017(6) -0.0033(7)
    C2 0.0311(10) 0.0250(9) 0.0186(8) 0.0045(8) 0.0015(7) -0.0035(7)
    C3 0.0393(11) 0.0286(10) 0.0215(9) 0.0126(9) 0.0013(8) -0.0015(8)
    C4 0.0306(10) 0.0446(12) 0.0234(10) 0.0181(9) -0.0020(8) -0.0067(9)
    C5 0.0206(9) 0.0421(12) 0.0227(9) 0.0039(8) 0.0003(7) -0.0109(8)
    C6 0.0228(9) 0.0308(10) 0.0207(9) 0.0024(8) 0.0023(7) -0.0047(7)
    C7 0.0227(9) 0.0216(9) 0.0202(8) 0.0033(7) 0.0028(7) 0.0020(7)
    C8 0.0188(8) 0.0189(8) 0.0257(9) 0.0025(7) 0.0044(7) 0.0041(7)
    C9 0.0226(9) 0.0200(8) 0.0211(9) 0.0010(7) 0.0014(7) 0.0017(7)
    C10 0.0213(8) 0.0206(9) 0.0181(8) -0.0001(7) 0.0034(6) 0.0003(7)
    C11 0.0188(8) 0.0224(9) 0.0182(8) -0.0002(7) 0.0046(6) -0.0001(7)
    C12 0.0227(9) 0.0211(9) 0.0206(8) 0.0023(7) 0.0051(7) 0.0007(7)
    C13 0.0262(10) 0.0188(9) 0.0288(10) -0.0001(7) 0.0018(7) -0.0007(7)
    C14 0.0313(10) 0.0302(10) 0.0201(9) -0.0013(8) 0.0070(7) -0.0011(8)
    C15 0.0235(9) 0.0289(10) 0.0226(9) 0.0030(7) 0.0066(7) 0.0055(8)
    C16 0.0220(9) 0.0305(10) 0.0232(9) -0.0017(7) 0.0041(7) -0.0048(7)
    O2 0.0281(7) 0.0337(8) 0.0376(8) 0.0058(6) 0.0050(6) -0.0057(6)
    O3 0.0444(9) 0.0318(8) 0.0450(9) -0.0004(7) 0.0113(7) -0.0064(7)
    O2A 0.0281(7) 0.0337(8) 0.0376(8) 0.0058(6) 0.0050(6) -0.0057(6)
    O3A 0.0444(9) 0.0318(8) 0.0450(9) -0.0004(7) 0.0113(7) -0.0064(7)
_geom_special_details
;
All e.s.d.'s (except the e.s.d. in the dihedral angle between two l.s. planes)
are estimated using the full covariance matrix. The cell e.s.d.'s are taken
into account individually in the estimation of e.s.d.'s in distances, angles
and torsion angles; correlations between e.s.d.'s in cell parameters are only
used when they are defined by crystal symmetry. An approximate (isotropic)
treatment of cell e.s.d.'s is used for estimating e.s.d.'s involving l.s.
planes.
;
loop_
    _geom_bond_atom_site_label_1
    _geom_bond_atom_site_label_2
    _geom_bond_site_symmetry_2
    _geom_bond_distance
    _geom_bond_publ_flag
    Br1 C5 . 1.902(2) ?
    O1 C2 . 1.348(2) ?
    O1 H1A . 0.8400 ?
    N1 C7 . 1.275(2) ?
    N1 C8 . 1.468(2) ?
    N2 C10 . 1.491(2) ?
    N2 C11 . 1.491(2) ?
    N2 H2A . 0.9099 ?
    C1 C6 . 1.398(3) ?
    C1 C2 . 1.409(3) ?
    C1 C7 . 1.463(2) ?
    C2 C3 . 1.399(3) ?
    C3 C4 . 1.379(3) ?
    C3 H3 . 0.9500 ?
    C4 C5 . 1.388(3) ?
    C4 H4 . 0.9500 ?
    C5 C6 . 1.379(3) ?
    C6 H6 . 0.9500 ?
    C7 H7 . 0.9500 ?
    C8 C12 . 1.525(3) ?
    C8 C9 . 1.529(2) ?
    C8 H8 . 1.0000 ?
    C9 C10 . 1.537(2) ?
    C9 H9A . 0.9900 ?
    C9 H9B . 0.9900 ?
    C10 C14 . 1.525(2) ?
    C10 C13 . 1.530(2) ?
    C11 C16 . 1.532(2) ?
    C11 C15 . 1.534(2) ?
    C11 C12 . 1.538(2) ?
    C12 H12A . 0.9900 ?
    C12 H12B . 0.9900 ?
    C13 H13A . 0.9800 ?
    C13 H13B . 0.9800 ?
    C13 H13C . 0.9800 ?
    C14 H14A . 0.9800 ?
    C14 H14B . 0.9800 ?
    C14 H14C . 0.9800 ?
    C15 H15A . 0.9800 ?
    C15 H15B . 0.9800 ?
    C15 H15C . 0.9800 ?
    C16 H16A . 0.9800 ?
    C16 H16B . 0.9800 ?
    C16 H16C . 0.9800 ?
    O2 H2B . 0.8400 ?
    O2 H2C . 0.8400 ?
    O3 H3A . 0.8399 ?
    O3 H3B . 0.8400 ?
    O2A H2BA . 0.8400 ?
    O2A H2D . 0.8400 ?
    O3A H3AA . 0.8399 ?
    O3A H3C . 0.8401 ?
loop_
    _geom_angle_atom_site_label_1
    _geom_angle_atom_site_label_2
    _geom_angle_atom_site_label_3
    _geom_angle_site_symmetry_1
    _geom_angle_site_symmetry_3
    _geom_angle
    _geom_angle_publ_flag
    C2 O1 H1A . . 107.4 ?
    C7 N1 C8 . . 117.69(15) ?
    C10 N2 C11 . . 119.17(13) ?
    C10 N2 H2A . . 106.8 ?
    C11 N2 H2A . . 106.4 ?
    C6 C1 C2 . . 119.71(17) ?
    C6 C1 C7 . . 118.73(17) ?
    C2 C1 C7 . . 121.42(17) ?
    O1 C2 C3 . . 119.07(18) ?
    O1 C2 C1 . . 121.87(17) ?
    C3 C2 C1 . . 119.06(19) ?
    C4 C3 C2 . . 120.81(19) ?
    C4 C3 H3 . . 119.6 ?
    C2 C3 H3 . . 119.6 ?
    C3 C4 C5 . . 119.57(18) ?
    C3 C4 H4 . . 120.2 ?
    C5 C4 H4 . . 120.2 ?
    C6 C5 C4 . . 121.09(19) ?
    C6 C5 Br1 . . 118.76(17) ?
    C4 C5 Br1 . . 120.12(15) ?
    C5 C6 C1 . . 119.75(19) ?
    C5 C6 H6 . . 120.1 ?
    C1 C6 H6 . . 120.1 ?
    N1 C7 C1 . . 122.01(17) ?
    N1 C7 H7 . . 119.0 ?
    C1 C7 H7 . . 119.0 ?
    N1 C8 C12 . . 109.52(15) ?
    N1 C8 C9 . . 108.38(14) ?
    C12 C8 C9 . . 109.97(14) ?
    N1 C8 H8 . . 109.6 ?
    C12 C8 H8 . . 109.6 ?
    C9 C8 H8 . . 109.6 ?
    C8 C9 C10 . . 112.81(14) ?
    C8 C9 H9A . . 109.0 ?
    C10 C9 H9A . . 109.0 ?
    C8 C9 H9B . . 109.0 ?
    C10 C9 H9B . . 109.0 ?
    H9A C9 H9B . . 107.8 ?
    N2 C10 C14 . . 106.03(14) ?
    N2 C10 C13 . . 110.90(14) ?
    C14 C10 C13 . . 108.29(15) ?
    N2 C10 C9 . . 111.84(14) ?
    C14 C10 C9 . . 109.03(15) ?
    C13 C10 C9 . . 110.57(15) ?
    N2 C11 C16 . . 105.38(14) ?
    N2 C11 C15 . . 111.20(14) ?
    C16 C11 C15 . . 108.43(15) ?
    N2 C11 C12 . . 111.77(14) ?
    C16 C11 C12 . . 109.21(15) ?
    C15 C11 C12 . . 110.66(14) ?
    C8 C12 C11 . . 113.38(14) ?
    C8 C12 H12A . . 108.9 ?
    C11 C12 H12A . . 108.9 ?
    C8 C12 H12B . . 108.9 ?
    C11 C12 H12B . . 108.9 ?
    H12A C12 H12B . . 107.7 ?
    C10 C13 H13A . . 109.5 ?
    C10 C13 H13B . . 109.5 ?
    H13A C13 H13B . . 109.5 ?
    C10 C13 H13C . . 109.5 ?
    H13A C13 H13C . . 109.5 ?
    H13B C13 H13C . . 109.5 ?
    C10 C14 H14A . . 109.5 ?
    C10 C14 H14B . . 109.5 ?
    H14A C14 H14B . . 109.5 ?
    C10 C14 H14C . . 109.5 ?
    H14A C14 H14C . . 109.5 ?
    H14B C14 H14C . . 109.5 ?
    C11 C15 H15A . . 109.5 ?
    C11 C15 H15B . . 109.5 ?
    H15A C15 H15B . . 109.5 ?
    C11 C15 H15C . . 109.5 ?
    H15A C15 H15C . . 109.5 ?
    H15B C15 H15C . . 109.5 ?
    C11 C16 H16A . . 109.5 ?
    C11 C16 H16B . . 109.5 ?
    H16A C16 H16B . . 109.5 ?
    C11 C16 H16C . . 109.5 ?
    H16A C16 H16C . . 109.5 ?
    H16B C16 H16C . . 109.5 ?
    H2B O2 H2C . . 106.9 ?
    H3A O3 H3B . . 106.7 ?
    H2BA O2A H2D . . 116.2 ?
    H3AA O3A H3C . . 107.5 ?
loop_
    _geom_torsion_atom_site_label_1
    _geom_torsion_atom_site_label_2
    _geom_torsion_atom_site_label_3
    _geom_torsion_atom_site_label_4
    _geom_torsion_site_symmetry_1
    _geom_torsion_site_symmetry_2
    _geom_torsion_site_symmetry_3
    _geom_torsion_site_symmetry_4
    _geom_torsion
    _geom_torsion_publ_flag
    C6 C1 C2 O1 . . . . 179.19(17) ?
    C7 C1 C2 O1 . . . . 3.7(3) ?
    C6 C1 C2 C3 . . . . 0.2(3) ?
    C7 C1 C2 C3 . . . . -175.29(17) ?
    O1 C2 C3 C4 . . . . -178.91(17) ?
    C1 C2 C3 C4 . . . . 0.1(3) ?
    C2 C3 C4 C5 . . . . 0.2(3) ?
    C3 C4 C5 C6 . . . . -0.8(3) ?
    C3 C4 C5 Br1 . . . . 177.42(15) ?
    C4 C5 C6 C1 . . . . 1.1(3) ?
    Br1 C5 C6 C1 . . . . -177.13(13) ?
    C2 C1 C6 C5 . . . . -0.8(3) ?
    C7 C1 C6 C5 . . . . 174.83(16) ?
    C8 N1 C7 C1 . . . . 176.84(16) ?
    C6 C1 C7 N1 . . . . -178.48(17) ?
    C2 C1 C7 N1 . . . . -2.9(3) ?
    C7 N1 C8 C12 . . . . 120.82(18) ?
    C7 N1 C8 C9 . . . . -119.20(18) ?
    N1 C8 C9 C10 . . . . -175.48(14) ?
    C12 C8 C9 C10 . . . . -55.78(19) ?
    C11 N2 C10 C14 . . . . -162.17(15) ?
    C11 N2 C10 C13 . . . . 80.49(19) ?
    C11 N2 C10 C9 . . . . -43.4(2) ?
    C8 C9 C10 N2 . . . . 49.0(2) ?
    C8 C9 C10 C14 . . . . 165.96(15) ?
    C8 C9 C10 C13 . . . . -75.08(19) ?
    C10 N2 C11 C16 . . . . 161.25(15) ?
    C10 N2 C11 C15 . . . . -81.47(18) ?
    C10 N2 C11 C12 . . . . 42.7(2) ?
    N1 C8 C12 C11 . . . . 174.37(14) ?
    C9 C8 C12 C11 . . . . 55.37(19) ?
    N2 C11 C12 C8 . . . . -48.0(2) ?
    C16 C11 C12 C8 . . . . -164.17(15) ?
    C15 C11 C12 C8 . . . . 76.55(18) ?
loop_
    _geom_hbond_atom_site_label_D
    _geom_hbond_atom_site_label_H
    _geom_hbond_atom_site_label_A
    _geom_hbond_site_symmetry_A
    _geom_hbond_distance_DH
    _geom_hbond_distance_HA
    _geom_hbond_distance_DA
    _geom_hbond_angle_DHA
    _geom_hbond_publ_flag
    O1 H1A N1 . 0.84 1.87 2.628(2) 149 yes
    O2 H2B N2 . 0.84 2.02 2.861(2) 175 yes
    O3 H3A O2 5_666 0.84 2.24 3.059(2) 167 yes
    O3 H3B O2 1_545 0.84 2.04 2.869(2) 168 yes
    O2A H2BA N2 . 0.84 2.02 2.861(2) 175 yes
    O2A H2D O3A 1_565 0.84 2.04 2.869(2) 170 yes
    O3A H3AA O2A 5_666 0.84 2.24 3.059(2) 167 yes
_shelx_hkl_file
;
   6   0   0   35.00    1.30
   8   0   0  689.63   18.70
   8   0   0  679.93   18.70
  10   0   0  488.15   13.40
  10   0   0  478.85   13.40
  12   0   0 2990.20   79.09
  12   0   0 2870.51   78.99
  14   0   0  240.98    7.00
  14   0   0  238.98    7.00
  16   0   0   19.10    1.40
  16   0   0   19.40    1.30
  16   0   0   18.60    2.30
  18   0   0  814.72   22.30
  18   0   0  800.52   22.80
  18   0   0  797.22   22.30
  20   0   0 1101.19   30.40
  20   0   0 1105.99   30.30
  20   0   0 1097.29   30.90
  22   0   0   36.00    2.80
  22   0   0   34.60    2.70
  24   0   0  828.32   23.60
 -24   0   0  805.72   22.90
 -26   0   0  857.91   24.10
  26   0   0  864.91   24.90
  28   0   0   17.00    2.80
 -28   0   0   19.00    2.20
  30   0   0  468.15   14.80
 -30   0   0  472.55   13.70
 -32   0   0 1940.21   51.79
  32   0   0 1840.32   52.89
 -34   0   0    4.90    1.20
  34   0   0    3.70    2.40
  36   0   0  177.98    7.30
 -36   0   0  168.88    6.30
 -38   0   0  463.75   13.70
  38   0   0  478.85   15.20
  40   0   0  131.79    6.20
  42   0   0   43.50    4.30
 -42   0   0   45.90    2.40
 -44   0   0  448.56   12.80
  44   0   0  451.95   14.30
 -46   0   0   98.39    3.60
 -48   0   0   16.00    1.60
   1  -1   0   23.10    1.20
  -1  -1   0   21.80    1.20
  -1   1   0   22.60    1.10
   1   1   0   23.00    1.10
  -3  -1   0  685.83   18.40
   3  -1   0  652.43   18.40
  -3   1   0  673.13   18.40
   3   1   0  643.24   18.40
  -5  -1   0 1659.73   43.90
   5  -1   0 1584.34   44.00
  -5   1   0 1574.24   43.90
   5   1   0 1666.93   44.00
   7  -1   0  267.67    7.90
  -7  -1   0  257.47    7.80
  -7   1   0  268.97    7.80
   7   1   0  274.17    7.80
   9  -1   0  381.76   11.10
  -9  -1   0  380.16   10.90
  -9   1   0  397.96   11.00
   9   1   0  389.16   11.00
 -11  -1   0 3237.78   87.89
  11  -1   0 3385.96   88.09
 -11   1   0 3129.09   88.09
  11   1   0 3284.47   87.99
  13  -1   0  144.39    4.80
 -13  -1   0  140.29    4.60
 -13   1   0  145.99    4.60
  13   1   0  146.09    4.60
  15  -1   0 1282.77   34.60
 -15  -1   0 1237.38   34.50
  15   1   0 1188.08   34.80
  15   1   0 1309.47   34.50
  17  -1   0  631.94   17.90
  17   1   0  607.04   18.00
  17   1   0  627.04   17.60
  19  -1   0   45.30    2.70
  19  -1   0   44.50    2.80
  19  -1   0   42.00    3.30
  19   1   0   43.80    3.10
  19   1   0   45.30    2.70
  21  -1   0  463.65   13.80
  21  -1   0  455.25   13.50
  21   1   0  474.05   14.10
  21   1   0  451.75   13.50
  23  -1   0  411.46   14.70
 -23   1   0  494.45   13.80
  23   1   0  516.55   14.70
 -25  -1   0   22.40    3.00
  25  -1   0   30.40    2.90
  25   1   0   30.70    3.10
 -25   1   0   31.20    2.30
  27  -1   0  425.26   12.90
 -27  -1   0  406.56   12.10
 -27   1   0  416.26   12.10
 -27   1   0  382.06   12.10
  27   1   0  425.66   13.30
  27   1   0  403.86   12.30
 -29  -1   0  599.44   17.30
  29  -1   0  611.24   18.30
 -29   1   0  602.74   17.30
  29   1   0  599.94   17.40
  29   1   0  629.24   20.60
 -29   1   0  587.54   17.20
 -31  -1   0   48.20    3.00
  31  -1   0   47.20    3.90
  31   1   0   57.59    4.00
 -31   1   0   51.89    4.90
 -31   1   0   49.99    2.80
 -33  -1   0   61.69    3.20
  33  -1   0   62.89    4.40
 -33   1   0   59.49    2.90
  33   1   0   57.39    4.30
  35  -1   0  383.66   12.50
 -35  -1   0  365.86   11.10
 -35   1   0  360.76   11.10
  35   1   0  378.46   12.70
  37  -1   0  139.49    6.50
 -37  -1   0  142.99    5.10
 -37   1   0  141.69    5.00
  37   1   0  148.39    6.60
  39  -1   0   53.79    4.70
  39   1   0   62.69    4.90
 -39   1   0   63.79    2.80
 -41  -1   0  179.88    5.80
  41  -1   0  177.38    7.60
  41   1   0  187.48    8.20
 -41   1   0  176.08    5.80
  43  -1   0  259.57    9.70
 -43  -1   0  246.18    7.60
  43   1   0  256.57    9.10
 -43   1   0  244.08    7.80
 -45  -1   0   47.30    2.70
 -45   1   0   45.60    2.40
  45   1   0   47.20    4.20
 -47   1   0  109.59    3.60
   0  -2   0 5773.32  156.38
   0   2   0 5811.42  156.48
  -2  -2   0 1611.14   47.10
   2  -2   0 1828.22   47.30
   2   2   0 1664.93   47.40
  -2   2   0 1768.72   47.10
  -4  -2   0   91.29    3.50
   4  -2   0   94.59    3.70
  -4   2   0   95.09    3.50
   4   2   0   89.89    3.50
  -6  -2   0 2515.95   65.49
   6  -2   0 2452.95   65.59
  -6   2   0 2217.28   65.39
   6   2   0 2415.06   65.49
   8  -2   0   91.99    3.90
  -8  -2   0   95.69    3.70
  -8   2   0   92.29    3.60
   8   2   0   91.19    3.70
  10  -2   0   77.39    3.60
 -10  -2   0   73.19    3.20
  10   2   0   69.79    3.90
 -10   2   0   73.09    3.10
  10   2   0   73.19    3.30
  12  -2   0  283.67    9.40
 -12  -2   0  297.67    9.00
 -12   2   0  282.67    8.90
  12   2   0  290.57    9.10
  12   2   0  286.77    9.30
  14  -2   0 2490.65   68.09
 -14  -2   0 2514.35   67.69
  14   2   0 2510.95   67.79
  14   2   0 2412.86   67.79
 -14   2   0 2460.05   67.49
  16  -2   0  333.87   11.40
 -16  -2   0  346.37   10.80
  16   2   0  341.27   10.80
 -16   2   0  348.97   10.70
  16   2   0  345.37   10.90
 -18  -2   0 1020.60   29.70
  18  -2   0 1025.10   30.40
 -18   2   0 1065.99   29.70
  18   2   0 1039.90   29.90
  18   2   0 1088.29   29.80
  20   2   0    9.00    1.80
  22  -2   0    8.00    1.80
 -22   2   0    8.30    1.50
  22   2   0    8.50    2.20
 -22   2   0    9.50    2.20
  22   2   0    6.30    1.70
  24  -2   0  539.05   16.20
 -24   2   0  531.95   15.40
  24   2   0  521.05   16.90
 -24   2   0  541.55   15.40
  24   2   0  546.45   15.50
  26  -2   0  343.37   11.00
 -26   2   0  339.77   10.20
  26   2   0  337.87   10.30
 -26   2   0  333.47   10.10
  26   2   0  332.57   11.90
  28  -2   0   27.30    3.60
  28   2   0   28.70    3.70
 -28   2   0   23.20    2.40
 -28   2   0   30.40    2.30
  30  -2   0  399.26   13.00
 -30   2   0  396.56   11.90
  30   2   0  405.66   13.60
 -30   2   0  403.96   11.90
 -32   2   0  770.82   21.40
 -32   2   0  783.02   21.30
  32   2   0  708.93   24.20
  34  -2   0   19.60    4.30
 -34   2   0   19.00    1.90
 -34   2   0   18.80    2.30
  34   2   0   22.80    3.80
  36  -2   0  254.87    9.70
 -36   2   0  252.17    8.00
  36   2   0  264.87    9.70
 -36   2   0  256.27    8.00
  38  -2   0  287.07   10.70
  38   2   0  289.27   10.50
 -38   2   0  301.17    8.90
  40   2   0   51.99    4.40
 -40   2   0   55.69    2.70
  42   2   0   18.80    3.40
 -42   2   0   18.30    1.50
  44   2   0  250.87    8.90
 -44   2   0  253.67    7.50
 -46   2   0  174.98    5.20
   1  -3   0  549.54   17.40
  -1  -3   0  511.15   17.10
  -1   3   0  550.84   16.50
   1   3   0  589.94   17.10
   1   3   0  565.24   16.50
  -1   3   0  594.24   17.00
  -3  -3   0  188.78    7.80
  -3   3   0  205.78    7.50
   3   3   0  218.28    7.50
   3   3   0  216.98    7.60
  -5  -3   0  286.87   10.60
   5   3   0  275.27    9.30
  -5   3   0  256.37    8.90
   5   3   0  252.67    8.90
  -5   3   0  282.87    9.30
   7   3   0  271.27    8.90
  -7   3   0  243.48    8.70
  -7   3   0  268.17    9.10
   7   3   0  266.87    9.20
   9   3   0  249.97    9.00
  -9   3   0  238.18    8.70
   9   3   0  253.37    8.50
  -9   3   0  242.18    8.40
 -11   3   0  576.44   17.50
 -11   3   0  620.24   18.30
  11   3   0  603.94   18.60
  11   3   0  601.74   17.90
  13   3   0  211.28    7.60
  13   3   0  184.78    8.40
 -13   3   0  199.38    7.30
 -13   3   0  202.88    7.90
  15   3   0   98.79    6.80
  15   3   0  106.79    5.20
 -15   3   0  107.59    5.10
 -15   3   0   95.09    5.50
 -15   3   0   99.29    3.90
  17  -3   0  302.17    9.50
 -17   3   0  340.77   12.50
  17   3   0  284.27   12.60
 -17   3   0  309.87    9.30
  17   3   0  315.57   10.70
  19  -3   0   13.90    2.30
 -19   3   0   17.20    1.90
 -19   3   0   18.40    2.80
  19   3   0   18.40    3.30
  19   3   0   14.50    3.70
  21  -3   0  441.46   13.20
 -21   3   0  459.95   13.30
  21   3   0  454.75   14.80
  21   3   0  435.76   13.60
 -21   3   0  466.85   13.20
  23  -3   0  129.29    5.20
  23  -3   0  139.99    6.20
  23   3   0  127.09    6.50
 -23   3   0  139.79    5.00
 -23   3   0  136.89    4.80
  25  -3   0   54.69    5.00
  25  -3   0   57.79    3.70
  25   3   0   51.29    4.70
 -25   3   0   57.19    3.00
 -25   3   0   53.79    3.90
  27  -3   0  165.58    7.20
 -27   3   0  159.78    5.50
 -27   3   0  163.88    5.60
  27   3   0  161.48    7.50
 -29   3   0  369.06   11.10
 -29   3   0  370.46   11.00
  29   3   0  369.76   13.00
  31   3   0    7.80    2.60
 -31   3   0    7.20    1.80
 -31   3   0    8.10    1.80
 -33   3   0   95.29    3.70
 -33   3   0   93.59    3.70
  33   3   0  101.09    6.10
 -35  -3   0   54.79    3.10
 -35   3   0   52.49    2.70
  35   3   0   54.79    4.50
 -35   3   0   50.19    3.60
 -37  -3   0  119.89    4.60
 -37   3   0  119.29    4.30
 -37   3   0  119.19    4.20
  37   3   0  128.89    6.40
 -39  -3   0   14.20    2.50
 -39   3   0   18.90    1.60
  39   3   0   16.40    3.20
 -39   3   0   22.80    1.90
  41   3   0   74.09    4.60
 -41   3   0   74.59    2.80
 -43   3   0   74.09    2.70
   0  -4   0  521.45   15.40
   0   4   0  531.85   16.00
   2  -4   0   28.10    3.40
  -2  -4   0   25.30    2.90
   2   4   0   30.30    4.00
  -2   4   0   21.20    3.00
  -2   4   0   18.70    4.00
  -4  -4   0   40.20    3.20
  -4   4   0   40.20    3.00
  -4   4   0   40.70    4.60
  -6  -4   0  285.67    9.00
   6   4   0  293.77    9.90
  -6   4   0  282.87    9.80
  -6   4   0  297.17    8.80
   6   4   0  266.07    8.80
  -8  -4   0   33.90    2.90
   8  -4   0   37.90    2.30
  -8   4   0   34.20    2.60
   8   4   0   35.80    2.60
   8   4   0   35.40    4.20
  10  -4   0   44.00    2.60
  10   4   0   39.10    2.90
 -10   4   0   46.50    2.70
  10   4   0   45.50    4.30
  12  -4   0  374.36   11.00
  12   4   0  364.06   12.30
  12   4   0  359.96   11.20
 -12   4   0  372.56   11.00
  14  -4   0  788.52   22.60
  14   4   0  810.92   22.90
 -14   4   0  809.82   22.70
  14   4   0  813.22   24.10
  16  -4   0   15.80    2.00
 -16   4   0   14.10    2.40
  16   4   0   12.80    2.00
  16   4   0   14.10    3.80
  18  -4   0  140.29    5.00
  18   4   0  142.39    7.00
 -18   4   0  132.89    4.90
  20  -4   0   38.60    2.60
 -20   4   0   39.10    2.40
  20   4   0   39.90    4.70
  20   4   0   39.70    3.10
  22  -4   0   11.90    2.20
 -22   4   0   14.60    3.00
 -22   4   0   16.50    1.90
  22   4   0   15.50    4.10
  22   4   0   15.20    2.10
  24  -4   0   20.60    2.40
  24   4   0   20.80    4.30
  24   4   0   23.50    3.20
 -24   4   0   20.20    2.80
 -24   4   0   19.80    2.00
  26  -4   0  138.39    5.00
 -26   4   0  126.29    4.60
  26   4   0  119.99    6.80
 -26   4   0  124.39    4.80
 -28  -4   0    0.60    1.30
  28  -4   0   -1.60    1.60
 -28   4   0   -0.30    1.30
 -28   4   0   -0.30    0.90
  28   4   0    1.20    2.40
 -30  -4   0   24.90    2.50
 -30   4   0   29.70    2.00
  30   4   0   25.20    4.30
 -30   4   0   28.40    2.40
 -32  -4   0  142.29    5.10
  32   4   0  150.28    7.00
 -32   4   0  144.79    5.00
 -32   4   0  145.19    4.90
 -34  -4   0    2.80    1.20
 -34   4   0    2.90    1.10
  34   4   0    4.40    2.50
 -34   4   0    1.60    0.80
 -36  -4   0    9.30    1.70
 -36   4   0   15.60    1.40
 -36   4   0   12.30    1.70
  36   4   0   16.30    3.70
 -38  -4   0  127.99    4.40
  38   4   0  127.49    6.20
 -38   4   0  133.29    4.40
 -38   4   0  157.88    5.00
 -40   4   0    6.90    1.60
   1  -5   0    9.90    2.00
  -1  -5   0   10.30    2.40
  -3  -5   0  207.98    7.00
   3  -5   0  196.68    7.00
  -3   5   0  212.98    7.00
   5  -5   0   13.60    1.80
  -5  -5   0   11.90    2.40
  -5   5   0   13.60    2.40
   5   5   0   11.50    3.40
   7  -5   0   68.09    3.50
  -7  -5   0   77.99    3.70
  -7   5   0   73.19    3.50
   7   5   0   71.59    5.70
   9  -5   0    8.60    1.90
  -9  -5   0   10.20    2.20
  -9   5   0    9.40    2.20
   9   5   0   12.10    3.40
  11  -5   0    7.20    1.80
 -11  -5   0    8.00    2.10
  11   5   0   16.20    3.30
 -11   5   0    9.40    2.00
  13  -5   0   43.30    2.40
 -13  -5   0   42.60    2.90
 -13   5   0   46.40    2.70
  15  -5   0   83.59    3.50
 -15  -5   0   84.39    4.00
 -15   5   0   88.09    3.60
  15   5   0   81.09    5.80
 -17  -5   0   47.20    2.90
  17  -5   0   42.80    2.50
  17   5   0   41.50    5.40
 -17   5   0   47.60    2.60
 -19  -5   0    1.70    1.30
  19  -5   0    0.30    1.00
 -19   5   0   -0.90    0.90
  19   5   0    2.60    3.10
  21  -5   0   37.60    2.40
 -21  -5   0   41.70    2.60
 -21   5   0   37.90    2.20
  21   5   0   39.10    5.30
 -23  -5   0  212.38    7.00
  23  -5   0  218.68    8.20
  23   5   0  200.88    9.10
 -23   5   0  204.38    6.60
  25  -5   0   29.90    2.40
 -25  -5   0   29.70    2.20
  25   5   0   25.70    5.30
 -25   5   0   29.80    2.00
  27  -5   0   32.20    2.50
 -27  -5   0   27.30    2.30
 -27   5   0   28.90    1.90
  27   5   0   26.10    6.90
 -29  -5   0   85.39    3.40
 -29   5   0   81.09    3.10
  29   5   0   92.49    6.10
 -31  -5   0    0.50    0.90
 -31   5   0    0.00    0.60
  31   5   0   -0.50    3.40
 -33  -5   0    2.50    0.90
 -33   5   0    4.70    1.00
 -35  -5   0   11.20    1.30
 -35   5   0   13.30    1.10
   0  -6   0  110.09    4.30
   0  -6   0  117.79    5.10
  -2  -6   0    1.10    1.40
   2  -6   0    0.90    1.00
  -2  -6   0    1.80    1.10
  -4  -6   0   12.20    2.30
   4  -6   0    8.30    1.60
  -4  -6   0   10.90    1.70
  -6  -6   0    6.40    1.50
  -6  -6   0    1.60    1.00
   6  -6   0    3.20    1.10
  -6   6   0    2.70    1.60
  -8  -6   0   16.90    1.90
   8  -6   0   16.30    1.70
  -8   6   0   18.10    2.40
 -10  -6   0    3.30    1.20
 -10  -6   0    7.50    1.60
 -10   6   0    4.50    1.40
 -12  -6   0    3.60    1.10
 -12  -6   0    1.90    1.20
  12  -6   0    3.10    1.00
 -12   6   0    2.80    1.10
  14  -6   0   15.00    1.50
 -14  -6   0   15.90    2.00
 -14  -6   0   12.50    1.80
 -14   6   0   14.90    2.00
  16  -6   0    0.80    0.90
 -16  -6   0    1.10    1.10
 -16  -6   0    3.20    1.30
 -16   6   0    2.10    1.00
 -18  -6   0   65.99    3.20
  18  -6   0   59.29    2.60
 -18  -6   0   56.99    2.80
 -18   6   0   59.29    2.60
 -20  -6   0    6.50    1.40
 -20  -6   0    6.80    1.60
  20  -6   0    5.50    1.40
 -20   6   0    7.20    1.40
  22  -6   0   11.00    1.60
 -22  -6   0   10.80    1.50
 -22   6   0   11.50    1.30
 -24  -6   0    0.10    0.90
  24  -6   0    2.30    1.20
 -24   6   0   -0.40    0.70
 -26  -6   0    9.70    1.40
 -26   6   0   12.60    1.10
 -28  -6   0   14.10    1.20
  -1  -7   0    8.60    1.30
   1  -7   0    9.60    1.30
  -3  -7   0    1.20    0.80
   3  -7   0   -0.40    0.70
   5  -7   0    0.60    1.10
  -5  -7   0    1.30    1.00
   7  -7   0   22.60    1.50
  -7  -7   0   25.10    1.60
   9  -7   0    5.70    1.00
  -9  -7   0    5.90    1.60
  -9  -7   0    6.60    1.30
 -11  -7   0    7.80    1.30
 -11  -7   0    6.50    1.40
  11  -7   0    8.40    1.10
 -13  -7   0   38.60    2.10
  13  -7   0   42.50    1.90
 -15  -7   0   18.20    1.80
  15  -7   0   19.30    1.40
 -48   0   1   -2.00    1.00
 -46   0   1    0.40    0.90
  44   0  -1    3.50    2.90
 -44   0   1    1.50    0.90
  42   0  -1    1.10    2.70
 -42   0   1   -0.80    0.90
  40   0  -1   -0.80    2.40
 -40   0   1    0.70    1.20
  38   0  -1    0.80    2.30
 -38   0   1    0.10    1.00
  36   0  -1    0.60    2.20
 -36   0   1    0.50    1.00
  34   0  -1   -0.90    2.00
 -34   0   1   -1.40    1.00
 -32   0   1    0.20    1.10
  32   0  -1    1.50    2.00
  30   0  -1    0.50    2.00
 -30   0   1    0.10    1.20
 -28   0   1   -0.20    1.20
  28   0  -1    0.90    1.80
  26   0  -1    1.40    1.80
 -26   0   1    2.20    1.40
  24   0  -1    0.00    1.60
  22   0  -1   -1.90    1.40
  20   0  -1    1.20    1.50
  18   0  -1   -0.90    1.50
  16   0  -1    0.90    0.40
  16   0  -1   -0.10    0.40
  14   0  -1   -1.90    0.30
  14   0  -1   -1.80    0.30
  12   0  -1    0.40    0.20
  12   0  -1    0.30    0.20
  10   0  -1   -0.40    0.20
  -2   0   1   -0.90    0.10
   0   0   1   -0.60    0.10
   2   0   1   -2.40    0.10
   4   0   1   -0.10    0.20
   6   0   1    0.00    0.30
   8   0   1   -2.40    0.30
  10   0   1    0.80    0.40
  10   0   1    0.40    0.40
  12   0   1   -1.20    0.50
  12   0   1   -1.50    0.40
  14   0   1    0.20    0.50
  14   0   1    0.70    0.60
  16   0   1   -3.80    0.60
  16   0   1   -3.40    1.10
  16   0   1   -2.50    0.70
  18   0   1   -0.40    1.00
  18   0   1    1.30    0.80
  18   0   1    2.10    1.20
  20   0   1    0.80    1.40
  20   0   1    1.40    1.30
  20   0   1   -0.10    1.10
  22   0   1    1.40    1.30
  22   0   1    0.60    1.50
  24   0   1    1.20    1.20
 -24   0  -1    0.40    1.30
 -26   0  -1    0.50    1.20
  26   0   1   -0.40    1.40
 -28   0  -1   -0.30    1.10
  28   0   1   -0.10    1.60
  30   0   1    3.00    1.90
 -32   0  -1    0.70    1.00
  32   0   1    0.70    1.90
  34   0   1    0.30    2.40
 -34   0  -1    0.80    1.00
  36   0   1    0.30    2.00
 -36   0  -1   -0.20    1.00
  38   0   1    1.20    2.10
 -38   0  -1    0.50    0.90
 -40   0  -1   -0.30    0.90
  40   0   1    0.40    2.10
  42   0   1    1.30    2.20
 -42   0  -1    1.50    0.90
 -44   0  -1   -0.50    0.90
  44   0   1    0.10    2.60
 -46   0  -1    0.70    0.80
 -47   1   1   19.10    1.30
  45   1  -1    2.00    2.70
 -45   1   1    0.80    0.90
  43  -1  -1    1.70    4.20
 -43  -1   1   -1.00    1.30
  43   1  -1   -0.70    2.40
 -43   1   1    0.00    0.80
  41  -1  -1   30.10    5.00
 -41  -1   1   24.60    2.30
  41   1  -1   22.30    3.80
 -41   1   1   26.00    1.90
  39  -1  -1    2.50    2.70
 -39   1   1    1.10    0.90
  39   1  -1    2.20    2.30
  37  -1  -1   -1.90    2.60
 -37  -1   1    1.10    1.20
 -37   1   1   -0.90    1.00
  37   1  -1   -1.20    2.30
  35  -1  -1   -0.40    2.20
 -35  -1   1    2.90    1.30
 -35   1   1    2.70    1.00
  35   1  -1    4.90    2.30
 -33  -1   1   56.39    3.20
  33  -1  -1   56.99    4.50
 -33   1   1   55.59    3.00
  33   1  -1   62.59    4.40
  33   1  -1   60.29    3.50
  31  -1  -1   85.09    4.80
  31   1  -1   77.29    4.80
  31   1  -1   80.29    4.10
 -31   1   1   80.29    3.50
  29  -1  -1   84.89    4.70
 -29  -1   1   79.49    3.90
 -29   1   1   93.79    3.60
  29   1  -1   84.59    4.10
  29   1  -1   86.49    4.70
  27  -1  -1   15.60    3.10
 -27  -1   1   10.80    1.70
  27   1  -1   12.60    2.80
 -27   1   1    9.40    2.00
  27   1  -1   13.90    2.80
 -27   1   1    9.80    2.10
 -25  -1   1   12.80    2.60
  25  -1  -1   11.70    2.70
  25   1  -1   19.20    2.80
  25   1  -1   15.60    2.70
  23  -1  -1   19.10    2.90
  23   1  -1   24.30    2.80
  21  -1  -1  236.18    7.90
  21  -1  -1  233.38    7.20
  21   1  -1  239.38    8.10
  19  -1  -1  370.36   11.70
  19  -1  -1  388.46   11.20
  19  -1  -1  391.36   11.40
  19   1  -1  390.86   11.00
  19   1  -1  390.66   10.90
  19   1  -1  380.16   11.90
  17  -1  -1   -1.30    1.50
  17  -1  -1    1.40    0.90
  17   1  -1    4.30    1.20
  17   1  -1    1.20    1.50
  15  -1  -1   61.89    2.60
 -15  -1   1   63.39    2.40
  15   1  -1   59.09    3.30
  15   1  -1   61.79    2.30
 -13  -1   1    7.30    0.90
  13  -1  -1    7.50    1.10
  13   1  -1    5.30    0.90
 -13   1   1    5.10    0.70
 -11  -1   1   81.39    2.70
  11  -1  -1   83.89    2.90
  11   1  -1   82.49    2.80
 -11   1   1   83.09    2.80
   9  -1  -1  447.26   12.40
  -9  -1   1  428.56   12.20
   9   1  -1  431.06   12.30
  -9   1   1  450.85   12.30
  -7  -1   1 1073.49   28.30
   7  -1  -1 1022.60   28.30
   7   1  -1 1031.10   28.30
  -7   1   1 1009.80   28.30
   5  -1  -1  228.38    6.70
  -5  -1   1  238.78    6.70
   5   1  -1  225.08    6.70
  -5   1   1  226.78    6.70
  -3  -1   1 1365.16   36.90
   3  -1  -1 1385.46   36.90
  -3   1   1 1327.67   36.90
   3   1  -1 1350.26   36.90
  -1  -1   1  164.48    4.90
   1  -1  -1  162.48    4.90
  -1   1   1  166.48    4.90
   1   1  -1  165.68    4.90
   1  -1   1 1397.56   38.10
  -1  -1  -1 1427.66   38.10
  -1   1  -1 1463.65   38.10
   1   1   1 1317.77   38.10
  -3  -1  -1 2256.77   60.69
   3  -1   1 2306.67   60.79
   3   1   1 2258.07   61.09
  -3   1  -1 2160.08   60.69
  -5  -1  -1    5.70    0.70
   5  -1   1    7.40    0.80
  -5   1  -1    6.30    0.70
   5   1   1    6.60    0.70
   7  -1   1  101.69    3.50
  -7  -1  -1  103.19    3.30
  -7   1  -1   96.19    3.30
   7   1   1  103.19    3.40
  -9  -1  -1    7.90    1.00
   9  -1   1    7.60    1.00
  -9   1  -1    8.50    0.90
   9   1   1    9.30    1.00
 -11  -1  -1  848.62   23.60
  11  -1   1  889.71   23.80
  11   1   1  820.72   23.60
 -11   1  -1  843.32   23.60
  13  -1   1  315.67   10.80
 -13  -1  -1  362.36   10.30
  13   1   1  362.16   10.30
  15  -1   1  346.77   10.60
 -15  -1  -1  347.87   10.50
  15   1   1  356.36   10.40
  15   1   1  342.47   10.70
  17  -1   1  234.48    7.80
  17   1   1  224.88    7.70
  17   1   1  244.78    7.60
  19  -1   1  143.09    5.80
  19  -1   1  135.79    5.20
  19   1   1  135.49    5.30
  19   1   1  140.09    5.20
  21  -1   1   47.50    3.30
  21  -1   1   48.50    2.90
  21   1   1   47.80    3.50
  21   1   1   51.69    3.30
  23  -1   1   26.30    2.60
 -23   1  -1   23.10    2.40
  23   1   1   23.20    2.80
  25  -1   1   29.90    2.90
 -25  -1  -1   27.50    2.70
 -25   1  -1   31.30    2.30
  25   1   1   27.00    3.00
 -25   1  -1   27.10    2.80
  27  -1   1    2.30    1.50
 -27  -1  -1    0.10    1.30
  27   1   1    0.60    1.60
 -27   1  -1    2.40    1.50
 -27   1  -1    0.20    1.20
  29  -1   1  121.19    5.30
 -29  -1  -1  120.99    4.60
  29   1   1  121.09    5.60
 -29   1  -1  112.49    4.60
  31  -1   1   29.60    3.30
 -31  -1  -1   27.80    2.50
  31   1   1   23.90    3.30
 -31   1  -1   27.10    2.10
 -31   1  -1   20.70    2.90
 -33  -1  -1   20.40    2.20
  33  -1   1   20.90    5.00
 -33   1  -1   18.00    2.80
 -33   1  -1   16.90    2.00
  35  -1   1   31.50    3.80
 -35  -1  -1   30.00    2.50
 -35   1  -1   30.90    2.20
  35   1   1   35.80    3.60
 -37  -1  -1   13.70    2.10
  37  -1   1   13.70    3.50
  37   1   1   11.80    3.20
 -37   1  -1   12.40    1.70
  39  -1   1    8.80    2.30
 -39  -1  -1   12.80    2.00
 -39   1  -1   13.20    2.40
  39   1   1    9.80    2.40
  41  -1   1    9.10    2.50
 -41  -1  -1    4.10    1.20
  41   1   1    7.30    2.40
 -41   1  -1    6.70    1.50
 -43  -1  -1   -1.30    1.00
  43  -1   1    2.80    2.90
 -43   1  -1    0.30    0.80
  43   1   1   -0.10    2.20
 -45  -1  -1   32.80    2.40
 -45   1  -1   30.90    1.70
  45   1   1   23.80    3.90
 -47   1  -1   -0.20    0.70
 -46   2   1    7.10    1.10
  44   2  -1   16.00    3.40
 -44   2   1   17.30    1.40
  42   2  -1    9.80    2.60
 -42   2   1   10.20    1.40
  40   2  -1    3.80    2.20
 -40   2   1    5.70    1.40
 -38   2   1   10.50    1.60
  38   2  -1   14.80    3.70
  36  -2  -1    8.30    3.70
 -36   2   1    7.00    1.50
  36   2  -1    6.60    2.30
 -36   2   1    7.90    1.90
  34  -2  -1   48.20    5.60
 -34   2   1   49.00    2.90
  34   2  -1   49.10    4.20
 -34   2   1   52.69    2.90
  32  -2  -1   80.79    5.70
 -32   2   1   77.49    3.40
 -32   2   1   80.69    3.70
  30  -2  -1    0.50    2.50
  30   2  -1    0.60    1.40
  30   2  -1    2.50    2.40
 -30   2   1   -0.30    1.40
 -30   2   1    0.70    1.10
  28  -2  -1   16.80    3.80
  28   2  -1   13.80    2.30
  28   2  -1   12.70    3.30
 -28   2   1   13.70    2.20
 -28   2   1   15.10    2.10
  26  -2  -1   84.39    4.20
  26  -2  -1   88.49    5.10
 -26   2   1   89.49    3.70
  26   2  -1   90.29    5.00
 -26   2   1   90.99    3.80
  26   2  -1   88.89    3.80
  24  -2  -1  164.08    6.50
  24  -2  -1  158.58    6.00
 -24   2   1  163.48    5.60
  24   2  -1  161.28    6.70
  24   2  -1  159.88    5.60
  22  -2  -1  108.49    5.00
 -22   2   1  102.39    4.10
  22   2  -1  106.59    5.10
  22   2  -1   99.79    4.20
  20  -2  -1    4.50    1.90
  20   2  -1    2.50    1.90
 -18  -2   1  182.18    6.80
  18  -2  -1  186.98    7.90
  18   2  -1  192.68    6.80
  18   2  -1  196.68    7.10
 -18   2   1  199.58    6.80
 -16  -2   1  195.28    6.60
  16  -2  -1  191.38    7.30
  16   2  -1  192.98    7.00
 -16   2   1  196.58    6.50
  16   2  -1  187.38    6.70
 -14  -2   1   58.59    3.10
  14  -2  -1   57.49    3.80
  14   2  -1   62.69    3.70
  14   2  -1   61.89    3.10
 -14   2   1   63.39    2.90
  12  -2  -1  777.42   22.20
 -12  -2   1  781.62   21.90
  12   2  -1  759.92   22.10
 -12   2   1  772.12   21.90
  12   2  -1  770.22   21.90
 -10  -2   1   57.69    2.80
  10  -2  -1   54.79    3.10
  10   2  -1   50.39    3.40
 -10   2   1   56.39    2.70
  10   2  -1   58.09    2.80
   8  -2  -1    1.10    1.20
  -8  -2   1    1.50    0.90
   8   2  -1    1.90    0.80
  -8   2   1   -0.20    0.70
  -6  -2   1  299.57    9.10
   6  -2  -1  301.27    9.20
   6   2  -1  300.97    9.00
  -6   2   1  282.97    9.00
   4  -2  -1   30.20    2.00
  -4  -2   1   31.10    2.00
   4   2  -1   28.50    1.80
  -2  -2   1  719.93   20.10
   2  -2  -1  670.33   20.10
  -2   2   1  763.72   20.10
   2   2  -1  678.33   20.00
   0  -2   1   87.39    3.50
   0  -2  -1   88.39    3.40
   0   2   1   88.39    3.40
   0   2  -1   85.39    3.30
  -2  -2  -1  279.87    8.50
   2  -2   1  277.67    8.60
  -2   2  -1  273.37    8.50
   2   2   1  275.67    8.50
  -4  -2  -1   15.40    1.60
   4  -2   1   11.10    1.70
  -4   2  -1   11.50    1.30
   4   2   1   14.40    1.50
  -6  -2  -1   74.49    3.10
   6  -2   1   71.19    3.30
  -6   2  -1   70.69    3.00
   6   2   1   67.89    3.10
   8  -2   1   66.39    3.40
  -8  -2  -1   68.29    3.20
   8   2   1   70.19    3.10
  -8   2  -1   66.59    2.90
  10  -2   1   92.49    4.30
 -10  -2  -1   95.09    3.90
 -10   2  -1   91.09    3.70
  10   2   1   90.49    3.80
 -12  -2  -1   99.79    4.20
  12  -2   1  100.69    4.80
 -12   2  -1   97.19    4.30
 -12   2  -1  101.99    4.00
  12   2   1  106.69    4.50
  12   2   1   98.19    4.60
  14  -2   1  756.42   22.70
 -14  -2  -1  793.92   22.20
  14   2   1  767.32   22.30
 -14   2  -1  765.62   22.10
  14   2   1  789.42   22.20
 -14   2  -1  749.82   21.90
 -16  -2  -1   19.50    3.20
  16  -2   1   15.30    4.30
  16   2   1   29.30    2.90
 -16   2  -1   23.20    2.60
 -16   2  -1   19.50    2.40
  16   2   1   23.80    3.00
  18  -2   1  504.45   17.10
 -18  -2  -1  514.45   16.30
  18   2   1  530.15   16.20
  18   2   1  557.34   16.10
  20   2   1  161.58    6.40
 -20   2  -1  152.38    5.40
 -20   2  -1  156.18    5.50
  20   2   1  163.98    7.70
  22   2   1   16.40    2.90
 -22   2  -1   18.50    2.20
 -22   2  -1   15.70    2.30
  24  -2   1   66.09    3.80
  24   2   1   64.29    4.10
 -24   2  -1   64.99    3.10
 -24   2  -1   62.59    3.20
  26  -2   1   38.30    3.40
 -26   2  -1   41.50    2.50
  26   2   1   39.70    3.70
 -26   2  -1   39.80    2.50
  28  -2   1   31.00    3.40
 -28  -2  -1   31.80    3.70
 -28   2  -1   31.90    2.40
 -28   2  -1   29.10    2.40
  28   2   1   24.50    3.50
 -30  -2  -1   10.00    2.10
  30  -2   1   10.30    2.40
 -30   2  -1    8.70    1.90
 -30   2  -1   10.00    1.80
  30   2   1   13.40    3.40
  32  -2   1   10.30    2.40
 -32  -2  -1    9.30    2.20
 -32   2  -1   10.70    2.10
 -32   2  -1    7.20    1.80
  32   2   1   12.70    3.30
 -34  -2  -1    0.40    2.50
  34  -2   1    1.50    2.30
 -34  -2  -1    1.30    1.90
 -34   2  -1    1.60    1.00
  34   2   1    1.60    3.40
 -34   2  -1    2.40    1.20
  36  -2   1   55.19    4.70
 -36   2  -1   52.19    2.80
 -36   2  -1   51.59    2.70
  36   2   1   54.39    4.50
  38  -2   1   32.90    4.60
 -38   2  -1   34.70    2.80
  38   2   1   33.90    3.70
 -38   2  -1   33.40    2.10
  40  -2   1   -0.70    3.30
  40   2   1   -0.70    2.10
 -40   2  -1   -1.20    0.70
 -42   2  -1   19.90    1.60
  42   2   1   15.80    3.30
 -44   2  -1   68.59    2.60
 -46   2  -1    4.70    1.10
 -43   3   1   75.19    3.30
 -41   3   1   22.10    1.50
  41   3  -1   17.40    3.30
 -39  -3   1    2.40    1.40
  39   3  -1    0.80    4.20
 -39   3   1    2.80    1.20
 -39   3   1    2.50    0.90
 -37  -3   1    8.20    2.10
  37   3  -1    9.10    2.60
 -37   3   1   12.80    1.90
 -37   3   1   11.50    1.60
  35   3  -1    9.20    3.10
 -35   3   1    7.90    2.10
 -33   3   1    5.70    1.20
  33   3  -1    9.90    2.80
 -33   3   1   11.80    1.80
  31   3  -1  166.28    7.70
 -31   3   1  169.68    5.80
 -31   3   1  172.28    5.80
  29  -3  -1  194.38    6.60
  29   3  -1  187.08    8.40
 -29   3   1  201.68    6.50
 -29   3   1  198.28    6.40
  27  -3  -1    7.50    1.70
  27   3  -1    6.50    2.40
 -27   3   1    9.60    2.00
 -27   3   1    7.30    1.90
  25  -3  -1   23.40    3.70
  25   3  -1   21.90    3.40
  25   3  -1   30.30    6.10
 -25   3   1   18.80    2.30
 -25   3   1   22.80    2.10
  23  -3  -1  304.77    9.30
 -23   3   1  293.87    9.20
  23   3  -1  298.37   11.30
  23   3  -1  304.17    9.70
  21  -3  -1    5.00    1.50
  21   3  -1    3.80    2.20
 -21   3   1    4.00    1.20
  21   3  -1    6.80    2.20
  19  -3  -1   30.10    2.50
 -19   3   1   30.90    2.20
  19   3  -1   34.40    3.40
  19   3  -1   34.00    3.60
  17  -3  -1  342.87   10.30
  17   3  -1  334.27   10.70
  17   3  -1  360.16   11.60
 -17   3   1  333.17   10.20
 -17   3   1  357.56   12.20
  17   3  -1  339.97   10.40
  15  -3  -1    1.60    1.40
  15   3  -1    1.80    2.00
 -15   3   1    4.70    1.20
  15   3  -1    1.10    1.40
 -15   3   1    1.00    2.20
  15   3  -1   -1.00    2.80
  13   3  -1   19.90    3.00
  13   3  -1   14.70    4.00
 -13   3   1   21.60    3.70
  11   3  -1  234.38    8.10
 -11   3   1  228.88    8.50
  11   3  -1  222.88    8.50
   9   3  -1  238.48    8.20
  -9   3   1  233.78    8.50
   9   3  -1  236.28    8.50
  -7  -3   1   40.70    4.60
   7   3  -1   45.00    3.40
  -7   3   1   42.90    3.20
   7   3  -1   44.10    3.40
  -5  -3   1    6.20    1.90
   5   3  -1    9.90    2.10
   5   3  -1   10.80    2.40
  -5   3   1   13.30    2.40
  -3  -3   1    0.80    1.60
   3   3  -1    1.50    1.90
   3   3  -1    1.60    1.20
  -1  -3   1  189.28    7.70
   1   3  -1  191.28    7.00
  -1   3   1  204.78    7.30
  -1   3  -1 1175.38   33.50
   1   3   1 1213.78   34.20
  -1   3  -1 1209.68   34.10
  -3   3  -1  178.28    6.60
   3   3   1  196.68    7.20
  -3   3  -1  166.18    6.70
   3   3   1  198.58    7.60
  -5   3  -1   16.30    2.60
   5   3   1   22.70    3.00
   5   3   1   19.60    3.60
  -5   3  -1   19.50    3.20
  -7   3  -1   83.09    4.30
   7   3   1   91.99    4.80
   7   3   1   82.39    4.80
  -7   3  -1   80.99    4.30
   9   3   1  710.33   21.00
   9   3   1  716.03   21.70
  -9   3  -1  706.33   20.70
  -9   3  -1  743.93   21.50
 -11   3  -1   31.90    3.30
 -11   3  -1   33.90    3.50
  11   3   1   34.30    3.60
  11   3   1   28.60    4.30
  13   3   1  280.97   10.70
 -13   3  -1  273.97    9.10
 -13   3  -1  258.67    8.40
  13   3   1  285.97    9.60
 -13   3  -1  278.67    9.90
  15   3   1   48.50    6.40
 -15   3  -1   36.10    4.90
  15   3   1   40.40    3.70
 -15   3  -1   48.00    3.60
 -15   3  -1   38.10    2.50
  17  -3   1   44.10    3.30
  17   3   1   42.10    4.10
 -17   3  -1   43.60    2.50
 -17   3  -1   43.90    3.40
 -17   3  -1   49.50    3.70
  19  -3   1   20.40    2.90
  19   3   1   34.40    3.80
 -19   3  -1   29.50    2.20
 -19   3  -1   29.10    3.10
  21  -3   1   74.69    3.80
 -21   3  -1   69.19    3.10
 -21   3  -1   64.69    3.60
  21   3   1   71.89    4.80
 -23   3  -1    3.30    1.30
  23   3   1    2.90    2.30
 -23   3  -1    2.40    1.40
  25  -3   1   10.20    2.50
 -25   3  -1   14.00    2.30
 -25   3  -1   12.20    1.90
  25   3   1    9.20    2.70
  27  -3   1   72.39    5.00
  27   3   1   76.59    5.20
 -27   3  -1   71.09    3.20
 -27   3  -1   70.99    3.30
  29  -3   1   30.90    4.30
  29   3   1   22.90    4.20
 -29   3  -1   25.50    2.20
 -29   3  -1   20.70    2.10
 -31  -3  -1   10.80    2.20
  31  -3   1    4.20    2.80
 -31   3  -1    7.50    1.60
  31   3   1    6.40    2.60
 -31   3  -1    7.90    1.80
  33  -3   1   43.40    5.20
 -33  -3  -1   36.10    2.60
 -33   3  -1   36.00    2.30
  33   3   1   31.10    6.50
 -33   3  -1   38.00    2.30
 -35  -3  -1    8.70    2.20
 -35   3  -1   11.20    1.70
  35   3   1    9.00    2.60
 -35   3  -1    8.50    1.60
 -37  -3  -1   45.70    3.10
 -37   3  -1   54.29    2.50
 -37   3  -1   50.09    2.40
  37   3   1   58.59    4.50
  39   3   1   62.99    4.50
 -39   3  -1   65.59    2.70
 -39   3  -1   61.19    2.60
  41   3   1   19.20    3.40
 -41   3  -1   13.70    1.40
 -43   3  -1    0.00    0.70
 -40  -4   1   34.90    2.20
 -40   4   1   30.60    2.00
 -40   4   1   33.10    2.00
 -38  -4   1   29.20    2.60
 -38   4   1   26.30    2.00
 -38   4   1   38.70    1.90
  38   4  -1   39.70    4.00
 -36  -4   1    2.70    1.10
 -36   4   1    2.40    0.90
 -36   4   1    1.90    1.00
  36   4  -1    4.90    2.50
 -34  -4   1   45.70    2.50
 -34   4   1   46.80    2.40
 -34   4   1   46.00    2.20
  34   4  -1   49.00    4.50
 -32  -4   1   39.60    2.50
 -32   4   1   38.50    2.20
 -32   4   1   42.30    2.50
  32   4  -1   42.60    4.40
  30  -4  -1   47.00    3.10
  30   4  -1   46.40    4.60
 -30   4   1   46.90    2.50
  28  -4  -1   76.59    3.60
 -28   4   1   80.29    3.30
  28   4  -1   78.69    5.60
 -28   4   1   80.79    3.60
  26  -4  -1  126.99    4.70
 -26   4   1  117.19    4.50
 -26   4   1  130.29    4.70
  26   4  -1  120.19    4.90
  26   4  -1  110.99    6.70
  24  -4  -1    5.80    1.40
  24   4  -1    4.90    1.80
  24   4  -1    4.20    2.60
 -24   4   1    2.90    1.60
 -24   4   1    4.70    1.20
  22  -4  -1    8.90    2.00
 -22   4   1   11.00    2.80
  22   4  -1   12.50    2.90
  22   4  -1   10.70    1.90
 -22   4   1    7.30    1.60
  20  -4  -1   93.49    3.80
 -20   4   1   87.99    3.70
 -20   4   1   96.99    4.50
  20   4  -1   91.19    4.20
  20   4  -1   94.09    5.80
  18  -4  -1  252.67    8.00
  18   4  -1  256.87    9.70
  18   4  -1  256.97    8.30
 -18   4   1  250.67    8.00
  16  -4  -1    5.60    1.30
  16   4  -1    6.30    2.40
  16   4  -1    7.10    1.80
  14  -4  -1   62.49    3.00
  14   4  -1   57.79    4.60
 -14   4   1   64.79    3.00
  14   4  -1   66.79    3.50
  12  -4  -1   72.99    3.30
 -12   4   1   77.39    3.30
  12   4  -1   75.29    3.70
  12   4  -1   71.59    4.80
  10  -4  -1   56.59    3.00
 -10   4   1   60.09    2.90
  10   4  -1   62.59    4.30
  10   4  -1   57.29    3.30
   8  -4  -1  188.18    6.10
  -8   4   1  183.38    6.10
   8   4  -1  185.48    7.30
   8   4  -1  183.18    6.40
   6  -4  -1  122.19    5.20
   6  -4  -1  125.89    4.50
  -6  -4   1  120.79    5.00
   6   4  -1  125.89    5.60
  -6   4   1  127.39    4.70
   6   4  -1  120.99    4.70
  -4  -4   1   38.60    3.30
   4  -4  -1   35.40    3.30
   4   4  -1   42.30    2.70
   4   4  -1   46.70    3.80
  -4   4   1   39.20    2.90
  -2  -4   1   53.19    3.80
   2  -4  -1   50.39    3.50
   2   4  -1   54.59    3.00
   2   4  -1   50.39    3.90
   0  -4   1  161.38    7.70
   0  -4  -1  147.29    5.70
   0   4  -1  153.28    6.30
  -2  -4  -1   17.30    2.70
   2   4   1   14.50    3.10
  -2   4  -1    8.20    2.50
  -2   4  -1   13.10    2.20
  -4  -4  -1   77.29    3.80
  -4   4  -1   87.39    4.00
   4   4   1   89.69    5.50
  -4   4  -1   87.19    4.80
  -6  -4  -1  135.19    5.20
  -6   4  -1  133.89    6.00
  -6   4  -1  138.19    5.10
  -8  -4  -1   -1.80    1.40
  -8   4  -1   -1.20    1.40
   8   4   1    0.60    2.80
  -8   4  -1    2.50    2.30
  10  -4   1   33.30    2.40
 -10  -4  -1   31.40    2.70
 -10   4  -1   35.20    2.50
  10   4   1   24.80    4.40
 -10   4  -1   33.80    4.00
 -12  -4  -1  680.03   19.40
  12  -4   1  679.43   19.10
 -12   4  -1  668.93   19.00
  12   4   1  655.93   19.20
 -12   4  -1  654.43   19.80
  12   4   1  685.33   20.40
 -14  -4  -1  182.08    6.40
  14  -4   1  182.08    6.10
  14   4   1  180.08    6.30
  14   4   1  182.48    7.80
 -14   4  -1  178.78    7.30
 -14   4  -1  178.98    6.00
  16  -4   1   12.50    2.10
 -16  -4  -1   19.00    2.30
  16   4   1   13.70    2.80
 -16   4  -1    7.40    2.50
  16   4   1    8.10    2.90
 -18  -4  -1  237.48    7.90
  18  -4   1  230.78    7.50
  18   4   1  250.67    9.50
 -18   4  -1  228.48    7.50
 -20  -4  -1   85.09    3.90
  20  -4   1   87.39    3.70
  20   4   1   82.19    5.90
 -20   4  -1   86.79    3.60
  22  -4   1    2.70    1.50
 -22  -4  -1    2.20    1.40
  22   4   1    0.60    2.90
 -22   4  -1    3.50    1.00
  24  -4   1   68.99    3.60
 -24  -4  -1   71.39    3.50
 -24   4  -1   70.19    3.20
 -24   4  -1   69.09    3.80
  24   4   1   72.09    5.80
 -26  -4  -1   10.10    2.00
 -26   4  -1   11.80    2.60
  26   4   1    6.90    2.80
 -26   4  -1   11.50    2.00
 -28  -4  -1   15.00    2.00
  28   4   1   17.50    4.20
 -28   4  -1   14.80    1.70
 -28   4  -1   15.20    2.30
 -30  -4  -1   60.49    3.30
 -30   4  -1   57.59    3.00
  30   4   1   63.59    5.10
 -32  -4  -1   30.80    2.10
 -32   4  -1   29.80    1.90
  32   4   1   25.40    4.10
 -32   4  -1   27.20    2.40
 -34  -4  -1   18.40    1.90
  34   4   1   26.70    4.10
 -34   4  -1   19.90    2.10
 -34   4  -1   17.70    1.50
 -36  -4  -1   16.60    1.80
 -36   4  -1   16.30    1.50
  36   4   1   15.80    4.10
 -36   4  -1   17.50    2.00
 -38  -4  -1   88.09    3.30
 -38   4  -1   91.29    3.20
 -38   4  -1   69.79    3.00
 -35  -5   1   36.30    1.80
 -35   5   1   35.60    1.60
 -33  -5   1    3.20    0.90
 -33   5   1    4.00    1.10
  33   5  -1    4.40    3.20
 -31  -5   1    8.20    1.40
 -31   5   1   10.20    1.30
  31   5  -1    5.20    3.10
  29  -5  -1   51.39    2.70
 -29  -5   1   49.60    2.50
 -29   5   1   54.39    2.60
  29   5  -1   60.79    5.20
  27  -5  -1   11.10    1.90
 -27  -5   1    7.30    1.70
  27   5  -1   10.10    3.20
 -27   5   1    7.90    1.40
  25  -5  -1   64.39    3.10
 -25  -5   1   66.79    3.20
 -25   5   1   63.39    2.80
  25   5  -1   69.49    5.60
 -23  -5   1  105.79    4.30
  23  -5  -1  106.09    4.60
 -23   5   1  103.19    4.90
  23   5  -1  104.79    6.40
 -21  -5   1    1.10    1.20
  21  -5  -1   -0.50    1.00
 -21   5   1    1.20    0.90
  21   5  -1    2.60    2.90
  19  -5  -1   22.60    1.90
 -19  -5   1   20.10    2.30
 -19   5   1   22.30    2.00
  19   5  -1   18.70    4.60
 -17  -5   1   67.89    3.50
  17  -5  -1   67.89    3.10
  17   5  -1   64.99    5.30
 -17   5   1   70.69    3.10
 -15  -5   1    8.20    2.20
  15  -5  -1    8.40    1.80
 -15   5   1    4.60    1.20
  15   5  -1    8.00    2.80
  13  -5  -1    6.10    1.30
 -13  -5   1    5.00    1.60
 -13   5   1    6.80    1.70
 -11  -5   1   18.50    2.50
  11  -5  -1   17.90    2.00
  11   5  -1   22.30    4.50
 -11   5   1   19.80    2.10
  -9  -5   1   11.30    2.30
   9  -5  -1   10.70    1.90
  -9   5   1   16.50    2.10
   9   5  -1   21.00    4.40
  -7  -5   1   -1.00    1.50
   7  -5  -1   -1.50    1.00
  -7   5   1    0.10    1.30
   7   5  -1    0.80    2.50
  -5  -5   1  216.88    7.20
   5  -5  -1  211.08    6.80
   5  -5  -1  201.18    6.90
   5   5  -1  200.28    8.40
  -5   5   1  207.18    6.90
   3  -5  -1    0.40    1.10
  -3  -5   1    2.70    1.80
   3  -5  -1    2.80    1.60
   3   5  -1    0.60    2.80
  -3   5   1    4.80    1.60
   1  -5  -1   17.30    1.90
  -1  -5   1   18.20    2.90
   1  -5  -1   18.80    2.50
  -1   5   1   23.20    3.10
   1   5  -1   16.80    4.50
   1  -5   1   29.40    3.20
  -1  -5  -1   35.10    2.70
  -1   5  -1   28.00    5.00
  -3  -5  -1   49.40    3.10
  -3   5  -1   54.69    3.60
  -3   5  -1   60.89    5.30
  -5  -5  -1    0.10    1.40
  -5   5  -1    2.00    1.50
   7  -5   1  269.87    8.70
  -7  -5  -1  286.37    9.00
  -7   5  -1  278.87    8.70
   9  -5   1    0.50    1.10
  -9  -5  -1   -0.10    1.40
  -9   5  -1    2.50    1.30
  11  -5   1   25.40    2.20
 -11  -5  -1   30.90    2.60
 -11   5  -1   30.70    2.40
  11   5   1   32.70    6.60
  13  -5   1   76.49    3.40
 -13  -5  -1   81.59    3.70
 -13   5  -1   75.19    3.40
 -15  -5  -1  472.35   14.50
  15  -5   1  478.95   14.10
  15   5   1  501.55   16.40
 -15   5  -1  489.85   14.20
  17  -5   1  222.68    7.30
 -17  -5  -1  227.98    7.70
  17   5   1  241.08   10.20
 -17   5  -1  236.08    7.30
  19  -5   1    3.70    1.20
 -19  -5  -1    2.70    1.20
  19   5   1    8.40    3.80
 -19   5  -1    4.40    1.40
 -21  -5  -1   29.60    2.60
  21  -5   1   29.70    2.30
 -21   5  -1   28.20    2.10
  21   5   1   34.00    5.80
 -23  -5  -1   20.50    2.90
  23  -5   1   16.60    2.20
  23   5   1   20.30    4.20
 -25  -5  -1    2.50    1.10
  25  -5   1    4.30    1.70
 -25   5  -1    2.80    0.90
  25   5   1    2.00    3.90
 -27  -5  -1   65.89    2.90
 -27   5  -1   64.49    2.70
  27   5   1   64.29    6.20
 -29  -5  -1   -0.20    0.90
  29   5   1    7.30    4.10
 -29   5  -1   -0.10    0.70
 -31  -5  -1   40.70    2.00
 -33  -5  -1   15.70    1.40
 -33   5  -1   15.60    1.20
 -35  -5  -1    6.90    1.40
 -35   5  -1    7.10    1.00
 -28  -6   1   21.60    1.40
 -28   6   1   22.20    1.30
 -26  -6   1   15.30    1.40
  26  -6  -1   11.30    1.70
 -26   6   1   16.60    1.60
  24  -6  -1   79.19    2.90
 -24  -6   1   72.69    3.00
 -24   6   1   78.69    2.90
  22  -6  -1   13.00    1.60
 -22  -6   1   15.80    1.60
 -22   6   1   13.40    1.40
 -20  -6   1   25.90    1.90
 -20  -6   1   27.80    2.10
  20  -6  -1   27.10    1.80
 -20   6   1   28.20    1.80
  18  -6  -1   54.29    2.50
 -18  -6   1   57.49    2.90
 -18   6   1   55.69    2.60
 -16  -6   1    4.00    1.40
  16  -6  -1    2.40    0.90
 -16   6   1    3.40    1.00
 -14  -6   1    6.10    1.40
  14  -6  -1    6.40    1.40
 -14   6   1    6.40    1.60
  12  -6  -1   76.89    3.20
 -12  -6   1   80.29    3.70
 -12   6   1   84.09    3.40
 -10  -6   1   35.10    2.70
 -10   6   1   41.30    2.60
   8  -6  -1    1.60    1.00
  -8   6   1    2.10    1.30
   6  -6  -1    7.00    1.50
  -6   6   1    7.20    1.60
   4  -6  -1    0.80    1.00
  -4  -6   1    2.90    1.00
  -4   6   1    2.60    1.70
  -2  -6   1   14.70    1.60
   2  -6  -1   13.50    1.80
   0  -6   1   64.59    3.00
   0  -6  -1   67.69    3.20
   0  -6  -1   65.79    3.10
   2  -6   1    0.60    1.00
  -2  -6  -1    2.60    1.30
  -2  -6  -1   -0.40    1.00
  -4  -6  -1   42.50    2.50
   4  -6   1   36.80    2.30
  -4  -6  -1   41.70    2.50
   6  -6   1   93.39    3.80
  -6  -6  -1   91.49    3.80
  -6  -6  -1   95.89    4.00
  -6   6  -1  104.49    5.00
   8  -6   1   13.50    1.60
  -8   6  -1   13.10    2.40
 -10  -6  -1   57.39    3.00
  10  -6   1   67.19    3.60
 -10  -6  -1   58.99    2.90
 -10   6  -1   57.39    3.00
  12  -6   1   44.50    2.30
 -12  -6  -1   38.10    2.40
 -12  -6  -1   39.50    2.50
 -12   6  -1   40.70    2.50
 -14  -6  -1   25.70    2.20
 -14  -6  -1   26.60    2.10
  14  -6   1   26.20    1.80
 -14   6  -1   29.40    2.10
 -16  -6  -1    5.20    1.40
 -16  -6  -1    3.80    1.10
  16  -6   1    4.10    0.90
 -16   6  -1    6.40    1.60
  18  -6   1    2.70    0.90
 -18  -6  -1    6.20    1.50
 -18  -6  -1    5.80    1.50
 -18   6  -1    3.50    0.90
 -20  -6  -1   19.40    1.60
  20  -6   1   15.20    1.70
 -20   6  -1   16.70    1.50
 -22  -6  -1    4.20    0.90
  22  -6   1   10.60    2.40
 -22   6  -1    6.50    1.10
 -24  -6  -1   14.00    1.40
 -24   6  -1   13.90    1.30
 -26  -6  -1   48.30    2.50
 -26   6  -1   38.00    1.80
 -28  -6  -1    1.00    0.70
 -28   6  -1    0.00    0.60
  17  -7  -1   21.20    1.50
 -15  -7   1    0.70    1.40
 -15  -7   1    1.00    1.00
  15  -7  -1   -0.10    0.70
  13  -7  -1   -0.30    0.90
 -13  -7   1    1.20    0.90
 -13  -7   1    1.30    1.50
 -11  -7   1    7.60    1.80
  11  -7  -1   10.30    1.10
 -11  -7   1    7.60    1.50
   9  -7  -1    7.00    1.10
  -9  -7   1   10.00    1.40
  -7  -7   1    1.00    0.90
   7  -7  -1    0.80    0.60
   5  -7  -1   33.60    1.70
  -5  -7   1   30.50    2.00
  -3  -7   1    1.50    0.80
   3  -7  -1    1.50    0.70
  -1  -7   1   18.60    1.40
   1  -7  -1   21.10    2.10
   1  -7   1   70.49    2.80
  -1  -7  -1   71.49    2.80
   3  -7   1   -0.40    0.70
  -3  -7  -1    1.30    0.80
   5  -7   1    2.20    0.70
  -5  -7  -1    2.80    0.90
  -5  -7  -1    3.60    2.10
  -7  -7  -1    8.60    1.90
  -7  -7  -1   10.10    1.40
   7  -7   1   10.00    1.10
   9  -7   1    4.30    0.80
  -9  -7  -1    4.80    1.30
  -9  -7  -1    7.50    1.40
 -11  -7  -1    4.00    1.10
  11  -7   1    2.40    0.90
 -11  -7  -1    3.10    1.20
  13  -7   1   55.49    2.20
  15  -7   1   14.70    1.50
 -48   0   2  142.59    4.50
 -46   0   2  324.97    9.40
  44   0  -2   26.80    5.20
 -44   0   2   30.50    2.00
 -42   0   2   49.10    2.50
  42   0  -2   48.60    5.00
 -40   0   2  317.57    9.80
  40   0  -2  337.27   11.60
  38   0  -2  171.48    7.50
 -38   0   2  170.78    5.80
  36   0  -2  125.79    6.30
 -36   0   2  117.89    4.40
  34   0  -2   94.79    5.40
 -34   0   2   90.79    3.80
 -32   0   2   24.60    2.30
  32   0  -2   20.70    3.60
 -30   0   2  341.57   10.20
  30   0  -2  335.77   11.30
 -28   0   2 1619.24   43.90
  28   0  -2 1627.54   45.00
  28   0  -2 1555.04   43.90
 -26   0   2  289.07    8.80
  26   0  -2  285.07    9.70
  24   0  -2   38.30    3.20
  22   0  -2 2109.19   57.99
  20   0  -2  439.56   13.20
  18   0  -2  570.44   16.60
  -6   0   2    1.60    0.20
  -4   0   2  598.64   16.30
  -2   0   2   20.30    0.90
   0   0   2  551.14   15.30
   2   0   2  647.54   18.00
   4   0   2 1563.44   42.60
   6   0   2  924.91   25.50
   8   0   2  118.19    4.00
  10   0   2 3657.93   98.89
  12   0   2  340.57   10.20
  12   0   2  348.97   10.20
  14   0   2   19.80    1.60
  14   0   2   20.80    1.90
  16   0   2 1717.13   47.60
  16   0   2 1735.03   47.60
  16   0   2 1744.03   47.70
  18   0   2  661.93   18.60
  18   0   2  611.84   18.40
  18   0   2  639.54   18.40
  20   0   2   56.99    3.30
  20   0   2   53.99    3.10
  20   0   2   55.49    3.90
  22   0   2 1523.75   42.30
  22   0   2 1504.15   42.10
  24   0   2  990.20   28.80
 -24   0  -2 1032.50   28.10
 -26   0  -2   82.79    3.60
  26   0   2   88.99    4.30
  28   0   2  140.59    6.10
 -28   0  -2  156.58    5.20
  30   0   2  726.33   21.70
 -30   0  -2  723.03   20.50
 -32   0  -2 1821.42   49.90
  32   0   2 1818.52   51.09
  34   0   2    0.20    1.80
 -34   0  -2    2.40    1.10
  36   0   2  184.38    7.60
 -36   0  -2  198.68    6.40
 -38   0  -2    5.80    1.10
  38   0   2    3.50    1.90
  40   0   2   65.09    4.30
 -40   0  -2   63.09    2.90
 -42   0  -2  323.17    9.60
  42   0   2  328.17   11.20
  44   0   2   67.59    4.70
 -44   0  -2   68.59    2.70
 -46   0  -2   61.39    2.40
 -47   1   2   17.70    1.50
 -45   1   2   58.29    2.40
  45   1  -2   64.59    4.80
 -43  -1   2  391.06   11.40
  43   1  -2  396.76   13.10
 -43   1   2  394.46   11.50
 -41  -1   2  111.89    4.30
  41   1  -2  114.69    6.10
 -41   1   2  110.69    4.10
 -39  -1   2   69.09    4.10
  39  -1  -2   65.69    5.80
  39   1  -2   78.99    5.00
 -39   1   2   69.39    3.00
  37  -1  -2  526.75   16.80
 -37  -1   2  515.45   15.20
  37   1  -2  525.45   16.90
 -37   1   2  537.75   15.30
 -35  -1   2  146.29    5.30
  35  -1  -2  146.19    7.00
 -35   1   2  151.28    5.30
  35   1  -2  152.28    6.90
  35   1  -2  155.48    5.50
 -33  -1   2  435.86   12.70
  33  -1  -2  427.16   14.00
  33   1  -2  421.06   14.20
 -33   1   2  433.86   12.70
  33   1  -2  427.16   12.70
  31  -1  -2  611.24   18.90
 -31  -1   2  604.54   17.70
  31   1  -2  605.54   19.00
 -31   1   2  631.94   17.70
  31   1  -2  636.14   17.90
  29  -1  -2  559.54   17.00
 -29  -1   2  544.85   16.00
  29  -1  -2  549.85   16.00
  29   1  -2  554.94   16.00
  29   1  -2  566.54   17.30
 -29   1   2  562.84   16.00
  27  -1  -2   21.40    2.80
  27  -1  -2   31.10    3.70
 -27  -1   2   19.30    3.10
  27   1  -2   20.70    3.10
  27   1  -2   25.00    3.90
  27   1  -2   21.90    2.50
  25  -1  -2  599.74   17.80
  25   1  -2  624.64   17.20
  25   1  -2  575.34   18.00
  23  -1  -2 1462.15   38.80
  23   1  -2 1317.17   39.00
  21  -1  -2   87.39    4.40
  21   1  -2   93.09    4.40
  19  -1  -2 2232.98   60.59
  19  -1  -2 2211.28   59.79
  19  -1  -2 2198.78   59.79
  19   1  -2 2208.18   60.79
  17  -1  -2 1290.47   34.50
  17   1  -2 1241.88   35.30
  15  -1  -2   17.80    1.30
 -15  -1   2   17.40    1.00
  15   1  -2   15.90    0.90
 -15   1   2   17.50    1.10
  15   1  -2   16.10    2.40
 -13  -1   2    2.50    0.60
  13  -1  -2    2.50    0.60
 -13   1   2    3.50    0.70
  13   1  -2    2.60    0.60
 -11  -1   2 3835.02  104.69
  11  -1  -2 3866.61  105.29
  11   1  -2 3979.70  105.09
 -11   1   2 3858.81  104.59
   9  -1  -2  100.09    3.20
  -9  -1   2  100.39    3.10
   9   1  -2  101.29    3.10
  -9   1   2   96.59    3.20
   7  -1  -2  228.58    6.60
  -7  -1   2  221.58    6.50
  -7   1   2  228.48    6.60
   7   1  -2  221.18    6.50
  -5  -1   2 4589.94  125.59
   5  -1  -2 4666.33  124.99
   5   1  -2 4617.64  125.19
  -5   1   2 4632.04  125.29
   3  -1  -2  325.87    9.40
  -3  -1   2  335.17    9.40
  -3   1   2  320.37    9.60
   3   1  -2  338.07    9.40
  -1  -1   2 2224.68   59.09
   1  -1  -2 2164.68   59.09
   1   1  -2 2187.98   59.39
  -1   1   2 2156.78   59.09
  -1  -1  -2 2021.20   53.59
  -1   1  -2 2011.80   53.59
   1   1   2 1894.01   53.59
  -3  -1  -2  113.89    3.80
   3  -1   2  125.39    3.90
   3   1   2  112.59    3.80
  -3   1  -2  112.89    3.70
  -5  -1  -2  568.04   17.30
   5  -1   2  650.33   17.50
   5   1   2  619.14   17.40
  -5   1  -2  644.44   17.40
  -7  -1  -2 2833.72   77.79
   7  -1   2 2956.30   77.99
  -7   1  -2 2843.42   77.69
   7   1   2 2857.41   77.79
   9  -1   2  558.74   18.20
  -9  -1  -2  658.63   17.70
   9   1   2  663.73   17.80
  11  -1   2  841.82   24.30
 -11  -1  -2  870.71   24.20
  11   1   2  874.81   24.20
  13  -1   2 2574.84   67.99
 -13  -1  -2 2402.96   67.69
  13   1   2 2497.35   67.69
 -13   1  -2 2490.35   67.59
  13   1   2 2448.35   67.69
  15  -1   2  941.71   26.80
  15   1   2  964.90   26.60
  15   1   2  924.61   26.60
  17  -1   2   -0.80    1.20
  17  -1   2   -1.70    1.70
  17   1   2   -0.30    1.40
  17   1   2   -0.30    1.30
  19  -1   2  316.67   10.70
  19  -1   2  314.87   10.10
  19   1   2  306.77   10.10
  19   1   2  306.57    9.90
  21  -1   2 1840.72   51.09
  21   1   2 1810.32   51.09
  21   1   2 1863.91   50.99
 -23  -1  -2    3.80    1.50
  23  -1   2    3.80    1.50
 -23   1  -2    1.50    1.40
  23   1   2    1.80    1.50
 -23   1  -2    2.50    1.30
  25  -1   2  334.57   10.60
 -25  -1  -2  331.07    9.80
  25   1   2  314.57   10.70
 -25   1  -2  320.37    9.70
 -25   1  -2  316.27    9.70
  27  -1   2 1535.05   42.40
 -27  -1  -2 1528.65   41.40
 -27   1  -2 1514.65   41.40
  27   1   2 1440.46   43.10
 -27   1  -2 1515.15   41.30
  29  -1   2   13.10    2.70
 -29   1  -2   16.60    2.50
 -31  -1  -2  247.28    7.70
  31  -1   2  235.78    8.70
 -31   1  -2  243.58    7.70
 -31   1  -2  231.48    7.60
  31   1   2  247.48    9.10
  33  -1   2  185.68    7.50
 -33  -1  -2  197.08    6.40
 -33   1  -2  192.88    6.50
 -33   1  -2  193.58    6.30
  33   1   2  187.38    7.70
 -35  -1  -2    1.40    1.10
  35  -1   2    2.10    2.10
  35   1   2    0.10    1.80
 -35   1  -2    2.80    1.00
 -35   1  -2    1.10    1.70
  37  -1   2  145.19    6.50
 -37  -1  -2  141.59    5.10
 -37   1  -2  144.29    5.00
  37   1   2  145.99    6.50
  39  -1   2  466.65   14.70
 -39  -1  -2  453.35   13.20
 -39   1  -2  451.75   13.30
  39   1   2  454.65   14.70
 -41  -1  -2   24.90    2.00
  41  -1   2   22.90    4.80
  41   1   2   22.50    3.60
 -41   1  -2   28.40    2.20
 -43  -1  -2   16.00    1.80
  43  -1   2   17.70    4.00
  43   1   2   22.00    3.30
 -43   1  -2   16.50    1.50
 -45  -1  -2  273.97    8.00
 -45   1  -2  274.17    8.00
  45   1   2  274.57    9.40
 -46   2   2   67.89    2.50
 -44   2   2   12.80    1.30
  44   2  -2   16.20    3.50
 -42   2   2   22.20    1.60
  42   2  -2   21.20    3.60
 -40   2   2  329.17    9.80
  40   2  -2  331.67   11.50
  38   2  -2   44.10    5.10
 -38   2   2   45.70    2.40
  36   2  -2   27.30    4.00
 -36   2   2   26.10    2.00
 -36   2   2   27.20    2.60
 -34   2   2   48.00    3.10
  34   2  -2   49.30    4.40
 -34   2   2   49.10    2.70
  32  -2  -2  115.79    4.70
 -32   2   2  119.29    4.60
 -32   2   2  124.69    4.50
  32   2  -2  119.79    4.60
  30  -2  -2   64.79    3.50
 -30   2   2   61.49    3.10
  30   2  -2   65.39    3.20
  30   2  -2   59.99    4.60
 -30   2   2   66.09    3.20
  28  -2  -2  470.95   14.80
  28  -2  -2  438.56   13.20
  28   2  -2  458.65   13.60
  28   2  -2  434.26   14.60
  28   2  -2  449.66   13.30
 -28   2   2  448.16   13.20
  26  -2  -2  241.28    9.20
  26  -2  -2  260.37    8.20
  26   2  -2  256.87    9.50
 -26   2   2  262.17    8.10
  26   2  -2  260.77    8.60
  26   2  -2  265.87    8.20
  24  -2  -2    4.40    1.60
  24   2  -2    5.70    2.40
  24   2  -2    6.50    1.60
  24   2  -2    4.00    2.20
 -24   2   2    3.90    1.50
  22  -2  -2  657.43   19.40
 -22   2   2  685.03   19.30
  22   2  -2  684.43   19.40
  22   2  -2  708.03   20.50
 -20   2   2   90.09    4.40
  20   2  -2   97.19    4.10
  20   2  -2   89.19    4.50
  18  -2  -2    4.10    2.00
 -18  -2   2    4.00    1.60
  18   2  -2    4.30    1.90
 -18   2   2    1.30    1.30
  18   2  -2    3.90    1.50
 -16  -2   2 1367.76   37.90
  16  -2  -2 1331.67   38.30
 -16   2   2 1436.16   38.10
  16   2  -2 1370.86   37.90
  16   2  -2 1360.96   38.40
 -14  -2   2 1764.62   48.10
  14  -2  -2 1759.02   48.50
  14   2  -2 1732.63   48.50
 -14   2   2 1757.42   48.20
  14   2  -2 1759.52   48.10
  12  -2  -2 1331.77   37.80
 -12  -2   2 1364.26   37.50
 -12   2   2 1360.36   37.60
  12   2  -2 1379.26   37.50
 -10  -2   2  844.02   23.60
  10  -2  -2  826.42   23.80
  10   2  -2  831.82   23.60
 -10   2   2  851.21   23.70
  10   2  -2  845.22   23.90
  -8  -2   2  756.02   21.00
   8  -2  -2  739.03   21.00
   8   2  -2  747.73   20.80
   8   2  -2  711.53   21.10
  -8   2   2  732.43   20.90
   6  -2  -2  233.48    7.40
  -6  -2   2  235.48    7.30
  -6   2   2  226.38    7.30
   6   2  -2  216.68    7.10
  -4  -2   2  167.28    5.70
   4  -2  -2  160.88    5.60
  -4   2   2  171.38    5.60
   4   2  -2  168.98    5.70
   2  -2  -2    7.00    1.40
  -2  -2   2    4.50    1.40
  -2   2   2    4.70    1.20
   2   2  -2    4.70    1.10
   0  -2  -2 1993.80   53.99
   0  -2   2 1930.61   54.09
   0   2  -2 2082.49   53.99
   0   2   2 1881.01   54.09
   2  -2   2  382.26   11.40
  -2  -2  -2  376.76   11.20
   2   2   2  380.96   11.30
  -2   2  -2  353.76   11.00
  -4  -2  -2  215.08    7.00
   4  -2   2  213.98    7.20
  -4   2  -2  208.38    6.80
   4   2   2  219.38    7.10
   6  -2   2  713.23   20.60
  -6  -2  -2  716.73   20.40
   6   2   2  694.03   20.40
  -6   2  -2  717.73   20.30
   8  -2   2  136.89    5.50
  -8  -2  -2  147.79    5.20
   8   2   2  114.39    6.00
  -8   2  -2  141.09    5.00
  -8   2  -2  141.09    5.20
 -10  -2  -2  931.11   26.00
  10  -2   2  920.31   26.40
 -10   2  -2  878.81   25.90
  10   2   2  939.11   26.20
 -10   2  -2  895.51   25.70
  10   2   2  929.21   26.20
 -12  -2  -2   33.50    3.00
  12  -2   2   34.70    3.80
  12   2   2   37.20    3.30
  12   2   2   37.80    2.80
 -12   2  -2   36.40    2.50
 -12   2  -2   33.40    2.80
  14  -2   2   29.50    4.30
 -14  -2  -2   29.80    3.50
  14   2   2   28.40    3.20
 -14   2  -2   33.40    2.80
  14   2   2   28.40    3.00
 -14   2  -2   30.30    2.60
 -16  -2  -2 1747.53   51.39
 -16   2  -2 1893.21   50.79
  16   2   2 1853.21   51.59
  16   2   2 1885.41   51.19
  18   2   2 1031.20   29.70
  18   2   2  995.40   29.50
 -20   2  -2   91.09    3.90
  20   2   2   85.49    6.90
  20   2   2   95.59    4.80
 -20   2  -2   97.19    3.80
 -22  -2  -2  287.17    9.90
 -22   2  -2  311.47    9.30
  22   2   2  319.97   10.60
 -22   2  -2  314.17    9.40
 -24  -2  -2  304.07    9.80
 -24   2  -2  310.17    9.30
 -24   2  -2  303.57    9.20
  24   2   2  301.97   10.70
  26  -2   2  179.78    6.80
 -26  -2  -2  171.48    6.50
 -26   2  -2  162.58    5.80
 -26   2  -2  170.88    5.70
  26   2   2  174.38    7.20
  28  -2   2  527.05   15.60
 -28  -2  -2  437.86   15.60
 -28   2  -2  511.25   14.50
 -28   2  -2  520.55   14.40
  28   2   2  489.45   16.00
  30  -2   2  122.39    5.70
 -30  -2  -2  122.49    5.10
 -30  -2  -2  126.59    5.30
  30   2   2  113.09    6.20
 -30   2  -2  123.59    4.60
 -30   2  -2  120.79    4.50
 -32  -2  -2  289.87    9.30
  32  -2   2  291.47   10.30
  32   2   2  293.57   10.80
 -32   2  -2  310.07    9.20
 -32   2  -2  300.27    9.10
 -34  -2  -2    7.70    1.70
  34  -2   2   11.30    2.50
 -34   2  -2    9.60    1.80
  34   2   2    7.00    2.40
 -34   2  -2    6.80    1.30
 -36  -2  -2  181.08    6.20
  36  -2   2  172.68    7.20
 -36   2  -2  172.58    5.80
  36   2   2  172.48    7.50
  38  -2   2  206.88    8.20
 -38   2  -2  206.18    6.70
  38   2   2  242.28    9.50
 -38   2  -2  205.98    6.70
  40  -2   2  137.09    6.60
  40   2   2  132.39    7.90
 -40   2  -2  143.29    4.70
  42   2   2  170.78    6.80
 -42   2  -2  157.78    5.10
 -44   2  -2   29.80    1.80
 -43   3   2   65.89    2.50
  43   3  -2   67.59    4.50
 -41  -3   2   52.69    3.20
 -41   3   2   50.99    2.20
  41   3  -2   51.59    4.00
 -39  -3   2   17.50    2.10
 -39   3   2   18.50    1.70
  39   3  -2   23.00    3.90
 -39   3   2   24.00    2.30
 -37   3   2  317.07    9.40
 -37   3   2  307.97    9.30
  37   3  -2  324.27   11.30
  35   3  -2   77.79    5.10
 -35   3   2   77.09    3.50
  33  -3  -2  226.28    7.20
 -33   3   2  225.48    7.20
  33   3  -2  226.38    9.10
 -33   3   2  227.08    7.20
  31  -3  -2   36.50    2.70
 -31   3   2   36.60    2.50
  31   3  -2   38.60    5.40
 -31   3   2   36.40    2.40
  29  -3  -2  361.26   10.90
  29   3  -2  376.26   11.30
 -29   3   2  363.66   10.90
 -29   3   2  365.16   10.90
  29   3  -2  344.27   13.10
  27  -3  -2    5.70    1.60
  27   3  -2    8.80    2.10
 -27   3   2    5.80    1.30
 -27   3   2    7.30    1.90
  27   3  -2    5.70    2.50
  25  -3  -2  212.48    7.70
 -25   3   2  235.18    7.50
  25   3  -2  256.47    8.40
  25   3  -2  226.38    9.20
  25   3  -2  244.38    7.70
  23  -3  -2  274.67    8.70
  23   3  -2  280.67    9.00
  23   3  -2  292.37    8.80
  23   3  -2  262.57   11.20
 -23   3   2  284.87    8.70
  21  -3  -2   33.50    2.60
  21   3  -2   40.20    4.00
  21   3  -2   37.10    3.20
 -21   3   2   40.00    2.50
  21   3  -2   42.30    2.70
  19  -3  -2  254.77    7.90
  19   3  -2  255.07    9.30
  19   3  -2  253.37    8.10
  19   3  -2  247.28    8.40
 -19   3   2  253.97    7.90
  17  -3  -2  909.21   25.00
 -17   3   2  903.21   26.80
 -17   3   2  905.61   25.00
  17   3  -2  868.51   25.20
  17   3  -2  871.91   25.30
  17   3  -2  925.61   26.30
  15  -3  -2    8.30    1.60
 -15   3   2    7.20    2.60
 -15   3   2    7.40    1.30
  15   3  -2    6.70    1.90
  15   3  -2    6.70    2.60
  15   3  -2    9.00    2.00
  13   3  -2   52.29    4.50
 -13   3   2   53.09    4.50
  13   3  -2   57.99    3.70
  11   3  -2  408.66   12.80
  11   3  -2  406.36   13.10
 -11   3   2  402.26   13.10
  -9   3   2  142.59    6.10
   9   3  -2  152.88    5.90
   9   3  -2  148.99    6.20
  -7  -3   2  308.37   11.90
  -7   3   2  286.37    9.90
   7   3  -2  280.27    9.40
   7   3  -2  281.87    9.70
  -5  -3   2 1549.64   43.50
  -5   3   2 1436.56   41.50
   5   3  -2 1472.55   41.40
   5   3  -2 1441.66   41.00
   3   3  -2    9.00    2.30
   3   3  -2   20.20    2.70
  -3   3   2   12.40    2.70
   1   3  -2  422.16   13.50
  -1   3   2  445.26   13.90
   1   3  -2  439.06   13.20
  -1   3  -2   21.50    2.70
  -1   3  -2   22.80    2.60
   1   3   2   26.90    3.10
  -3   3  -2  535.55   16.80
  -3   3  -2  564.04   16.40
   3   3   2  570.34   17.20
  -5   3  -2  155.98    6.20
  -5   3  -2  147.79    5.80
   5   3   2  160.88    6.60
   5   3   2  149.39    6.70
   7   3   2  587.94   18.00
   7   3   2  611.04   18.80
  -7   3  -2  614.84   17.60
  -7   3  -2  601.34   18.30
  -9   3  -2  460.75   14.40
   9   3   2  448.96   14.90
   9   3   2  451.05   14.00
  -9   3  -2  441.36   13.60
 -11   3  -2   29.40    3.00
  11   3   2   23.00    5.00
  11   3   2   27.60    3.90
 -11   3  -2   29.70    3.70
 -13   3  -2 1097.59   30.20
 -13   3  -2 1066.99   29.60
  13   3   2 1006.70   31.80
  13   3   2 1099.19   30.70
  15   3   2  602.94   18.30
 -15   3  -2  607.64   17.80
 -15   3  -2  591.34   17.10
  17  -3   2    7.10    2.10
 -17   3  -2    7.70    1.40
  17   3   2    4.10    2.40
 -17   3  -2    9.10    2.10
 -17   3  -2   12.50    2.30
 -19   3  -2   30.60    3.30
 -19   3  -2   30.20    2.20
  19   3   2   29.00    4.00
  21   3   2  361.96   12.70
 -21   3  -2  377.26   11.10
 -21   3  -2  371.06   11.00
  23   3   2    6.70    2.80
 -23   3  -2    3.70    1.10
 -25  -3  -2  102.39    4.40
 -25   3  -2  106.39    4.20
  25   3   2   95.79    5.80
 -25   3  -2  104.89    4.00
 -27  -3  -2  206.18    7.20
 -27   3  -2  224.38    7.10
 -27   3  -2  214.38    7.00
 -29  -3  -2   10.50    1.80
  29  -3   2   13.60    3.70
  29   3   2   16.40    3.80
 -29   3  -2   11.40    1.70
 -29   3  -2   12.60    2.00
  31  -3   2   89.59    5.30
 -31  -3  -2   87.29    3.90
  31   3   2   88.39    5.70
 -31   3  -2   86.79    3.60
 -31   3  -2   84.79    3.50
  33  -3   2  159.58    7.00
 -33  -3  -2  159.08    5.60
  33   3   2  161.48    7.40
 -33   3  -2  160.88    5.50
 -33   3  -2  158.28    5.30
  35  -3   2   15.30    4.20
 -35  -3  -2   19.50    2.60
 -35   3  -2   17.20    1.80
  35   3   2   16.90    3.50
 -35   3  -2   16.10    1.80
 -37   3  -2   31.60    2.10
 -37   3  -2   33.30    2.10
  37   3   2   37.10    4.10
 -39   3  -2  163.48    5.20
  39   3   2  166.58    7.00
 -39   3  -2  163.28    5.20
  41   3   2   58.19    4.50
 -43   3  -2   11.00    1.40
 -40  -4   2   38.10    2.00
 -40   4   2   37.90    2.00
 -40   4   2   43.70    2.50
 -38  -4   2   15.00    1.60
 -38   4   2   22.30    2.00
 -38   4   2   18.60    1.70
  38   4  -2   16.00    3.60
 -36  -4   2   14.30    1.70
 -36   4   2   15.40    1.50
  36   4  -2   13.00    3.50
 -36   4   2   14.70    1.60
 -34  -4   2  158.58    5.50
  34   4  -2  169.28    7.30
 -34   4   2  168.98    5.40
 -34   4   2  164.78    5.30
  32  -4  -2   24.80    2.30
  32   4  -2   21.20    3.80
 -32   4   2   24.80    2.00
 -32   4   2   21.70    1.80
  30   4  -2    1.30    1.90
 -30   4   2    1.70    1.00
  30   4  -2    0.50    2.50
  28  -4  -2   56.29    3.00
  28   4  -2   59.19    3.40
  28   4  -2   56.39    4.80
 -28   4   2   61.09    2.80
 -28   4   2   55.99    3.00
  26  -4  -2   62.69    3.20
  26   4  -2   64.99    3.40
  26   4  -2   65.29    4.80
 -26   4   2   62.99    3.20
 -26   4   2   60.29    3.20
  24  -4  -2    2.00    1.30
 -24   4   2    1.80    1.50
  24   4  -2    0.60    2.20
 -24   4   2    1.00    1.10
  24   4  -2    0.80    1.50
  22  -4  -2  261.27    8.40
  22   4  -2  277.77    8.70
  22   4  -2  262.77   10.20
 -22   4   2  268.97    8.40
 -22   4   2  267.77    8.30
  20  -4  -2   11.00    1.80
  20   4  -2    8.80    2.70
 -20   4   2    9.60    1.70
  20   4  -2   12.10    2.50
  18  -4  -2    0.40    1.10
 -18   4   2   -0.10    0.90
  18   4  -2   -0.90    2.00
  18   4  -2    3.00    1.60
  16   4  -2  536.45   15.70
 -16   4   2  494.55   15.40
  16   4  -2  549.25   16.80
  14  -4  -2  447.76   13.10
  14   4  -2  448.16   13.50
  14   4  -2  453.55   14.60
 -14   4   2  443.86   13.10
  12  -4  -2   44.40    2.50
 -12   4   2   41.30    2.50
  12   4  -2   45.00    3.00
  12   4  -2   43.40    4.00
  10  -4  -2    8.90    2.10
  10  -4  -2    4.90    1.40
  10   4  -2    5.00    2.40
  10   4  -2    2.90    1.50
 -10   4   2    3.30    1.20
   8  -4  -2  199.78    6.90
   8  -4  -2  216.38    6.80
   8   4  -2  209.68    7.00
   8   4  -2  211.68    7.90
   6  -4  -2  231.08    7.80
   6  -4  -2  251.57    7.70
   6   4  -2  247.48    8.70
   6   4  -2  253.27    8.00
   4  -4  -2   70.99    3.60
   4  -4  -2   79.29    3.40
   4   4  -2   79.29    3.60
   4   4  -2   83.89    4.50
  -2  -4   2  291.77    9.60
   2  -4  -2  294.67    9.20
   2   4  -2  310.07    9.30
   2   4  -2  298.97   10.00
   0  -4  -2   12.30    1.90
   0   4  -2   15.70    2.20
   0   4  -2   10.60    2.20
  -2  -4  -2    0.00    1.60
  -2   4  -2   -1.60    1.80
  -2   4  -2   -0.20    2.10
  -4  -4  -2  161.28    5.70
  -4   4  -2  163.08    6.30
  -4   4  -2  152.58    5.80
  -6  -4  -2  275.77    8.60
  -6   4  -2  271.67    8.50
  -6   4  -2  267.77    9.30
  -8  -4  -2   95.69    4.00
  -8   4  -2   92.59    4.90
   8   4   2   93.89    6.20
  -8   4  -2   93.29    3.90
 -10  -4  -2  317.97    9.80
 -10   4  -2  312.77    9.60
  10   4   2  319.07   11.30
 -10   4  -2  307.57   10.40
  12  -4   2  240.08    7.60
 -12  -4  -2  238.08    7.80
  12   4   2  245.08    9.40
 -12   4  -2  226.18    8.50
 -12   4  -2  237.28    7.50
  14  -4   2    1.80    1.50
 -14   4  -2    0.90    1.30
 -14   4  -2    2.90    2.40
  14   4   2    0.10    3.00
 -16  -4  -2  104.39    4.50
  16  -4   2  120.39    5.10
  16   4   2  108.49    6.60
 -16   4  -2  114.89    5.60
 -16   4  -2  103.19    4.20
 -18  -4  -2  735.33   20.90
  18  -4   2  719.53   20.50
  18   4   2  734.33   22.60
 -18   4  -2  716.83   20.50
 -20  -4  -2   77.79    3.60
  20  -4   2   71.59    3.60
 -20   4  -2   75.39    3.30
  20   4   2   73.39    6.10
  22  -4   2  158.88    5.80
 -22  -4  -2  153.28    5.80
 -22   4  -2  162.38    5.50
  24  -4   2  114.69    6.30
 -24  -4  -2  109.39    4.50
  24   4   2  100.99    6.70
 -24   4  -2  109.59    4.10
 -24   4  -2  116.09    5.30
 -26  -4  -2   10.20    1.90
 -26   4  -2    7.20    1.50
  26   4   2    5.50    3.00
 -26   4  -2   11.10    2.70
 -28  -4  -2   44.90    2.60
 -28   4  -2   40.80    3.00
 -28   4  -2   46.10    2.40
  28   4   2   43.10    5.20
 -30  -4  -2   49.00    2.70
 -30   4  -2   49.90    2.40
  30   4   2   51.79    5.00
 -30   4  -2   51.69    3.00
 -32  -4  -2    7.60    1.80
 -32   4  -2    8.10    1.30
 -32   4  -2    7.00    1.50
  32   4   2    6.10    3.00
 -34  -4  -2   50.29    2.60
 -34   4  -2   51.89    2.70
  34   4   2   52.49    5.00
 -34   4  -2   49.50    2.30
 -36  -4  -2   52.89    2.60
  36   4   2   51.69    5.00
 -36   4  -2   55.79    2.20
 -36   4  -2   50.89    2.60
 -38   4  -2   51.79    2.10
 -35  -5   2    4.90    1.20
 -35   5   2    4.70    1.00
 -33  -5   2    1.60    0.90
 -33   5   2    1.90    0.60
  33   5  -2    0.30    2.80
 -31  -5   2   28.70    1.90
  31  -5  -2   34.70    2.60
  31   5  -2   21.20    4.20
 -31   5   2   30.10    1.70
 -29  -5   2    9.00    1.60
  29  -5  -2    5.10    1.20
  29   5  -2    2.40    2.80
 -29   5   2    6.70    1.30
  27  -5  -2    2.50    1.10
 -27  -5   2    0.70    1.00
 -27   5   2    1.20    0.80
  27   5  -2    0.90    2.80
 -25  -5   2    1.80    1.20
  25  -5  -2    1.10    1.20
  25   5  -2   -0.90    2.70
 -25   5   2    1.10    0.90
  23  -5  -2  105.79    4.00
 -23  -5   2  105.79    4.30
 -23   5   2  100.19    3.90
  23   5  -2  107.79    6.30
  21  -5  -2   40.10    2.40
 -21  -5   2   35.30    2.60
  21   5  -2   30.10    4.60
 -21   5   2   35.20    2.20
  19  -5  -2  145.39    5.00
 -19  -5   2  148.29    5.50
  19   5  -2  144.99    5.40
  19   5  -2  144.59    7.10
 -19   5   2  142.19    5.10
 -17  -5   2    4.30    2.20
  17  -5  -2    6.20    1.50
 -17   5   2    8.80    1.70
  17   5  -2    9.30    2.20
  17   5  -2    4.70    2.60
  15  -5  -2    1.60    1.10
 -15  -5   2   -0.20    1.50
  15   5  -2    2.80    2.40
 -15   5   2    1.50    1.10
  15   5  -2    0.50    1.40
  13  -5  -2   62.79    3.00
 -13  -5   2   63.69    3.50
  13   5  -2   69.89    4.80
  13   5  -2   64.59    3.40
 -13   5   2   64.99    3.10
  11  -5  -2   91.99    4.30
 -11  -5   2  103.69    4.50
  11   5  -2  104.39    4.30
  11   5  -2  110.19    5.90
 -11   5   2  106.09    4.10
  -9  -5   2   17.90    2.70
   9  -5  -2   18.80    2.00
   9  -5  -2   19.70    2.70
   9   5  -2   23.00    3.90
  -9   5   2   18.00    2.20
   7  -5  -2   54.09    3.30
  -7  -5   2   60.09    3.50
   7  -5  -2   62.79    3.00
  -7   5   2   58.19    3.10
   7   5  -2   55.89    4.80
   5  -5  -2   95.89    4.10
   5  -5  -2   98.49    4.00
  -5  -5   2  103.49    4.50
   5   5  -2   96.59    5.40
  -5   5   2  101.39    4.10
   3  -5  -2   11.10    1.80
   3  -5  -2    9.00    2.20
  -3  -5   2   10.90    2.20
   3   5  -2    9.80    2.90
  -3   5   2   11.10    2.40
   1  -5  -2   12.10    1.90
  -1  -5   2    9.80    2.30
   1  -5  -2    9.60    2.20
  -1   5   2    9.40    1.80
   1   5  -2    7.50    2.80
  -1  -5  -2   47.40    2.70
  -1  -5  -2   50.99    2.90
   1   5   2   57.49    4.70
  -1   5  -2   47.70    4.70
  -3  -5  -2   12.10    2.30
  -3  -5  -2   13.60    1.90
  -3   5  -2   18.60    4.20
  -5  -5  -2   54.99    3.10
  -5   5  -2   52.19    3.30
  -5   5  -2   54.59    4.90
   7  -5   2  136.89    4.90
  -7  -5  -2  136.69    5.20
  -7   5  -2  135.79    5.00
  -7   5  -2  136.59    6.60
   9  -5   2  265.87    8.50
  -9  -5  -2  288.97    8.80
  -9   5  -2  271.87    8.50
  -9   5  -2  260.87    9.90
 -11  -5  -2   19.30    2.40
  11  -5   2   17.20    2.00
 -11   5  -2   21.80    5.00
 -11   5  -2   19.60    2.20
 -13  -5  -2  127.99    5.00
  13  -5   2  122.19    4.60
 -13   5  -2  129.89    4.70
  15  -5   2   25.00    2.10
 -15  -5  -2   27.30    2.30
 -15   5  -2   26.40    2.30
  17  -5   2    4.00    1.20
 -17  -5  -2    5.30    1.90
 -17   5  -2    3.10    1.20
 -19  -5  -2    0.00    1.20
  19  -5   2    1.60    1.20
 -19   5  -2    1.30    0.90
 -21  -5  -2   35.00    2.50
  21  -5   2   35.20    3.00
 -21   5  -2   33.60    2.10
 -23  -5  -2   12.50    2.00
  23  -5   2    8.30    1.80
  23   5   2    8.40    5.80
 -23   5  -2   10.50    1.50
 -25  -5  -2   -0.50    1.00
 -25   5  -2   -0.40    0.70
 -27  -5  -2   62.69    2.80
 -27   5  -2   62.09    3.00
 -29  -5  -2    1.20    0.90
 -29   5  -2    0.60    0.60
 -31  -5  -2    6.00    1.20
 -31   5  -2    5.70    1.10
 -33  -5  -2   16.60    1.50
 -33   5  -2   15.00    1.70
 -28  -6   2   36.20    1.80
 -26  -6   2   17.40    1.70
  26  -6  -2   13.80    1.50
 -26   6   2   16.60    1.20
 -24  -6   2    0.50    1.00
  24  -6  -2    1.00    0.90
 -24  -6   2   -2.30    1.20
 -24   6   2    0.80    0.80
 -22  -6   2   53.49    2.70
  22  -6  -2   56.69    2.50
  22   6  -2   72.49    6.90
 -22   6   2   64.89    3.00
 -20  -6   2    0.80    1.20
  20  -6  -2    1.00    0.80
 -20   6   2    0.30    0.80
  20   6  -2    6.70    4.00
 -18  -6   2    4.90    1.30
  18  -6  -2    8.00    1.60
 -18   6   2    6.10    1.40
  18   6  -2    4.90    3.90
  16  -6  -2    1.00    0.90
 -16  -6   2   -1.60    1.30
  16   6  -2    5.50    3.80
 -16   6   2    1.20    0.90
  14  -6  -2    2.10    0.90
 -14  -6   2    5.50    1.50
  14   6  -2    8.70    4.20
 -14   6   2    3.70    1.10
 -12  -6   2    8.40    2.20
  12  -6  -2    8.00    1.40
 -12   6   2    5.80    1.20
  12   6  -2    3.20    3.80
 -10  -6   2   54.09    3.20
  10   6  -2   63.29    6.30
 -10   6   2   55.69    2.90
   8  -6  -2  129.39    4.70
  -8  -6   2  129.59    4.90
  -8   6   2  135.59    4.90
   6  -6  -2    2.90    1.80
  -6  -6   2    1.60    1.60
   6  -6  -2    2.00    1.70
  -6   6   2    0.10    1.40
  -4  -6   2   20.20    3.00
   4  -6  -2   10.40    1.70
   4  -6  -2    9.80    1.90
  -4   6   2   16.30    2.70
   2  -6  -2    7.00    1.60
   0  -6   2  106.49    4.20
   0  -6  -2  119.49    4.30
   0  -6  -2  115.29    4.30
  -2  -6  -2   28.90    2.20
   2  -6   2   29.00    2.10
  -2  -6  -2   30.70    2.30
  -4  -6  -2   83.19    3.60
  -4  -6  -2   81.59    3.60
   4  -6   2   81.99    3.50
   6  -6   2    4.20    1.00
  -8  -6  -2    4.50    1.20
  -8  -6  -2    1.50    2.00
  -8   6  -2    4.80    1.50
 -10  -6  -2    3.00    1.20
  10  -6   2    0.90    1.00
 -10  -6  -2    2.60    1.20
 -10   6  -2    2.50    1.30
  12  -6   2    5.30    1.10
 -12  -6  -2    4.20    1.20
 -12  -6  -2    4.70    1.30
 -12   6  -2    5.60    1.30
  14  -6   2    0.00    0.90
 -14  -6  -2    2.40    1.40
 -14  -6  -2   -1.10    1.30
 -14   6  -2    0.10    1.00
 -16  -6  -2    0.90    1.60
  16  -6   2    1.80    1.00
 -16  -6  -2    1.80    1.10
 -16   6  -2    1.40    0.90
  18  -6   2    7.30    1.50
 -18  -6  -2    4.80    1.00
 -18   6  -2    2.40    0.90
 -20  -6  -2   11.00    2.00
  20  -6   2    7.20    1.80
 -20   6  -2    9.50    1.40
 -22  -6  -2   30.20    1.80
 -22   6  -2   30.50    1.70
 -24  -6  -2  106.99    3.60
 -24   6  -2  108.29    3.50
 -26  -6  -2   19.50    1.30
 -26   6  -2   22.00    1.30
  15  -7  -2    1.50    0.70
 -15  -7   2    0.90    0.90
 -13  -7   2    0.90    0.90
  13  -7  -2    0.10    1.10
  11  -7  -2    5.30    1.10
   9  -7  -2    4.00    0.90
  -9  -7   2    5.10    1.30
  -7  -7   2   -0.10    1.10
   7  -7  -2   -1.20    0.60
   5  -7  -2    3.30    0.80
  -5  -7   2    4.50    1.00
  -3  -7   2    2.90    0.90
   3  -7  -2    2.30    0.80
   1  -7  -2   23.70    1.50
  -1  -7   2   23.00    1.60
  -1  -7  -2    5.70    1.20
   1  -7   2    6.70    1.10
  -3  -7  -2   26.90    2.30
   3  -7   2   22.80    1.50
  -3  -7  -2   22.30    1.50
   5  -7   2    8.40    1.20
  -5  -7  -2    9.40    1.30
  -5  -7  -2    8.90    1.90
  -7  -7  -2   10.30    1.70
   7  -7   2   11.50    1.20
  -7  -7  -2   13.60    1.40
  -9  -7  -2   61.59    2.50
   9  -7   2   59.79    2.60
 -11  -7  -2    7.50    1.50
  11  -7   2    7.30    1.10
  13  -7   2    0.80    0.90
 -13  -7  -2    0.70    1.00
 -15  -7  -2    0.60    0.90
 -48   0   3    1.20    1.50
 -46   0   3    0.60    1.10
 -44   0   3   -0.90    0.90
  44   0  -3   -2.80    4.30
 -42   0   3    0.60    1.00
 -40   0   3   -1.30    1.40
  40   0  -3   -3.20    3.00
 -38   0   3    0.20    1.00
  38   0  -3   -0.80    2.90
 -36   0   3   -1.70    1.10
  36   0  -3   -1.50    2.60
 -34   0   3    0.80    1.20
  34   0  -3    0.20    1.90
  34   0  -3   -0.10    2.50
  32   0  -3   -0.80    2.40
 -32   0   3    0.30    1.20
  32   0  -3    1.80    1.80
  32   0  -3    1.70    1.70
  30   0  -3    2.60    1.60
 -30   0   3   -0.30    1.20
  30   0  -3    0.00    1.60
  30   0  -3    3.60    2.20
  28   0  -3    1.40    1.50
  28   0  -3    2.10    2.00
  28   0  -3    1.40    1.80
  26   0  -3   -0.40    1.80
  26   0  -3    2.30    1.90
  26   0  -3    3.30    1.90
  24   0  -3   -1.00    1.80
  22   0  -3    0.60    1.70
  20   0  -3   -1.30    1.70
  18   0  -3    1.90    1.80
  -8   0   3    1.10    0.20
  -8   0   3    0.00    0.20
  -6   0   3   -0.80    0.20
  -2   0   3   -0.10    0.20
   0   0   3   -2.50    0.30
   2   0   3    3.10    0.70
   4   0   3   -0.80    0.40
   8   0   3    0.20    0.40
  10   0   3   -0.90    0.60
  12   0   3   -1.40    0.80
  12   0   3    0.20    0.70
  14   0   3   -0.80    0.80
  14   0   3   -0.80    0.90
  16   0   3    0.70    1.10
  16   0   3   -1.00    1.20
  18   0   3    0.30    1.00
  18   0   3   -0.40    1.80
  18   0   3   -1.20    1.30
  20   0   3   -0.10    1.20
  20   0   3    1.20    2.60
  20   0   3   -1.40    1.70
  22   0   3   -0.10    2.40
 -22   0  -3    0.10    1.20
  22   0   3   -0.10    1.20
 -24   0  -3   -0.30    1.10
 -24   0  -3   -2.00    2.00
  24   0   3    0.60    1.30
 -26   0  -3    0.80    1.10
  26   0   3    1.00    1.50
 -26   0  -3    3.20    2.00
  28   0   3    0.60    1.50
 -28   0  -3   -1.60    2.20
 -28   0  -3    1.60    1.70
  30   0   3    0.40    1.70
 -30   0  -3    0.30    0.90
 -32   0  -3    0.70    1.10
  34   0   3    1.70    1.80
  36   0   3    2.40    2.10
 -36   0  -3    1.80    1.00
  38   0   3   -0.50    2.10
 -40   0  -3   -0.30    0.90
  40   0   3   -1.40    1.90
 -42   0  -3   -0.50    0.80
  42   0   3    2.00    2.10
  44   0   3   -3.10    2.30
 -44   0  -3    0.30    0.70
 -46   0  -3    1.00    0.80
 -47   1   3    1.50    0.80
  45   1  -3    3.80    3.00
 -45   1   3    3.50    0.80
 -43   1   3   83.99    3.20
  43   1  -3   83.99    5.10
 -41  -1   3   30.10    2.70
 -41   1   3   27.50    1.90
  41   1  -3   22.80    4.30
 -39   1   3   14.90    2.10
  39   1  -3   12.40    3.10
  37  -1  -3   -1.40    3.50
 -37  -1   3    1.10    1.40
  37   1  -3    3.60    1.50
 -37   1   3    0.50    1.00
  37   1  -3    0.40    2.30
 -35  -1   3   79.39    3.80
  35  -1  -3   79.49    5.50
  35  -1  -3   81.39    6.20
 -35   1   3   83.09    3.50
  35   1  -3   81.19    3.80
  35   1  -3   89.19    5.20
  33  -1  -3   19.00    4.70
  33  -1  -3   19.80    2.50
 -33  -1   3   15.40    2.60
  33   1  -3   22.10    2.40
  33   1  -3   20.10    4.00
  33   1  -3   12.60    3.30
 -33   1   3   21.40    2.10
  31  -1  -3   12.10    2.60
 -31  -1   3   16.00    2.80
  31  -1  -3   27.30    4.60
  31   1  -3   11.60    2.70
  31   1  -3   15.80    2.30
 -31   1   3   19.20    2.00
  31   1  -3   14.50    2.30
  29  -1  -3   34.30    4.30
  29  -1  -3   26.40    2.60
 -29  -1   3   25.90    3.10
  29   1  -3   25.20    3.60
  29   1  -3   28.50    2.40
  29   1  -3   23.50    3.30
  27  -1  -3   55.39    3.20
 -27  -1   3   50.59    3.60
  27  -1  -3   62.79    4.80
  27   1  -3   56.09    4.10
  27   1  -3   54.49    3.00
  27   1  -3   59.69    3.60
  25  -1  -3    0.80    1.60
  25  -1  -3    2.60    2.50
  25   1  -3    1.20    1.90
  25   1  -3    8.00    2.10
  25   1  -3    0.80    1.90
  23  -1  -3   54.59    4.20
  23   1  -3   49.80    3.60
  21  -1  -3  218.48    7.80
  21   1  -3  223.68    7.80
  19  -1  -3  143.09    6.20
  19   1  -3  156.38    5.90
  17   1  -3  518.15   15.40
  15  -1  -3    7.20    1.00
 -15   1   3    6.60    0.80
  15   1  -3   10.60    2.50
 -13  -1   3   67.89    2.20
  13  -1  -3   68.39    2.40
 -13   1   3   67.99    2.40
  13   1  -3   68.49    2.10
  11  -1  -3  266.97    7.60
 -11  -1   3  257.27    7.50
  11   1  -3  267.87    7.50
 -11   1   3  259.97    7.60
  -9  -1   3  200.38    5.90
   9  -1  -3  202.78    6.00
   9   1  -3  196.48    5.80
  -9   1   3  200.68    6.00
  -7  -1   3    0.40    0.40
   7  -1  -3    0.00    0.40
  -7   1   3    0.30    0.40
   7   1  -3    0.10    0.30
   5  -1  -3   34.10    1.50
  -5  -1   3   32.40    1.50
  -5   1   3   30.50    1.50
   5   1  -3   34.00    1.40
   3  -1  -3  175.48    5.60
  -3  -1   3  190.48    5.70
  -3   1   3  188.38    5.70
   3   1  -3  178.58    5.60
   1  -1  -3  732.73   19.10
  -1  -1   3  673.83   19.50
  -1   1   3  669.53   19.10
   1   1  -3  668.13   19.10
  -1  -1  -3  896.91   23.90
   1  -1   3  863.41   24.00
  -1   1  -3  836.12   23.90
   1   1   3  857.11   23.90
  -3  -1  -3  131.19    4.30
   3  -1   3  127.79    4.40
   3   1   3  133.09    4.40
  -3   1  -3  131.89    4.40
   5  -1   3   14.40    1.40
   5   1   3   14.40    1.20
  -5   1  -3   14.20    1.10
   7  -1   3  447.56   13.10
  -7  -1  -3  451.05   12.90
   7   1   3  430.16   13.00
   9  -1   3  357.46   11.20
  -9  -1  -3  360.26   11.10
   9   1   3  387.76   11.20
  11  -1   3    0.60    1.10
 -11  -1  -3    0.70    1.10
  11   1   3    0.40    0.80
 -11   1  -3    1.70    1.30
 -13  -1  -3  187.38    6.70
  13  -1   3  191.78    6.80
  13   1   3  185.78    6.40
 -13   1  -3  194.48    6.30
  13   1   3  151.88    7.90
  15  -1   3   34.20    3.50
  15  -1   3   31.80    2.70
 -15   1  -3   33.50    2.50
  15   1   3   34.90    2.70
  15   1   3   33.00    2.80
  17  -1   3  459.25   14.20
  17  -1   3  453.55   14.60
  17   1   3  464.95   14.10
  17   1   3  450.15   13.80
  19  -1   3   73.99    4.50
  19   1   3   73.99    3.80
  19   1   3   71.89    4.70
 -21  -1  -3  200.48    7.10
  21  -1   3  222.28    8.70
 -21   1  -3  209.78    6.90
  21   1   3  222.18    7.70
 -21   1  -3  238.98    7.30
  21   1   3  218.78    8.90
 -23  -1  -3   35.40    2.90
  23  -1   3   43.00    3.00
  23   1   3   43.80    3.30
 -23   1  -3   42.20    2.60
 -23   1  -3   42.60    2.70
  25  -1   3  281.57    9.60
 -25  -1  -3  283.57    8.90
 -25   1  -3  288.47    8.70
 -25   1  -3  295.37    8.80
  25   1   3  280.47    9.80
  27  -1   3   17.70    2.70
 -27  -1  -3   16.80    2.40
  27   1   3   17.00    3.30
 -27   1  -3   17.20    2.30
 -27   1  -3   15.70    2.00
 -29  -1  -3   97.59    4.00
  29  -1   3   98.89    4.90
 -29   1  -3   96.89    3.90
 -29   1  -3   99.19    4.00
  29   1   3  109.09    5.40
 -31  -1  -3    5.10    1.20
  31  -1   3    3.20    1.80
 -31   1  -3    2.40    1.00
 -31   1  -3    5.20    1.50
  31   1   3    5.10    2.20
 -33  -1  -3  147.89    5.20
  33  -1   3  148.49    6.40
  33   1   3  138.49    6.50
 -33   1  -3  154.58    5.30
 -33   1  -3  148.79    5.20
  35  -1   3   44.90    3.90
 -35  -1  -3   52.39    2.80
  35   1   3   48.00    3.90
 -35   1  -3   53.29    2.90
 -35   1  -3   49.99    3.00
  37  -1   3   24.50    3.60
 -37  -1  -3   23.60    2.70
  37   1   3   28.90    5.10
 -37   1  -3   24.70    1.90
  39  -1   3   14.40    3.30
 -39  -1  -3   13.30    1.80
 -39   1  -3   15.50    1.70
  39   1   3   18.40    3.30
 -41  -1  -3    4.30    1.00
  41  -1   3    1.00    2.20
 -41   1  -3    2.90    0.90
  41   1   3    2.70    2.10
  43  -1   3   -0.30    2.60
 -43  -1  -3    0.80    1.10
 -43   1  -3    0.00    0.80
  43   1   3    3.40    2.10
 -45  -1  -3   16.30    2.40
 -45   1  -3   17.10    1.30
 -46   2   3   19.00    1.40
 -44   2   3    1.50    0.70
  44   2  -3    3.00    2.50
  42   2  -3   23.20    3.60
 -42   2   3   24.60    1.70
 -40   2   3   51.59    2.50
  40   2  -3   53.39    4.40
 -38   2   3    0.30    0.90
  38   2  -3    1.40    2.40
 -36   2   3    8.30    1.70
  36   2  -3   14.30    3.50
  34  -2  -3   44.20    2.90
  34   2  -3   38.00    2.50
 -34   2   3   41.60    2.50
  34   2  -3   40.70    4.00
 -34   2   3   38.70    3.10
  32  -2  -3    6.80    1.50
  32   2  -3    8.00    2.00
  32   2  -3    7.20    2.30
 -32   2   3    7.70    1.80
 -32   2   3   10.10    2.50
  30  -2  -3   66.49    3.30
 -30   2   3   70.69    3.50
  30   2  -3   64.89    4.00
  30   2  -3   71.99    4.90
  30   2  -3   67.39    3.30
  28  -2  -3   43.00    2.90
  28   2  -3   43.80    4.20
  28   2  -3   50.69    3.90
  28   2  -3   47.40    3.60
 -28   2   3   43.30    3.00
  26  -2  -3    3.00    1.40
  26   2  -3    3.60    1.40
  26   2  -3    2.90    2.20
 -26   2   3    3.40    1.50
  26   2  -3    7.80    2.00
  24  -2  -3   14.10    2.30
  24   2  -3   19.60    3.00
  24   2  -3   16.30    3.00
 -24   2   3   18.50    2.40
  24   2  -3   20.90    2.20
  22  -2  -3   41.40    2.90
  22   2  -3   41.10    3.30
  22   2  -3   43.50    3.60
 -22   2   3   42.30    2.90
  22   2  -3   41.50    2.60
  20  -2  -3   -0.80    1.20
  20   2  -3   -1.80    1.40
  20   2  -3   -1.20    1.70
 -18   2   3  137.49    5.10
  18   2  -3  135.99    5.70
 -16  -2   3    5.20    2.20
  16  -2  -3    8.90    2.00
  16   2  -3    9.20    1.80
 -16   2   3    6.70    1.30
  16   2  -3    7.30    1.80
  14  -2  -3   12.00    2.80
 -14  -2   3   11.70    2.30
 -14   2   3   11.30    2.00
  14   2  -3   15.40    2.60
  14   2  -3   10.80    1.70
 -12  -2   3  160.28    5.60
  12  -2  -3  159.18    5.90
  12   2  -3  159.88    6.10
 -12   2   3  179.78    5.70
  12   2  -3  157.18    5.40
  10  -2  -3  369.86   11.50
 -10  -2   3  392.56   11.40
  10   2  -3  370.26   11.70
  10   2  -3  378.26   11.20
 -10   2   3  385.96   11.40
   8  -2  -3   32.80    2.50
  -8  -2   3   30.30    2.30
   8   2  -3   38.70    2.00
  -8   2   3   29.00    2.10
   8   2  -3   33.30    2.80
  -6  -2   3  226.08    7.50
   6  -2  -3  226.98    7.40
   6   2  -3  228.98    7.70
  -6   2   3  236.68    7.50
   6   2  -3  235.48    7.30
  -4  -2   3    1.10    1.00
   4  -2  -3    2.40    0.90
   4   2  -3    2.30    0.70
   4   2  -3    2.10    1.90
  -4   2   3    3.10    1.00
  -2  -2   3  533.45   16.10
   2  -2  -3  561.64   16.10
   2   2  -3  565.54   15.90
  -2   2   3  544.75   16.00
   0  -2  -3  388.16   11.60
   0  -2   3  384.86   11.70
   0   2   3  385.16   11.60
   0   2  -3  373.36   11.40
  -2  -2  -3   53.09    2.90
   2  -2   3   56.59    3.10
   2   2   3   56.09    2.90
  -2   2  -3   54.09    2.60
   4  -2   3    6.80    2.10
  -4  -2  -3    8.80    1.90
  -4   2  -3    6.00    1.70
  -4   2  -3    7.80    1.20
   4   2   3    6.00    1.50
   6  -2   3    1.80    1.40
  -6  -2  -3   -0.10    1.00
  -6   2  -3    0.00    0.70
   6   2   3    0.10    0.80
  -6   2  -3    2.90    1.70
  -8  -2  -3   25.40    2.40
   8  -2   3   22.80    3.00
  -8   2  -3   24.80    2.00
  -8   2  -3   21.40    2.50
   8   2   3   22.50    2.30
 -10  -2  -3  139.09    5.60
  10  -2   3  126.29    6.10
  10   2   3  133.19    5.60
 -10   2  -3  138.89    5.20
 -10   2  -3  134.29    5.20
  10   2   3  143.59    5.60
 -12  -2  -3  230.38    8.50
  12  -2   3  226.08    9.20
  12   2   3  236.68    8.50
 -12   2  -3  239.68    8.10
 -12   2  -3  245.78    7.80
  12   2   3  236.08    8.10
  14   2   3  140.29    6.20
  14   2   3  132.09    5.70
 -14   2  -3  143.19    5.30
  16   2   3   51.29    3.70
 -16   2  -3   61.59    3.30
  16   2   3   52.79    4.70
  18   2   3   -4.30    2.90
 -18   2  -3    1.40    1.20
 -18   2  -3    2.60    1.40
  18   2   3    0.50    1.80
 -20  -2  -3   34.10    4.10
 -20   2  -3   27.80    2.30
 -20   2  -3   28.90    2.60
  20   2   3   33.10    3.40
 -22  -2  -3   31.20    3.70
 -22   2  -3   25.00    2.10
 -22   2  -3   26.00    2.50
  22   2   3   29.60    3.30
 -24  -2  -3    5.30    2.20
 -24  -2  -3    4.90    2.00
  24   2   3    0.00    1.70
 -24   2  -3    2.50    1.30
 -24   2  -3    1.80    1.10
  26  -2   3    1.70    1.70
 -26  -2  -3    0.20    1.80
 -26  -2  -3   -1.90    2.20
 -26   2  -3    0.80    1.00
  26   2   3    4.00    2.10
 -26   2  -3   -0.10    1.00
 -28  -2  -3   91.89    4.30
  28  -2   3   98.99    4.80
 -28   2  -3  100.49    4.20
  28   2   3   88.79    5.20
 -28   2  -3   92.19    3.80
 -30  -2  -3  143.49    5.30
  30  -2   3  139.19    6.00
  30   2   3  136.99    6.70
 -30   2  -3  136.19    4.90
 -30   2  -3  133.29    4.80
 -32  -2  -3    1.10    1.50
  32  -2   3    0.40    2.00
 -32   2  -3   -0.20    1.00
  32   2   3    0.50    2.20
 -32   2  -3    0.10    1.10
 -34  -2  -3   27.30    2.70
  34  -2   3   27.70    3.50
  34   2   3   29.50    3.90
 -34   2  -3   27.40    2.20
 -34   2  -3   27.20    2.00
  36  -2   3    2.30    2.10
 -36  -2  -3    1.80    1.60
 -36   2  -3    1.50    1.60
 -36   2  -3   -0.50    1.20
  36   2   3    3.00    2.30
  38  -2   3    5.60    2.60
 -38  -2  -3    4.70    1.70
 -38   2  -3    7.00    1.80
  38   2   3    5.50    2.30
 -38   2  -3    4.20    1.20
  40  -2   3   46.10    4.60
  40   2   3   56.99    4.10
 -40   2  -3   51.79    2.30
  42   2   3   -0.50    2.20
 -42   2  -3    1.30    1.00
 -44   2  -3    1.60    0.70
 -43  -3   3    6.50    1.60
  43   3  -3   10.80    3.70
 -43   3   3    6.30    1.10
 -41  -3   3   19.50    1.90
 -41   3   3   15.40    1.70
  41   3  -3   17.70    3.50
 -39   3   3   79.89    3.80
 -39   3   3   78.39    3.30
  39   3  -3   56.79    5.30
 -37   3   3   82.29    3.30
  37   3  -3   83.79    5.30
 -37   3   3   80.79    3.30
  35  -3  -3   13.90    2.30
 -35   3   3   17.20    2.00
 -35   3   3   16.70    2.10
  35   3  -3   19.00    3.60
  33  -3  -3    1.80    1.30
 -33   3   3    2.70    1.10
  33   3  -3    3.00    2.20
  33   3  -3    2.70    1.80
 -33   3   3    3.00    1.20
  31  -3  -3    4.80    1.40
  31   3  -3    5.70    1.90
 -31   3   3    1.90    1.10
  31   3  -3    2.10    2.10
 -31   3   3    4.60    1.20
  29  -3  -3   32.00    2.50
  29   3  -3   34.20    2.40
  29   3  -3   33.40    4.10
 -29   3   3   38.40    2.40
 -29   3   3   33.10    2.40
  29   3  -3   33.00    3.00
  27  -3  -3   50.99    2.90
  27   3  -3   57.19    4.60
 -27   3   3   48.50    2.70
  27   3  -3   49.40    3.30
  27   3  -3   49.50    2.90
  25  -3  -3   81.79    3.70
  25   3  -3   78.79    5.00
 -25   3   3   80.69    3.50
  25   3  -3   81.19    3.60
  25   3  -3   82.09    4.00
  23  -3  -3   15.60    2.10
 -23   3   3   10.90    1.90
  23   3  -3   13.00    2.10
  23   3  -3   19.50    3.40
  21  -3  -3    8.90    1.60
  21   3  -3    4.80    1.80
 -21   3   3    8.50    1.80
  21   3  -3    8.80    2.10
  21   3  -3   11.90    3.00
  19  -3  -3  338.27   10.20
  19   3  -3  332.67   13.00
  19   3  -3  347.87   10.40
  19   3  -3  339.17   10.60
 -19   3   3  341.47   10.20
  17  -3  -3   23.20    2.80
  17  -3  -3   26.70    2.20
  17   3  -3   27.30    2.90
 -17   3   3   27.80    2.20
  17   3  -3   22.20    3.10
  17   3  -3   21.80    2.50
  15  -3  -3   41.80    2.50
  15  -3  -3   35.80    3.10
  15   3  -3   35.20    2.80
  15   3  -3   38.70    3.30
  15   3  -3   34.50    3.10
 -15   3   3   36.50    5.20
  13  -3  -3  284.17    8.70
  13   3  -3  287.67   10.10
  13   3  -3  286.07    9.70
 -13   3   3  301.97   10.40
  13   3  -3  280.27    9.00
  13   3  -3  264.77    8.90
 -11   3   3  347.57   11.90
  11   3  -3  364.46   11.80
   9   3  -3   35.20    3.60
  -9   3   3   35.90    3.80
   9   3  -3   38.40    3.10
   7   3  -3  834.02   23.90
   7   3  -3  814.42   23.60
  -7   3   3  801.22   24.10
   5   3  -3   57.59    3.70
  -5   3   3   66.59    4.30
   5   3  -3   60.89    3.80
  -3   3   3   94.89    5.00
   3   3  -3   94.99    4.70
   3   3  -3   90.29    4.40
   1   3  -3  244.48    8.20
   1   3  -3  246.58    8.60
  -1   3   3  240.78    8.90
  -1   3  -3  510.65   16.10
  -1   3  -3  548.45   15.70
   1   3   3  514.35   16.40
  -3   3  -3  228.08    7.60
  -3   3  -3  218.88    8.00
   3   3   3  221.58    8.60
   5   3   3   36.30    4.30
  -5   3  -3   34.60    3.10
  -5   3  -3   30.20    3.00
  -7   3  -3   44.60    3.60
  -7   3  -3   41.80    3.10
   7   3   3   45.30    4.90
   7   3   3   42.80    5.00
  -9   3  -3   -0.10    1.60
   9   3   3    1.30    2.70
  -9   3  -3   -0.70    2.00
   9   3   3    3.90    2.90
 -11  -3  -3   -0.80    1.50
  11   3   3    0.90    2.50
 -11   3  -3    1.60    1.60
 -11   3  -3   -0.80    1.30
 -13  -3  -3  221.58    7.30
 -13   3  -3  216.58    7.00
 -13   3  -3  218.28    7.70
  13   3   3  232.58    8.50
 -15  -3  -3   87.59    4.00
 -15   3  -3   88.29    3.50
 -15   3  -3   89.99    4.50
  15   3   3   82.29    5.30
 -17  -3  -3  161.18    5.70
 -17   3  -3  154.78    6.20
  17   3   3  166.28    7.20
 -17   3  -3  151.98    6.00
 -17   3  -3  154.28    5.30
 -19  -3  -3  489.65   14.50
 -19   3  -3  506.75   14.40
 -19   3  -3  494.15   15.00
  19   3   3  481.35   15.90
 -19   3  -3  482.85   14.20
 -21  -3  -3   11.50    2.00
 -21   3  -3   10.40    1.70
 -21   3  -3   11.20    2.60
  21   3   3   17.40    4.40
 -23  -3  -3  139.79    5.30
 -23   3  -3  136.39    5.10
 -23   3  -3  139.19    4.90
  23   3   3  136.79    7.10
 -25  -3  -3  110.39    4.60
 -25   3  -3  109.89    4.10
  25   3   3  105.29    6.40
 -25   3  -3  112.99    4.40
  27  -3   3   43.90    3.90
 -27  -3  -3   45.10    2.90
  27   3   3   49.80    4.70
 -27   3  -3   46.30    2.80
 -27   3  -3   43.40    2.50
  29  -3   3   43.70    4.00
 -29  -3  -3   43.40    2.90
  29   3   3   41.10    4.60
 -29   3  -3   42.60    2.60
 -29   3  -3   41.30    2.40
  31  -3   3  141.29    6.20
 -31  -3  -3  143.69    5.20
 -31   3  -3  142.69    4.90
 -31   3  -3  133.99    4.80
  31   3   3  143.19    6.90
 -33  -3  -3   61.89    3.50
  33  -3   3   71.39    4.70
 -33   3  -3   74.69    3.20
  33   3   3   76.69    5.20
 -33   3  -3   60.59    3.50
  35  -3   3    1.60    2.70
 -35   3  -3    4.00    1.10
  35   3   3    2.90    2.50
 -35   3  -3    5.90    1.50
  37  -3   3   -3.10    3.70
 -37   3  -3   -0.40    0.80
 -37   3  -3    0.00    0.90
  37   3   3    2.30    2.40
 -39   3  -3   51.59    2.40
 -39   3  -3   45.00    2.20
  39   3   3   44.60    4.30
 -41   3  -3    2.30    0.90
 -40  -4   3   17.70    1.50
 -40   4   3   18.20    1.50
 -38  -4   3    1.00    0.90
 -38   4   3    0.30    0.80
 -38   4   3    2.20    1.40
  38   4  -3    0.20    2.30
 -36  -4   3   19.70    1.80
  36   4  -3   20.40    3.60
 -36   4   3   21.80    1.70
 -36   4   3   21.90    1.70
  34  -4  -3   82.89    3.20
  34   4  -3   81.99    5.10
 -34   4   3   73.89    3.00
 -34   4   3   74.79    3.10
  32  -4  -3    7.20    1.80
  32   4  -3    5.10    2.40
 -32   4   3    2.50    1.00
  32   4  -3    7.40    1.80
 -32   4   3    4.70    1.20
  30   4  -3   33.40    3.20
  30   4  -3   38.50    4.20
 -30   4   3   32.10    2.20
  28  -4  -3   42.10    2.60
 -28   4   3   49.00    2.50
 -28   4   3   49.40    2.70
  28   4  -3   46.40    3.00
  28   4  -3   50.59    5.40
  26  -4  -3    7.60    1.50
  26   4  -3    9.50    2.30
 -26   4   3    5.80    1.40
 -26   4   3    6.60    1.20
  26   4  -3    7.70    2.60
  24  -4  -3   15.00    2.00
 -24   4   3   12.60    1.80
  24   4  -3    6.10    2.30
  24   4  -3   10.10    2.30
  22  -4  -3   42.20    2.60
 -22   4   3   38.90    2.50
  22   4  -3   38.70    3.00
  22   4  -3   37.80    4.50
  20  -4  -3  171.78    5.80
  20   4  -3  168.78    7.40
  20   4  -3  169.78    6.20
 -20   4   3  169.68    5.80
  18  -4  -3   39.90    2.40
  18   4  -3   35.00    2.80
 -18   4   3   35.10    2.30
  18   4  -3   31.00    3.90
  16  -4  -3  230.88    7.50
  16   4  -3  249.88    9.10
  16   4  -3  231.98    7.90
 -16   4   3  242.08    7.60
  14  -4  -3    2.00    1.20
  14  -4  -3    2.40    1.80
  14   4  -3    2.40    2.20
 -14   4   3    1.30    1.20
  14   4  -3    0.80    1.40
  12  -4  -3   50.89    3.30
  12  -4  -3   54.69    2.70
  12   4  -3   49.70    3.10
  12   4  -3   54.59    4.30
  10  -4  -3  189.18    6.50
  10  -4  -3  192.08    6.30
  10   4  -3  192.18    7.50
  10   4  -3  197.78    6.70
   8  -4  -3   24.30    2.60
   8  -4  -3   22.10    2.20
   8   4  -3   18.70    2.40
   8   4  -3   27.50    3.80
   6  -4  -3   18.60    2.10
   6  -4  -3   21.00    2.30
   6   4  -3   23.60    3.20
   6   4  -3   24.20    2.40
   4  -4  -3  204.28    6.70
   4  -4  -3  201.38    6.60
   4   4  -3  199.78    7.60
   4   4  -3  201.08    6.80
   2  -4  -3  121.59    4.60
   2  -4  -3  117.99    4.50
   2   4  -3  118.49    4.60
   2   4  -3  119.09    5.40
   0  -4  -3   10.30    2.00
   0  -4  -3    8.00    1.60
   0   4  -3   11.80    2.00
   0   4  -3    6.60    1.90
  -2  -4  -3    2.20    1.40
  -2   4  -3    2.10    1.90
  -4  -4  -3  159.98    5.50
  -4   4  -3  144.19    5.70
  -4   4  -3  154.28    6.20
  -6  -4  -3   36.20    2.70
  -6   4  -3   38.20    3.00
  -6   4  -3   36.60    3.40
  -8  -4  -3   79.39    3.70
  -8   4  -3   78.49    3.60
  -8   4  -3   80.69    4.50
 -10  -4  -3   23.50    2.40
 -10   4  -3   20.60    3.10
 -10   4  -3   22.20    2.20
 -12  -4  -3   63.79    3.70
  12  -4   3   72.99    3.50
  12   4   3   74.79    6.40
 -12   4  -3   74.29    3.20
 -12   4  -3   66.09    4.20
  14  -4   3   -1.00    1.50
 -14  -4  -3    1.20    1.30
  14   4   3    5.50    3.70
 -14   4  -3   -1.70    2.00
 -14   4  -3   -0.30    1.20
 -16  -4  -3  143.49    5.40
  16  -4   3  144.39    5.30
  16   4   3  150.28    7.80
 -16   4  -3  149.49    6.40
 -16   4  -3  143.09    5.10
  18  -4   3   37.60    3.00
 -18  -4  -3   37.80    2.60
  18   4   3   35.70    5.90
 -18   4  -3   42.70    2.50
 -18   4  -3   40.30    3.70
 -20  -4  -3    1.80    1.30
  20   4   3    4.30    3.60
 -20   4  -3    2.50    1.10
 -22  -4  -3   38.20    3.30
  22   4   3   41.90    5.70
 -22   4  -3   40.30    2.40
 -24  -4  -3   16.60    2.00
 -24   4  -3   14.30    1.70
  24   4   3   11.50    3.50
  26  -4   3    0.80    2.50
 -26  -4  -3    5.60    1.40
 -26   4  -3    3.10    0.90
  26   4   3    3.40    3.30
 -28  -4  -3  100.39    4.70
  28  -4   3  118.09    6.10
 -28   4  -3  111.49    4.60
  28   4   3  107.99    6.90
 -28   4  -3  110.49    4.00
 -30  -4  -3   16.00    2.00
  30   4   3   23.60    4.90
 -30   4  -3   16.20    2.50
 -30   4  -3   16.70    1.70
 -32  -4  -3    2.70    1.30
 -32   4  -3    2.70    1.40
 -32   4  -3    2.80    1.00
  32   4   3    4.90    3.20
 -34  -4  -3   53.19    2.90
 -34   4  -3   44.90    3.20
 -34   4  -3   56.59    2.30
  34   4   3   58.49    5.50
 -36   4  -3   26.80    1.50
 -38   4  -3   14.00    1.30
 -35  -5   3    1.90    0.80
 -35   5   3    4.90    1.10
  33  -5  -3   35.80    2.30
 -33  -5   3   34.50    1.90
 -33   5   3   37.70    1.70
  33   5  -3   27.20    4.10
 -31  -5   3   25.30    1.90
  31  -5  -3   28.40    1.90
  31   5  -3   24.10    3.90
 -31   5   3   24.70    1.70
  29  -5  -3   26.80    1.90
 -29  -5   3   30.40    2.00
  29   5  -3   30.70    4.20
 -29   5   3   27.70    1.80
 -27  -5   3   13.20    1.80
  27  -5  -3   14.10    1.70
  27   5  -3    8.30    2.90
 -27   5   3   13.50    1.50
  25  -5  -3   26.70    2.10
 -25  -5   3   28.80    2.30
 -25   5   3   25.10    1.80
  25   5  -3   21.10    4.10
  25   5  -3   23.80    2.40
 -23  -5   3   61.39    3.60
  23  -5  -3   52.99    2.90
  23   5  -3   51.49    4.70
 -23   5   3   52.99    2.60
  21  -5  -3    0.00    1.00
 -21  -5   3    1.80    1.40
 -21   5   3   -0.80    0.80
  21   5  -3    0.60    1.20
 -19  -5   3    2.10    1.40
  19  -5  -3    1.00    0.90
  19   5  -3    0.00    2.40
 -19   5   3    1.00    1.30
  19   5  -3    0.70    1.20
  17  -5  -3    1.90    1.00
 -17  -5   3    1.30    1.40
  17   5  -3    0.20    2.40
 -17   5   3    0.90    0.90
  17   5  -3   -0.20    1.30
  15  -5  -3  228.18    7.30
 -15  -5   3  224.78    7.70
  15   5  -3  214.68    7.60
  15   5  -3  231.38    8.90
 -15   5   3  234.18    7.30
 -13  -5   3  529.15   16.00
  13  -5  -3  538.55   15.60
 -13   5   3  570.74   15.70
  13   5  -3  507.05   16.00
  13   5  -3  545.15   17.20
 -11  -5   3  221.88    7.40
  11  -5  -3  215.68    7.00
  11  -5  -3  209.18    6.90
  11   5  -3  207.18    7.70
 -11   5   3  214.98    7.00
   9  -5  -3    8.00    1.70
  -9  -5   3   10.40    2.00
   9  -5  -3    8.90    1.80
   9   5  -3   10.90    2.20
  -9   5   3   10.90    1.90
   9   5  -3    6.00    2.30
   7  -5  -3   27.80    2.10
  -7  -5   3   25.90    2.90
   7  -5  -3   29.20    2.50
   7   5  -3   24.70    3.90
  -7   5   3   27.30    2.40
  -5  -5   3  125.59    5.10
   5  -5  -3  123.49    4.60
   5  -5  -3  127.49    4.70
   5   5  -3  122.79    6.10
  -5   5   3  124.29    4.70
  -3  -5   3   31.10    3.60
   3  -5  -3   31.80    2.40
   3  -5  -3   36.60    2.60
  -3   5   3   30.60    2.80
   3   5  -3   31.20    3.90
   1  -5  -3   95.09    4.30
   1  -5  -3   90.39    3.80
   1   5  -3   86.49    5.30
  -1   5   3   89.39    4.10
  -1  -5  -3   26.60    2.40
  -1  -5  -3   25.60    2.30
   1   5   3   24.80    3.00
  -1   5  -3   26.50    4.00
  -3  -5  -3    2.00    1.40
  -3  -5  -3    3.50    1.40
  -3   5  -3    5.70    2.50
  -5  -5  -3    9.80    2.00
  -5  -5  -3    5.10    1.30
  -5   5  -3   10.70    2.60
  -5   5  -3    8.60    2.60
  -7  -5  -3   76.59    3.50
  -7  -5  -3   71.09    3.40
  -7   5  -3   74.89    3.50
  -7   5  -3   69.99    4.80
  -9  -5  -3   83.59    3.70
  -9  -5  -3   78.39    3.70
   9  -5   3   77.79    3.50
  -9   5  -3   81.39    3.60
  11  -5   3  176.28    5.90
 -11  -5  -3  173.18    6.10
 -11  -5  -3  169.08    6.00
 -11   5  -3  165.28    7.00
 -11   5  -3  176.08    5.90
 -13  -5  -3   38.60    2.90
  13  -5   3   37.50    2.50
 -13  -5  -3   35.40    3.50
 -13   5  -3   37.60    2.50
 -13   5  -3   36.20    4.50
 -15  -5  -3    5.30    1.30
  15  -5   3    2.90    1.20
 -15   5  -3    3.00    2.50
 -15   5  -3    1.40    1.10
  17  -5   3   49.99    2.70
 -17  -5  -3   44.30    2.90
 -17   5  -3   48.90    2.50
 -19  -5  -3   79.29    3.50
 -19   5  -3   79.29    3.30
 -23  -5  -3   68.59    3.10
 -23   5  -3   63.79    2.80
 -25  -5  -3   47.40    2.50
 -25   5  -3   49.00    2.30
 -27  -5  -3   76.19    3.00
 -27   5  -3   74.49    2.90
 -29  -5  -3    0.30    0.90
 -29   5  -3   -0.10    0.60
 -31  -5  -3   39.80    2.00
 -31   5  -3   39.40    1.80
 -33  -5  -3    8.40    1.70
 -33   5  -3    9.90    1.10
 -28  -6   3   66.09    2.50
  28  -6  -3   62.49    2.40
 -28   6   3   64.19    2.30
  26  -6  -3    4.60    1.20
 -26  -6   3    3.20    1.30
 -26  -6   3    7.30    1.40
 -26   6   3    6.60    1.00
  24  -6  -3   26.10    1.80
 -24  -6   3   26.10    1.90
 -24   6   3   27.40    1.60
  22  -6  -3    0.90    0.90
 -22  -6   3    0.70    1.10
  22   6  -3   -1.90    3.40
 -22   6   3    0.30    0.90
 -20  -6   3    1.90    1.20
  20  -6  -3   -0.30    0.80
  20   6  -3   -5.00    3.10
 -20   6   3    0.50    0.80
  18  -6  -3   48.60    2.30
 -18  -6   3   52.19    2.80
  18   6  -3   42.00    5.20
 -18   6   3   49.70    2.40
  16  -6  -3   87.49    3.40
 -16  -6   3   86.89    3.80
  16   6  -3   87.99    6.10
 -16   6   3   84.99    3.40
  14  -6  -3   11.70    1.50
 -14  -6   3   11.60    2.30
 -14   6   3   14.30    1.70
  14   6  -3   23.20    4.50
  12  -6  -3   -0.40    0.90
 -12  -6   3    2.40    1.50
 -12   6   3    1.20    1.10
  12   6  -3   -1.40    3.10
  10  -6  -3    0.30    0.80
 -10  -6   3    1.90    1.70
 -10   6   3    2.40    1.10
  10   6  -3    4.10    3.20
  -8  -6   3   44.50    3.20
   8  -6  -3   44.80    2.90
  -8   6   3   46.00    2.70
   8   6  -3   42.30    5.10
  -6  -6   3   30.50    4.40
   6  -6  -3   33.60    2.40
   6  -6  -3   27.50    2.30
  -6   6   3   33.40    2.60
   6   6  -3   35.90    4.90
   4  -6  -3   66.19    3.00
   4  -6  -3   66.19    3.10
   4   6  -3   67.29    5.70
  -4   6   3   61.79    3.40
   2  -6  -3   33.70    3.30
   2  -6  -3   35.80    2.20
  -2   6   3   38.00    3.10
   2   6  -3   41.90    5.30
   0  -6  -3    1.00    1.10
   0  -6   3    1.10    0.90
   2  -6   3   17.40    1.70
  -4  -6  -3   13.10    1.90
  -6  -6  -3    0.00    1.10
   6  -6   3    1.20    1.20
  -6  -6  -3    2.40    1.20
   8  -6   3    1.10    1.00
  -8  -6  -3    2.20    1.10
  -8  -6  -3    2.30    1.20
  10  -6   3    1.70    0.90
 -10  -6  -3    0.60    1.00
 -10  -6  -3    1.80    1.20
 -10   6  -3    3.40    1.40
  12  -6   3    0.50    1.00
 -12  -6  -3    1.10    1.10
 -12  -6  -3    1.20    1.30
 -12   6  -3    0.80    1.20
  14  -6   3    7.70    1.40
 -14  -6  -3    2.50    1.10
 -14   6  -3    3.00    1.10
 -16  -6  -3   11.40    1.50
  16  -6   3    9.90    1.60
 -16   6  -3   14.40    1.60
  18  -6   3    8.30    2.00
 -18  -6  -3    4.60    1.10
 -18   6  -3    7.60    1.40
 -20  -6  -3   17.40    1.70
 -20   6  -3   21.90    1.60
 -22  -6  -3   37.60    1.90
 -22   6  -3   36.00    1.80
 -24  -6  -3    1.00    1.00
 -24   6  -3   -0.10    0.70
 -26  -6  -3   14.50    1.20
 -26   6  -3   13.30    1.20
 -15  -7   3    9.70    1.40
  15  -7  -3   11.50    1.20
  13  -7  -3   34.80    1.70
 -13  -7   3   36.00    1.80
 -11  -7   3   13.10    1.70
   9  -7  -3    2.70    0.80
  -9  -7   3    1.90    0.90
  -7  -7   3    3.00    1.10
   7  -7  -3    2.90    0.80
  -5  -7   3    7.80    1.50
   5  -7  -3    8.80    1.20
   3  -7  -3   -1.10    0.70
  -3  -7   3   -0.70    0.80
   1  -7  -3    5.00    1.20
  -1  -7   3    7.10    1.20
  -1  -7  -3   17.50    1.40
  -1  -7  -3   19.20    2.10
   1  -7   3   20.70    1.40
   3  -7   3   42.50    1.90
  -3  -7  -3   41.20    2.20
  -3  -7  -3   40.70    2.30
  -5  -7  -3   14.10    1.50
   5  -7   3   17.90    1.50
  -5  -7  -3   17.40    1.70
   7  -7   3   18.90    1.80
  -7  -7  -3   15.60    1.60
  -9  -7  -3    3.70    1.00
   9  -7   3    4.10    0.80
 -11  -7  -3   16.30    1.50
  11  -7   3   17.70    1.40
 -13  -7  -3    0.10    0.90
 -46   0   4   44.30    2.30
 -44   0   4   95.49    3.50
 -42   0   4  545.45   15.90
  42   0  -4  575.94   18.60
  40   0  -4  200.18    8.90
  38   0  -4  683.33   19.00
 -38   0   4  649.54   18.90
  38   0  -4  667.53   20.70
 -36   0   4  376.16   11.30
  36   0  -4  370.56   13.00
  36   0  -4  386.46   11.40
  36   0  -4  383.16   11.30
  34   0  -4   42.90    4.90
  34   0  -4   45.30    2.90
 -34   0   4   41.50    2.70
  34   0  -4   45.60    3.00
 -32   0   4   15.40    2.20
  32   0  -4   18.70    4.30
  32   0  -4   16.10    2.40
  32   0  -4   19.50    2.40
  30   0  -4 1267.87   34.60
  30   0  -4 1240.28   34.60
  30   0  -4 1248.88   35.80
  28   0  -4  624.74   19.20
  28   0  -4  648.34   18.10
  28   0  -4  635.84   18.10
  26   0  -4   29.60    2.60
  26   0  -4   35.70    3.80
  26   0  -4   34.50    2.70
  24   0  -4  857.31   23.10
  24   0  -4  807.62   22.90
  24   0  -4  785.72   23.70
  22   0  -4  859.91   24.70
  20   0  -4    1.80    2.20
  18   0  -4  851.31   24.20
 -10   0   4 1264.47   34.50
 -10   0   4 1289.47   34.50
  -8   0   4    4.80    0.60
  -8   0   4    4.70    0.60
  -6   0   4 1209.58   32.90
  -4   0   4  222.08    6.60
  -2   0   4  986.40   27.20
   0   0   4 3016.50   81.69
   2   0   4 9999.00  273.07
   4   0   4 2780.12   75.49
   6   0   4  663.23   18.90
   8   0   4 1180.98   32.90
  10   0   4  530.85   15.40
  10   0   4  513.05   15.40
  12   0   4   10.40    2.00
  12   0   4   10.60    1.70
  14   0   4  134.59    5.00
  14   0   4  108.19    5.20
  16   0   4 1627.04   44.10
  16   0   4 1525.95   44.20
  18   0   4  282.97    9.70
  20   0   4  337.07   11.40
  20   0   4  336.77   10.50
 -20   0  -4  321.87    9.90
  22   0   4  565.14   17.20
  22   0   4  581.24   18.50
 -22   0  -4  592.04   16.50
 -22   0  -4  566.14   16.50
  24   0   4  128.19    5.40
 -24   0  -4  136.49    4.70
 -24   0  -4  129.09    5.10
 -26   0  -4  773.92   22.10
  26   0   4  821.22   24.80
 -26   0  -4  758.32   22.10
 -28   0  -4 1290.67   35.70
 -28   0  -4 1311.27   35.70
  28   0   4 1271.77   36.80
 -30   0  -4  153.58    5.70
 -30   0  -4  152.98    5.40
  30   0   4  154.78    6.50
 -32   0  -4   96.09    3.90
  32   0   4   94.09    4.90
 -34   0  -4  300.57    9.40
  34   0   4  312.97   10.70
 -36   0  -4   37.80    2.30
  36   0   4   35.20    3.70
  38   0   4  102.19    5.20
 -38   0  -4  109.99    4.00
 -40   0  -4  175.08    5.70
  40   0   4  150.98    6.70
  42   0   4   76.19    4.30
 -42   0  -4   71.69    2.80
 -44   0  -4    8.70    1.80
 -47   1   4   68.79    2.60
 -45   1   4  300.87    8.60
  45   1  -4  232.18   11.70
 -43   1   4   26.70    1.80
  43   1  -4   25.70    4.50
 -41  -1   4   49.80    4.80
  41   1  -4   61.49    4.90
 -41   1   4   63.19    2.70
 -39  -1   4  181.88    6.40
 -39   1   4  182.38    6.10
  39   1  -4  193.38    8.10
  37  -1  -4  154.08    5.30
 -37  -1   4  145.29    5.30
  37   1  -4  145.29    5.60
  37   1  -4  154.68    5.30
  37   1  -4  148.49    7.00
 -37   1   4  144.89    5.50
 -35  -1   4   17.70    2.50
  35  -1  -4   17.70    2.30
  35   1  -4   19.50    4.10
  35   1  -4   18.30    2.70
 -35   1   4   20.10    2.30
  35   1  -4   19.90    2.20
 -33  -1   4  813.82   23.30
  33  -1  -4  840.22   23.30
  33   1  -4  824.32   23.40
 -33   1   4  816.12   23.40
  33   1  -4  862.11   23.50
  31  -1  -4  288.37    9.10
  31  -1  -4  306.87   12.10
  31  -1  -4  286.57    8.90
  31   1  -4  284.27    8.90
  31   1  -4  286.27    9.10
  31   1  -4  287.37   10.40
  29  -1  -4   14.20    2.10
  29  -1  -4    7.10    1.90
  29  -1  -4    3.80    3.30
 -29  -1   4    4.30    1.80
  29   1  -4   12.60    2.50
  29   1  -4    9.70    1.80
  29   1  -4    3.00    2.30
  27  -1  -4  693.83   19.70
  27  -1  -4  723.83   19.70
 -27  -1   4  666.63   19.70
  27  -1  -4  682.63   20.90
  27   1  -4  702.43   19.80
  27   1  -4  684.53   20.90
  27   1  -4  713.33   19.70
  25  -1  -4  273.57    8.60
  25  -1  -4  274.07    8.50
  25  -1  -4  309.77   11.00
  25   1  -4  274.07    9.70
  25   1  -4  271.17    8.60
  25   1  -4  274.87    8.70
  23  -1  -4   39.60    2.60
  23  -1  -4   36.00    2.70
  23   1  -4   37.60    2.70
  23   1  -4   36.60    3.60
  23   1  -4   41.70    3.00
  21   1  -4  226.18    8.00
  19   1  -4  456.45   13.90
  17   1  -4    0.30    1.80
  15  -1  -4  916.21   24.50
  15   1  -4  855.41   25.40
 -15   1   4  917.81   24.50
  13  -1  -4 1329.47   35.80
 -13  -1   4 1332.37   35.60
  13   1  -4 1287.07   36.60
 -13   1   4 1310.27   35.80
 -11  -1   4   47.30    2.00
  11  -1  -4   47.30    2.00
 -11   1   4   48.80    2.00
  -9  -1   4  919.31   25.30
   9  -1  -4  927.31   25.40
  -9   1   4  918.61   25.40
  -7  -1   4  871.11   24.30
   7  -1  -4  869.51   24.10
  -7   1   4  871.81   24.10
   5  -1  -4   16.10    1.30
  -5  -1   4   14.70    1.20
  -5   1   4   16.00    1.20
  -3  -1   4  124.19    4.20
   3  -1  -4  125.29    4.20
  -3   1   4  123.19    4.20
  -1  -1   4 8772.22  229.38
   1  -1  -4 8079.49  229.18
  -1   1   4 8398.16  228.08
  -1  -1  -4 2827.92   75.99
   1  -1   4 2842.12   76.09
   1   1   4 2724.23   76.09
  -3  -1  -4  378.46   11.30
   3  -1   4  386.16   11.50
   3   1   4  383.16   11.40
   5  -1   4 1052.99   30.00
  -5  -1  -4 1051.49   29.80
   5   1   4 1095.49   29.90
   7  -1   4   12.80    1.80
  -7  -1  -4   11.80    1.70
  -9  -1  -4  575.34   16.80
   9  -1   4  564.64   16.90
  -9   1  -4  559.74   16.30
 -11  -1  -4 1210.48   34.20
  11  -1   4 1234.18   34.30
  11   1   4 1166.88   34.10
  11   1   4 1209.28   33.70
 -11   1  -4 1218.18   33.50
  13  -1   4 1823.42   49.99
  13  -1   4 1801.52   50.19
  13   1   4 1837.82   49.99
 -13   1  -4 1720.23   49.30
  13   1   4 1792.52   49.50
  15  -1   4    2.80    2.60
  15  -1   4    4.40    1.60
 -15   1  -4    4.10    1.40
  15   1   4    6.00    1.70
  15   1   4    3.20    1.60
  17  -1   4  832.92   24.60
  17   1   4  818.42   24.00
  17   1   4  864.31   24.90
  19  -1   4  165.58    7.20
 -19   1  -4  154.08    5.50
 -19   1  -4  159.18    5.50
  19   1   4  159.98    7.50
  19   1   4  161.88    6.10
 -21  -1  -4    3.80    1.50
  21   1   4    5.80    1.70
 -21   1  -4    8.00    2.00
 -21   1  -4    9.50    2.00
  21   1   4    1.00    3.70
 -23  -1  -4  685.73   19.40
 -23   1  -4  663.63   19.30
 -23   1  -4  677.73   19.30
  23   1   4  708.23   20.40
 -25  -1  -4  141.49    5.10
  25  -1   4  141.49    5.80
 -25   1  -4  137.29    5.00
 -25   1  -4  143.29    5.00
  25   1   4  151.28    6.10
 -27  -1  -4  137.09    4.90
  27  -1   4  124.29    5.70
  27   1   4  135.59    6.00
 -27   1  -4  133.69    4.80
 -29  -1  -4   80.89    3.60
  29  -1   4   80.39    4.40
  29   1   4   86.89    4.90
 -29   1  -4   84.19    3.60
  31  -1   4 1136.09   32.10
 -31  -1  -4 1119.29   30.90
 -31   1  -4 1077.79   30.90
 -31   1  -4 1122.29   30.70
  31   1   4 1087.69   32.20
 -33  -1  -4  182.38    6.10
  33  -1   4  176.08    7.30
  33   1   4  173.08    7.40
 -33   1  -4  182.78    6.00
 -33   1  -4  179.98    6.00
 -35  -1  -4  122.59    4.50
  35  -1   4  119.69    5.60
 -35   1  -4  123.39    4.40
 -35   1  -4  119.19    4.40
  35   1   4  115.19    5.80
 -37  -1  -4  426.76   12.30
  37  -1   4  424.06   13.70
  37   1   4  403.36   16.60
 -37   1  -4  425.96   12.40
 -37   1  -4  430.36   12.50
 -39  -1  -4  121.69    4.30
  39  -1   4  124.29    5.70
 -39   1  -4  120.09    4.30
  39   1   4  122.59    5.70
 -41  -1  -4   13.70    1.70
  41  -1   4   16.30    3.30
 -41   1  -4   11.50    1.40
  41   1   4   11.90    3.20
  43  -1   4  243.48    8.90
 -43  -1  -4  246.68    7.30
  43   1   4  250.07    8.60
 -43   1  -4  251.37    7.30
 -45   1  -4  161.68    4.90
 -46   2   4   49.80    2.00
  44   2  -4  304.67   10.50
 -42   2   4  182.58    5.80
  42   2  -4  193.08    7.80
 -40   2   4   42.40    2.30
  40   2  -4   47.00    4.30
  38  -2  -4  185.78    6.00
  38   2  -4  169.98    7.50
 -38   2   4  176.78    6.30
  36  -2  -4  294.07    8.70
  36   2  -4  282.07    9.00
 -36   2   4  282.87    8.80
  36   2  -4  280.17   10.50
  36   2  -4  288.17    8.80
  34  -2  -4  254.97    7.80
  34   2  -4  260.67    9.80
  34   2  -4  244.98    7.90
  34   2  -4  255.57    8.20
 -34   2   4  236.98    8.30
  32  -2  -4  148.39    5.20
  32   2  -4  155.58    7.10
 -32   2   4  153.28    5.50
  32   2  -4  153.58    5.70
  32   2  -4  148.09    5.50
  30  -2  -4  394.96   11.50
  30   2  -4  396.56   13.30
  30   2  -4  377.36   11.50
 -30   2   4  379.16   11.50
  30   2  -4  382.56   11.70
  28  -2  -4  575.44   17.60
  28   2  -4  611.44   19.10
 -28   2   4  624.74   17.40
  28   2  -4  616.04   17.50
  26  -2  -4   37.70    2.50
  26   2  -4   36.70    3.00
 -26   2   4   34.90    2.70
  26   2  -4   39.90    3.80
  26   2  -4   35.70    2.40
  24  -2  -4  366.76   11.40
  24  -2  -4  376.76   11.40
  24   2  -4  392.06   11.70
  24   2  -4  376.56   12.70
  24   2  -4  396.76   11.50
 -24   2   4  398.46   11.50
  22  -2  -4  713.43   20.10
  22  -2  -4  734.63   20.10
  22  -2  -4  706.63   20.00
  22   2  -4  708.23   20.30
 -22   2   4  685.33   20.00
  22   2  -4  677.83   21.10
  22   2  -4  720.73   20.10
  20  -2  -4    2.40    1.50
  20  -2  -4    1.10    1.30
  20   2  -4    3.60    1.90
  20   2  -4    3.60    1.30
  20   2  -4   -0.20    1.80
 -18   2   4   25.70    2.80
  18   2  -4   22.40    3.00
  16  -2  -4  562.34   17.20
 -16  -2   4  590.84   16.70
  16   2  -4  574.14   17.40
 -16   2   4  602.94   17.00
  16   2  -4  587.14   16.60
 -14  -2   4   -0.80    1.30
  14  -2  -4    1.00    1.50
  14   2  -4    1.30    1.00
  14   2  -4    0.70    1.50
 -14   2   4    0.80    1.20
  12  -2  -4 1261.97   35.80
 -12  -2   4 1323.77   35.80
 -12   2   4 1278.47   35.80
  12   2  -4 1298.37   36.10
  12   2  -4 1264.87   35.50
 -10  -2   4  541.75   15.60
  10  -2  -4  515.55   15.60
  10   2  -4  533.45   15.30
 -10   2   4  531.95   15.60
  10   2  -4  527.75   15.70
   8  -2  -4  413.26   12.40
  -8  -2   4  400.76   12.30
   8   2  -4  416.86   12.10
   8   2  -4  408.76   12.50
  -8   2   4  405.76   12.40
  -6  -2   4 1569.44   43.90
   6  -2  -4 1612.74   43.90
   6   2  -4 1604.14   43.70
  -6   2   4 1603.44   43.90
   6   2  -4 1540.15   43.80
  -4  -2   4  242.78    7.90
   4  -2  -4  234.98    7.80
   4   2  -4  246.78    7.60
   4   2  -4  228.78    7.80
  -4   2   4  234.18    7.80
  -2  -2   4  273.77    8.90
   2  -2  -4  268.27    8.70
   2   2  -4  283.97    8.70
   2   2  -4  262.07    8.60
  -2   2   4  264.47    9.00
   0  -2  -4 1209.98   34.70
   0  -2   4 1248.88   34.90
   0   2  -4 1251.57   34.60
   0   2   4 1230.28   34.80
   0   2  -4 1267.97   34.60
  -2  -2  -4 1198.28   35.30
   2  -2   4 1327.97   35.80
  -2   2  -4 1341.17   35.40
  -2   2  -4 1257.37   35.20
   2   2   4 1205.38   35.60
   4  -2   4  969.10   27.40
  -4  -2  -4  940.21   27.00
  -4   2  -4  953.20   26.70
  -4   2  -4  916.21   26.80
   4   2   4  958.50   27.20
  -6  -2  -4  497.15   15.20
   6  -2   4  446.46   15.40
  -6   2  -4  500.15   14.90
  -6   2  -4  517.15   14.70
   6   2   4  534.15   15.40
  -8  -2  -4  421.36   13.50
   8  -2   4  415.26   13.90
   8   2   4  436.16   13.60
  -8   2  -4  405.46   13.00
  -8   2  -4  452.45   12.80
 -10   2  -4 1221.98   33.90
  10   2   4 1216.98   34.10
  10   2   4 1204.98   34.90
 -12   2  -4  594.04   16.70
  12   2   4  561.14   17.80
  12   2   4  551.84   17.00
  14   2   4  276.47   10.10
 -14   2  -4  245.58    8.50
  14   2   4  258.97    9.00
  16   2   4  748.03   22.10
 -16   2  -4  769.62   21.80
 -16   2  -4  743.53   21.00
  16   2   4  742.83   23.40
 -18  -2  -4  131.29    5.50
 -18  -2  -4  129.89    5.50
 -18   2  -4  138.29    5.10
 -18   2  -4  132.29    5.30
 -18   2  -4  139.89    4.70
  18   2   4  139.89    6.10
 -20  -2  -4  213.78    7.60
 -20  -2  -4  213.38    7.50
  20   2   4  225.18    8.50
 -20   2  -4  229.88    7.20
 -20   2  -4  235.38    7.10
 -22  -2  -4  436.86   13.00
 -22  -2  -4  430.86   13.10
 -22   2  -4  425.56   12.60
  22   2   4  441.66   14.10
 -22   2  -4  437.66   12.70
 -24  -2  -4    2.60    2.40
 -24  -2  -4    1.60    1.60
  24   2   4    5.30    2.10
  26  -2   4  319.17   10.90
 -26  -2  -4  328.07   10.00
  26   2   4  317.17   11.30
 -26   2  -4  327.27    9.80
 -26   2  -4  321.07    9.70
 -28  -2  -4  176.58    6.30
 -28   2  -4  190.78    6.10
  28   2   4  181.68    7.70
 -28   2  -4  180.88    6.10
  30  -2   4   50.19    3.90
 -30  -2  -4   52.09    3.30
  30   2   4   53.89    4.30
 -30   2  -4   51.29    2.60
 -30   2  -4   54.89    2.80
  32  -2   4  171.58    6.80
 -32  -2  -4  162.18    5.80
  32   2   4  171.08    7.30
 -32   2  -4  165.08    5.70
 -32   2  -4  164.08    5.60
  34  -2   4  284.47    9.70
 -34   2  -4  275.37    8.40
  34   2   4  249.38   10.40
 -34   2  -4  284.17    8.50
 -36  -2  -4    3.10    1.50
  36  -2   4    3.20    2.10
 -36   2  -4    4.00    1.10
  36   2   4    6.00    2.40
 -36   2  -4    2.30    0.90
 -38  -2  -4   46.30    2.90
  38  -2   4   40.80    4.00
 -38   2  -4   45.60    2.70
 -38   2  -4   42.40    2.40
  38   2   4   43.10    5.50
  40  -2   4   91.29    5.30
  40   2   4   92.09    5.10
 -40   2  -4  103.29    3.70
 -40   2  -4  110.29    5.10
 -42   2  -4  118.69    3.70
  42   2   4  102.99    6.00
 -43  -3   4   25.70    2.00
 -43   3   4   28.30    1.60
  41   3  -4   11.20    2.70
 -41   3   4   16.10    1.50
  39   3  -4  141.79    6.40
 -39   3   4  132.89    4.50
  37  -3  -4   47.10    2.70
 -37   3   4   50.09    2.70
 -37   3   4   44.80    2.30
  37   3  -4   46.50    4.00
  35  -3  -4    3.80    1.30
 -35   3   4    2.80    1.30
  35   3  -4    4.90    2.40
  35   3  -4    4.50    1.80
  33  -3  -4  186.08    6.00
  33   3  -4  179.88    6.30
 -33   3   4  182.28    6.10
 -33   3   4  185.08    6.00
  33   3  -4  186.68    8.00
  31  -3  -4  117.99    4.30
 -31   3   4  116.89    4.40
  31   3  -4  119.29    6.10
  31   3  -4  114.69    4.40
  31   3  -4  116.69    4.70
  29  -3  -4    1.80    1.10
 -29   3   4    1.60    1.30
  29   3  -4    1.30    2.00
  29   3  -4    0.80    1.20
  29   3  -4    0.20    1.60
  27  -3  -4  244.68    7.90
 -27   3   4  249.38    7.90
  27   3  -4  259.77    8.30
  27   3  -4  249.68    9.70
  27   3  -4  243.38    8.00
  25  -3  -4  113.99    4.50
  25   3  -4  121.59    4.90
  25   3  -4  114.79    6.10
  25   3  -4  120.89    4.60
 -25   3   4  121.29    4.50
  23  -3  -4    3.10    1.90
  23   3  -4    0.60    1.30
 -23   3   4    2.30    1.80
  23   3  -4    2.30    2.00
  21  -3  -4   22.30    2.20
  21  -3  -4   19.90    2.30
  21  -3  -4   27.00    4.10
 -21   3   4   21.00    2.10
  21   3  -4   18.90    3.10
  21   3  -4   24.40    2.80
  21   3  -4   20.10    2.20
  19  -3  -4  289.97    8.80
  19  -3  -4  289.07    8.80
  19  -3  -4  284.37    8.70
  19   3  -4  293.97    9.00
  19   3  -4  275.37    9.10
  19   3  -4  257.67   10.00
  17  -3  -4   13.40    1.80
  17  -3  -4    9.60    1.60
  17  -3  -4   13.20    2.60
  17   3  -4    6.70    2.00
  17   3  -4   15.80    2.70
  17   3  -4   10.50    1.70
  15  -3  -4  710.43   20.10
  15  -3  -4  681.23   19.90
  15  -3  -4  723.03   20.00
 -15   3   4  742.13   22.10
  15   3  -4  691.13   20.30
  15   3  -4  715.33   21.20
  15   3  -4  707.73   20.30
  13  -3  -4  644.04   17.90
  13   3  -4  603.54   18.00
  13   3  -4  622.04   18.20
 -13   3   4  642.74   19.60
  13   3  -4  627.94   19.20
  13   3  -4  631.44   18.90
  11  -3  -4    1.60    1.30
  11   3  -4    0.60    1.80
  11   3  -4   -1.10    1.70
  11   3  -4    3.50    2.30
 -11   3   4   -0.20    2.40
   9   3  -4  127.99    5.50
  -9   3   4  131.89    6.50
   9   3  -4  130.99    6.00
   7   3  -4  177.38    7.00
  -7   3   4  176.68    7.60
   7   3  -4  168.98    6.50
  -5   3   4  701.53   21.30
   5   3  -4  693.43   20.50
   5   3  -4  710.43   20.90
   3   3  -4   70.79    4.40
  -3   3   4   72.09    4.90
   3   3  -4   69.99    3.80
  -1   3   4 1196.18   35.10
   1   3  -4 1206.18   34.60
   1   3  -4 1233.38   34.10
   1   3   4  129.99    6.70
  -1   3  -4  139.89    5.90
  -1   3  -4  128.79    5.30
  -3   3  -4    1.90    1.50
   3   3   4    7.50    2.60
  -3   3  -4    0.70    1.60
  -5   3  -4  501.55   16.40
  -5   3  -4  539.65   15.60
  -7  -3  -4  151.58    5.60
  -7   3  -4  168.58    6.10
  -9  -3  -4   61.99    3.20
  -9   3  -4   52.89    3.20
  -9   3  -4   63.89    3.60
 -11  -3  -4  131.99    4.80
 -11   3  -4  127.99    5.30
  11   3   4  125.29    6.70
 -11   3  -4  117.09    4.60
 -13  -3  -4  429.56   12.40
  13   3   4  401.76   14.30
 -13   3  -4  406.36   12.90
 -13   3  -4  422.86   12.10
 -15  -3  -4  290.07    9.30
 -15   3  -4  300.37    9.00
  15   3   4  305.37   10.90
 -15   3  -4  293.47    9.80
 -17  -3  -4  381.56   11.40
 -17   3  -4  365.56   12.00
 -17   3  -4  375.46   11.10
  17   3   4  374.96   13.00
 -19  -3  -4   53.89    3.10
 -19   3  -4   50.19    3.60
 -19   3  -4   54.79    3.60
  19   3   4   53.49    5.40
 -21  -3  -4   29.60    2.60
 -21   3  -4   26.70    3.10
 -21   3  -4   25.80    2.00
  21   3   4   31.10    5.10
 -23  -3  -4  155.78    5.70
  23   3   4  163.18    7.90
 -23   3  -4  160.38    5.40
 -23   3  -4  159.88    5.70
 -25  -3  -4  112.49    4.60
 -25   3  -4  109.19    4.20
 -25   3  -4  111.09    4.40
  27  -3   4  161.28    6.60
 -27  -3  -4  148.59    5.60
  27   3   4  158.68    7.30
 -27   3  -4  157.18    5.40
 -27   3  -4  159.18    5.50
 -29  -3  -4  239.88    7.70
  29  -3   4  244.48    8.80
  29   3   4  242.18    9.50
 -29   3  -4  238.38    7.60
 -29   3  -4  233.98    7.50
  31  -3   4  263.37    9.30
 -31  -3  -4  259.67    8.40
 -31   3  -4  257.97    8.00
  31   3   4  272.57   10.00
  33  -3   4   20.30    3.50
 -33   3  -4   23.80    2.00
  33   3   4   19.00    4.20
 -33   3  -4   22.00    1.80
  35  -3   4   35.50    4.00
  35   3   4   31.60    4.80
 -35   3  -4   35.30    2.10
 -35   3  -4   37.80    2.10
  37  -3   4  178.98    7.80
 -37   3  -4  193.88    5.90
  37   3   4  203.88    7.90
 -37   3  -4  190.08    5.90
 -39   3  -4   32.10    1.80
 -39   3  -4   29.40    1.90
 -41   3  -4   -0.50    0.90
 -40  -4   4   20.70    1.50
 -40   4   4   17.50    1.40
 -38  -4   4   44.60    2.10
 -38   4   4   44.60    2.10
  38   4  -4   46.60    3.80
 -38   4   4   42.50    2.10
  36  -4  -4   39.30    2.40
 -36   4   4   42.90    2.10
  36   4  -4   37.70    3.80
 -36   4   4   40.50    2.00
  34  -4  -4   38.10    2.10
  34   4  -4   37.20    2.80
  34   4  -4   32.00    4.00
 -34   4   4   35.00    2.10
 -34   4   4   34.80    2.10
  32  -4  -4    1.70    1.00
  32   4  -4    2.20    1.40
 -32   4   4    2.70    1.10
 -32   4   4    1.30    0.80
  32   4  -4   -0.70    2.20
 -30   4   4  148.09    5.70
 -30   4   4  131.69    5.30
  30   4  -4  151.28    6.90
  30   4  -4  143.89    5.30
  28  -4  -4  152.78    5.30
  28   4  -4  151.18    7.10
 -28   4   4  150.88    5.20
 -28   4   4  149.19    5.20
  28   4  -4  154.28    5.50
  26  -4  -4    3.40    1.20
 -26   4   4    4.00    1.00
  26   4  -4    4.00    2.20
  26   4  -4    2.80    1.30
  24  -4  -4  229.08    7.40
  24   4  -4  228.08    9.20
  24   4  -4  224.18    7.60
 -24   4   4  230.08    7.30
  22  -4  -4  143.29    5.10
  22   4  -4  132.69    7.50
 -22   4   4  136.29    5.20
  22   4  -4  147.39    6.10
  20  -4  -4   10.30    1.80
 -20   4   4    8.70    1.70
  20   4  -4    6.00    1.70
  20   4  -4   14.40    3.50
  18  -4  -4   28.80    2.80
  18  -4  -4   33.30    2.20
  18   4  -4   26.70    2.80
  18   4  -4   31.50    4.10
 -18   4   4   32.90    2.20
  16  -4  -4   63.69    3.30
  16  -4  -4   68.69    3.10
  16   4  -4   66.29    3.70
  16   4  -4   68.69    4.70
 -16   4   4   66.09    3.10
  14  -4  -4   29.30    2.10
  14  -4  -4   30.70    2.60
  14  -4  -4   20.70    3.10
  14   4  -4   29.00    2.80
  14   4  -4   28.60    4.30
  12  -4  -4  273.87    8.30
  12  -4  -4  259.97    8.60
  12  -4  -4  266.77    8.30
  12   4  -4  279.77   12.20
  12   4  -4  260.97    8.70
  10  -4  -4  235.78    7.30
  10  -4  -4  235.58    7.30
  10   4  -4  222.78    8.50
  10   4  -4  223.78    7.70
   8  -4  -4    4.00    1.40
   8  -4  -4    3.50    1.20
   8   4  -4    2.80    1.90
   8   4  -4    4.70    1.40
   6  -4  -4   88.09    3.70
   6  -4  -4   88.39    3.80
   6   4  -4   88.49    3.90
   6   4  -4   85.89    4.70
   4  -4  -4  159.38    5.40
   4  -4  -4  149.39    5.30
   4   4  -4  152.08    6.30
   4   4  -4  154.38    5.50
   2  -4  -4  136.99    4.90
   2  -4  -4  130.69    4.90
   2   4  -4  131.09    5.80
   2   4  -4  134.19    5.00
   0  -4  -4    1.60    1.20
   0  -4  -4    0.90    1.40
   0   4  -4    2.00    1.40
   0   4  -4    1.40    3.10
  -2  -4  -4  117.99    5.10
  -2  -4  -4  116.69    4.50
  -2  -4  -4  113.99    4.50
  -2   4  -4  116.09    5.40
  -2   4  -4  114.39    4.50
  -4  -4  -4   17.70    3.60
  -4  -4  -4   22.10    2.30
  -4  -4  -4   23.00    2.60
  -4   4  -4   29.40    3.00
  -4   4  -4   25.30    3.30
  -6  -4  -4   18.20    4.20
  -6  -4  -4   17.00    2.30
  -6  -4  -4   24.20    2.70
  -6   4  -4   21.70    2.60
  -6   4  -4   18.70    3.10
  -8  -4  -4  144.69    5.50
  -8  -4  -4  157.68    5.40
  -8   4  -4  148.39    5.30
  -8   4  -4  143.09    6.10
 -10  -4  -4  229.28    9.10
 -10   4  -4  218.28    8.10
 -10   4  -4  220.48    7.10
 -12  -4  -4   65.29    3.40
  12  -4   4   68.99    3.50
 -12   4  -4   55.79    4.00
 -12   4  -4   67.19    3.10
 -14  -4  -4  221.38    7.30
 -14   4  -4  216.98    8.10
 -14   4  -4  213.08    7.00
 -16  -4  -4  611.44   17.70
  16  -4   4  612.64   17.90
 -16   4  -4  598.84   18.50
 -16   4  -4  616.94   17.50
 -18  -4  -4   13.00    2.10
 -18   4  -4   11.10    1.80
  18   4   4   13.20    4.60
 -18   4  -4    7.10    2.00
 -20  -4  -4   26.70    2.40
  20   4   4   26.30    6.40
 -20   4  -4   28.60    2.10
 -22  -4  -4   13.90    2.10
 -22   4  -4   14.90    1.70
  22   4   4   12.50    4.20
 -24  -4  -4   10.50    1.90
 -24   4  -4    3.60    0.90
  24   4   4    4.60    4.10
  26  -4   4   -2.60    2.20
 -26  -4  -4    0.80    1.40
 -26   4  -4    0.60    0.80
  26   4   4    1.50    3.70
  28  -4   4  123.89    6.20
 -28  -4  -4  127.79    4.60
  28   4   4  130.69    7.50
 -28   4  -4  130.39    4.40
 -30  -4  -4   15.90    2.00
  30  -4   4   12.70    3.10
 -30   4  -4   14.40    1.50
  30   4   4   15.70    4.00
 -32  -4  -4   13.00    2.00
  32   4   4   10.60    4.20
 -32   4  -4   12.50    1.30
 -34   4  -4   41.90    1.90
 -36   4  -4   11.80    1.30
 -35  -5   4   -0.50    0.70
 -35   5   4    0.60    0.70
 -33  -5   4   49.40    2.40
  33  -5  -4   51.39    2.20
  33   5  -4   39.00    4.10
 -33   5   4   54.49    2.30
  31  -5  -4    5.60    1.40
 -31  -5   4    4.00    1.00
  31   5  -4    3.30    2.40
 -31   5   4    7.30    1.30
 -29  -5   4   12.50    1.70
  29  -5  -4    7.30    1.40
  29   5  -4    7.70    2.50
 -29   5   4   11.20    1.30
  27  -5  -4   68.89    2.90
 -27  -5   4   68.39    3.20
  27   5  -4   68.89    5.20
  27   5  -4   63.29    3.10
 -27   5   4   71.09    3.40
  25  -5  -4    1.40    1.00
 -25  -5   4   -0.30    1.10
  25   5  -4   -0.30    1.10
 -25   5   4    0.50    0.80
  25   5  -4    0.20    2.40
  23   5  -4    3.70    1.50
  23   5  -4    3.60    2.60
  21  -5  -4   10.00    1.60
 -21   5   4    8.70    1.60
  21   5  -4    6.20    2.50
  21   5  -4    8.90    1.90
  19  -5  -4   75.69    3.30
 -19   5   4   75.19    3.30
  19   5  -4   74.39    5.00
  19   5  -4   80.59    3.70
  17  -5  -4    2.40    1.00
  17   5  -4    2.90    2.20
 -17   5   4    3.40    1.10
  17   5  -4    3.30    1.50
  15  -5  -4  211.18    7.00
  15  -5  -4  221.68    6.90
  15   5  -4  207.28    7.40
 -15   5   4  227.28    7.00
  15   5  -4  210.38    8.60
  13  -5  -4  120.59    4.50
  13  -5  -4  124.49    4.60
 -13  -5   4  119.19    5.00
  13   5  -4  113.09    6.00
 -13   5   4  123.99    4.50
  13   5  -4  115.49    4.80
 -11  -5   4    4.90    1.90
  11  -5  -4    9.00    2.10
  11  -5  -4   11.10    1.70
  11   5  -4    5.40    2.00
 -11   5   4    8.90    1.80
  11   5  -4    8.10    2.00
   9  -5  -4    2.90    1.10
   9  -5  -4    0.30    1.30
  -9  -5   4    1.60    1.70
  -9   5   4    1.60    1.10
   9   5  -4    1.50    2.30
   9   5  -4    3.70    1.60
   7  -5  -4   53.09    2.90
  -7  -5   4   51.99    3.70
   7  -5  -4   55.79    2.80
   7   5  -4   60.79    3.40
  -7   5   4   56.79    3.00
  -5  -5   4   12.40    2.30
   5  -5  -4    9.10    1.70
   5  -5  -4    8.10    2.00
   5   5  -4    8.80    2.50
   3  -5  -4    4.30    1.30
   3  -5  -4    4.90    1.40
   3   5  -4    4.80    2.20
   1  -5  -4  287.07    9.00
   1  -5  -4  291.77    9.00
   1   5  -4  287.27   10.20
  -1  -5  -4   15.50    2.10
  -1  -5  -4   18.50    1.90
  -1   5  -4   14.10    3.40
  -3  -5  -4   24.00    2.40
  -3  -5  -4   25.60    2.30
  -3   5  -4   18.40    3.50
  -5  -5  -4  185.48    6.20
  -5  -5  -4  173.88    6.10
  -5   5  -4  175.18    6.20
  -7  -5  -4   40.70    2.90
  -7  -5  -4   37.30    2.50
  -7   5  -4   42.60    3.80
  -7   5  -4   40.80    2.90
  -9  -5  -4   39.10    2.60
  -9  -5  -4   43.00    3.00
   9  -5   4   40.60    2.50
  -9   5  -4   40.60    2.70
  -9   5  -4   37.90    3.90
  11  -5   4   -0.60    1.20
 -11  -5  -4    1.40    1.80
 -11  -5  -4    0.90    1.10
 -11   5  -4   -0.40    2.10
 -11   5  -4    0.10    1.20
 -13  -5  -4   68.69    3.20
  13  -5   4   72.89    3.20
 -13   5  -4   68.99    4.50
 -13   5  -4   64.29    3.10
  15  -5   4    1.20    1.40
 -15  -5  -4   -0.50    1.00
 -15   5  -4    2.80    2.10
 -15   5  -4    0.00    1.00
  17  -5   4   26.00    3.20
 -17  -5  -4   28.00    2.10
 -17   5  -4   28.90    2.00
 -19  -5  -4    7.40    1.80
 -21  -5  -4    1.40    1.00
 -21   5  -4    1.50    0.90
 -23  -5  -4   98.79    3.70
 -23   5  -4   90.59    3.50
 -25  -5  -4   55.29    2.50
 -25   5  -4   57.59    2.50
 -27  -5  -4    7.10    1.40
 -27   5  -4    8.30    1.30
 -29  -5  -4    3.80    1.00
 -29   5  -4    5.50    1.10
 -31  -5  -4  112.79    3.50
 -31   5  -4   91.29    3.70
 -28  -6   4    6.60    1.30
  28  -6  -4    5.70    1.20
 -28   6   4    6.60    1.00
 -26  -6   4    0.80    0.90
  26  -6  -4    0.80    0.70
 -26   6   4    1.80    0.80
 -24  -6   4    2.50    1.10
  24  -6  -4    3.40    0.80
 -24   6   4    2.30    0.70
  22  -6  -4   62.79    2.60
 -22  -6   4   62.89    2.90
  22   6  -4   72.39    5.40
 -22   6   4   63.49    2.80
 -20  -6   4    0.80    1.20
  20  -6  -4    0.50    0.80
 -20   6   4    0.40    0.80
  20   6  -4    2.70    3.00
 -18  -6   4    7.70    2.00
  18  -6  -4    4.20    1.00
 -18   6   4    4.90    1.30
  18   6  -4   -0.80    2.80
 -16  -6   4   25.20    2.50
  16  -6  -4   20.40    1.70
  16   6  -4   34.10    4.20
 -16   6   4   22.40    1.80
 -14  -6   4   54.29    3.20
  14  -6  -4   50.79    2.50
  14   6  -4   52.69    5.20
 -14   6   4   59.19    2.60
 -12  -6   4    3.80    1.70
  12  -6  -4    3.20    0.90
 -12   6   4    2.70    1.10
  12   6  -4    2.80    2.70
 -10  -6   4    2.40    1.90
  10  -6  -4    1.50    1.40
  10  -6  -4   -0.10    0.80
 -10   6   4    1.30    1.10
  10   6  -4    0.10    2.70
   8  -6  -4   11.40    2.10
   8  -6  -4   12.60    1.60
  -8   6   4   10.20    2.00
   8   6  -4   13.00    3.10
   6  -6  -4    2.80    1.30
   6  -6  -4    1.00    0.90
  -6   6   4    0.10    1.30
   6   6  -4    3.90    2.70
   4  -6  -4    8.20    1.80
   4  -6  -4    6.40    1.50
  -4   6   4    4.80    1.40
   4   6  -4    6.90    2.80
   2  -6  -4    0.70    1.10
   2  -6  -4    0.90    1.00
  -2   6   4    0.60    1.60
   2   6  -4    0.80    2.70
   0  -6  -4    0.10    1.10
   0  -6  -4    0.30    1.00
   0   6  -4    0.30    3.00
  -2  -6  -4   30.80    2.10
   2  -6   4   29.40    2.00
  -2  -6  -4   32.30    2.20
  -2   6  -4   34.40    4.80
  -4  -6  -4   59.09    2.80
  -4  -6  -4   52.39    2.80
   4  -6   4   57.69    2.70
  -4   6  -4   69.19    5.60
  -6  -6  -4    6.00    1.30
   6  -6   4    7.70    1.60
  -6  -6  -4    6.70    1.60
   8  -6   4   28.30    2.00
  -8  -6  -4   23.10    1.90
  -8  -6  -4   27.00    2.30
 -10  -6  -4   60.29    2.90
 -10  -6  -4   58.89    2.80
  10  -6   4   59.29    2.60
 -10   6  -4   58.89    3.20
  12  -6   4   10.30    1.70
 -12  -6  -4   12.10    1.70
 -12   6  -4   10.30    2.10
 -14  -6  -4    9.00    2.10
  14  -6   4    9.00    1.60
 -14   6  -4    5.10    1.30
 -16  -6  -4   33.10    2.00
  16  -6   4   31.20    2.30
 -16   6  -4   33.40    2.10
 -18  -6  -4    1.20    0.80
 -18   6  -4    1.10    0.90
 -20  -6  -4    6.40    1.20
 -20   6  -4    9.80    1.40
 -22  -6  -4   20.80    1.40
 -22   6  -4   18.00    1.50
 -24  -6  -4   33.90    1.60
 -24   6  -4   33.90    1.70
  13  -7  -4   15.10    1.30
 -13  -7   4   17.00    1.40
 -11  -7   4    6.00    1.30
  11  -7  -4    4.90    1.10
   9  -7  -4   36.50    2.50
  -9  -7   4   37.10    2.50
  -7  -7   4    0.70    0.80
   7  -7  -4   -1.00    1.30
   5  -7  -4   11.60    1.60
  -5  -7   4    9.60    1.40
   3  -7  -4    1.50    1.10
  -3  -7   4    0.90    0.80
   1  -7  -4   33.00    1.90
   1  -7  -4   36.80    2.30
  -1  -7   4   30.80    1.90
  -1  -7  -4    7.10    1.70
  -1  -7  -4    6.10    1.40
   1  -7   4    3.20    0.90
  -3  -7  -4    4.70    1.20
  -3  -7  -4    5.90    1.50
  -5  -7  -4    6.30    1.40
   5  -7   4    5.20    1.10
  -5  -7  -4    2.50    1.40
  -7  -7  -4   11.70    1.40
   7  -7   4   10.10    1.30
  -9  -7  -4    0.50    0.90
 -11  -7  -4   10.10    1.30
 -46   0   5    1.30    1.20
 -44   0   5    0.60    1.00
 -42   0   5    2.10    1.00
 -40   0   5    1.20    1.00
  40   0  -5    2.60    1.80
  40   0  -5    1.10    1.80
  38   0  -5    0.90    1.40
 -38   0   5   -0.30    1.10
  38   0  -5   -1.40    1.40
  38   0  -5    3.30    3.80
 -36   0   5   -0.60    1.10
  36   0  -5   -1.10    1.40
  36   0  -5   -6.20    3.20
  36   0  -5    1.60    1.40
  34   0  -5   -0.50    1.40
  34   0  -5    0.20    1.30
 -34   0   5    1.10    1.10
  32   0  -5   -0.60    1.30
 -32   0   5    1.40    1.10
  32   0  -5   -1.90    1.30
  32   0  -5   -0.70    3.10
  30   0  -5    1.80    1.30
  30   0  -5    4.30    2.90
  30   0  -5    0.30    1.40
  28   0  -5    0.80    1.20
  28   0  -5    1.30    1.30
  28   0  -5   -2.10    2.70
  26   0  -5   -0.80    2.60
  26   0  -5   -1.40    1.30
  26   0  -5    1.60    1.20
  24   0  -5    0.90    1.50
  24   0  -5   -0.60    1.40
  24   0  -5   -0.90    2.50
  22   0  -5    0.10    1.60
  22   0  -5    0.30    2.50
  20   0  -5   -0.70    2.40
  18   0  -5   -1.60    2.40
 -12   0   5    0.60    0.40
 -12   0   5    0.20    0.40
 -10   0   5    1.30    0.40
 -10   0   5    0.00    0.40
  -8   0   5   -1.40    0.40
  -8   0   5   -1.70    0.50
  -6   0   5   -0.50    0.50
  -4   0   5    0.00    0.50
  -2   0   5   -1.50    0.50
   0   0   5    0.30    0.70
   2   0   5    0.30    0.60
   4   0   5   -1.40    0.60
   6   0   5    1.10    0.80
   8   0   5   -0.60    0.80
   8   0   5    0.90    1.00
  10   0   5   -0.60    1.10
 -10   0  -5    1.60    1.50
  10   0   5    0.50    1.10
  12   0   5   -0.20    1.40
  12   0   5    0.40    1.20
  14   0   5   -1.00    1.40
  16   0   5   -0.60    1.70
 -18   0  -5   -0.60    1.30
  18   0   5   -0.70    2.30
  20   0   5    0.00    1.30
 -20   0  -5   -1.80    1.50
 -20   0  -5   -0.10    1.20
 -22   0  -5    0.20    1.10
  22   0   5   -0.10    1.30
 -22   0  -5   -1.00    1.40
  24   0   5   -0.30    1.50
 -24   0  -5    0.20    1.20
 -24   0  -5   -0.90    1.40
 -26   0  -5    0.40    1.30
 -26   0  -5    1.40    1.20
  26   0   5    1.00    1.60
  28   0   5   -1.00    1.70
 -28   0  -5    1.20    1.50
 -28   0  -5    0.50    1.00
 -30   0  -5    1.80    1.50
  30   0   5    0.60    1.70
 -30   0  -5    0.60    1.00
 -32   0  -5    0.70    1.60
  32   0   5    1.20    1.70
 -32   0  -5   -0.20    1.00
  34   0   5    2.00    2.00
 -34   0  -5   -0.80    1.00
  36   0   5   -0.40    3.10
  38   0   5   -1.30    1.70
 -38   0  -5   -0.80    0.80
 -40   0  -5    0.80    1.10
  40   0   5   -0.90    1.80
 -42   0  -5    0.50    0.80
  42   0   5    0.70    2.10
 -44   0  -5    0.60    0.70
 -47   1   5   31.80    1.70
 -45   1   5    3.00    0.80
 -43   1   5    1.10    0.80
  43   1  -5    0.00    3.60
  41   1  -5   10.40    3.70
 -41   1   5    6.50    1.60
  41   1  -5    6.90    1.40
  39  -1  -5   83.69    3.70
  39   1  -5   88.39    3.80
  39   1  -5   73.99    5.30
 -39   1   5   79.99    3.40
  39   1  -5   77.29    4.00
  37  -1  -5    1.40    1.30
 -37  -1   5    4.30    1.60
  37   1  -5    1.00    2.40
  37   1  -5    2.20    1.20
  37   1  -5    1.80    1.50
 -37   1   5    2.10    1.00
 -35  -1   5    5.10    1.60
  35  -1  -5    6.10    1.80
  35  -1  -5    4.40    1.30
  35   1  -5    3.90    2.80
  35   1  -5    8.70    1.90
 -35   1   5    2.90    1.10
  35   1  -5    3.80    1.60
 -33  -1   5    7.80    1.90
  33  -1  -5    5.70    1.30
  33  -1  -5    2.80    1.60
  33   1  -5    5.20    1.60
  33   1  -5    8.60    1.80
 -31  -1   5   52.49    3.60
  31  -1  -5   52.89    3.20
  31  -1  -5   59.19    2.90
  31   1  -5   61.59    4.70
  31   1  -5   56.59    2.90
  31   1  -5   55.29    3.20
  29  -1  -5   83.19    3.40
 -29  -1   5   78.39    4.20
  29  -1  -5   78.59    3.70
  29   1  -5   79.89    3.70
  29   1  -5   80.29    5.20
  27  -1  -5   20.00    2.10
  27  -1  -5   24.60    2.30
  27   1  -5   19.50    2.10
  27   1  -5   20.40    2.30
  27   1  -5   22.40    4.00
  25  -1  -5    9.60    1.90
  25  -1  -5    7.90    1.50
  25  -1  -5    7.70    1.70
  25   1  -5    8.00    1.40
  25   1  -5    9.90    2.20
  25   1  -5   10.20    2.60
  23  -1  -5   10.20    1.60
  23  -1  -5    8.10    2.20
  23  -1  -5    8.50    1.50
  23   1  -5    7.70    2.00
  23   1  -5    6.70    2.40
  23   1  -5    7.20    1.70
  21  -1  -5    6.00    1.50
  21  -1  -5    4.40    1.40
  21   1  -5    8.30    2.40
  21   1  -5   11.70    2.40
  21   1  -5    3.90    1.40
  19   1  -5  101.29    4.80
  17   1  -5   45.80    3.60
  15   1  -5  113.09    4.90
 -15   1   5  112.59    3.70
  13  -1  -5  240.78    7.30
 -13  -1   5  240.48    7.00
 -13  -1   5  235.98    7.00
  13   1  -5  241.78    8.20
 -13   1   5  243.38    7.20
  11  -1  -5    5.60    1.40
 -11  -1   5    4.00    1.30
 -11   1   5    6.30    1.10
  11   1  -5    6.50    1.90
   9  -1  -5    6.00    1.40
  -9  -1   5    6.90    1.30
  -9   1   5    4.30    1.10
  -7  -1   5    5.00    1.20
   7  -1  -5    7.00    1.40
  -7   1   5    5.90    1.10
   5  -1  -5  148.79    5.10
  -5   1   5  147.49    4.90
  -3  -1   5  254.77    7.80
   3  -1  -5  248.78    7.80
  -3   1   5  243.28    7.70
  -1  -1   5   21.00    1.80
   1  -1  -5   22.70    1.90
  -1   1   5   16.70    1.60
  -1  -1  -5  314.27    9.60
   1  -1   5  289.77    9.60
   1   1   5  315.77    9.60
  -3  -1  -5  416.26   12.90
   3  -1   5  440.46   13.10
   3   1   5  423.76   12.90
   5  -1   5  139.19    5.50
  -5  -1  -5  137.89    5.40
  -5   1  -5  134.19    5.00
   5   1   5  133.99    5.30
  -7  -1  -5   95.19    4.50
   7  -1   5   84.39    4.40
   7   1   5   86.09    4.20
  -7   1  -5   86.99    3.90
   9  -1   5  278.17   10.20
   9  -1   5  306.17   10.00
  -9   1  -5  308.17    9.40
   9   1   5  315.57   10.20
  11  -1   5    1.40    1.80
  11  -1   5   -0.60    1.30
  11   1   5    0.90    1.50
 -11   1  -5    0.20    1.40
  11   1   5   -2.90    1.60
  13  -1   5   86.39    4.70
  13   1   5   87.39    4.80
  13   1   5   82.09    4.10
 -13   1  -5   86.09    3.80
  15  -1   5  100.69    5.40
 -15   1  -5   99.49    4.30
  15   1   5   98.69    5.50
  15   1   5  108.89    4.60
 -17  -1  -5   42.10    3.20
  17  -1   5   49.40    4.80
 -17   1  -5   51.09    2.80
 -17   1  -5   45.60    2.60
  17   1   5   47.20    5.30
 -19  -1  -5    2.90    1.50
 -19   1  -5    5.30    1.20
  19   1   5    5.40    1.90
 -19   1  -5    9.40    2.00
 -21  -1  -5  143.69    5.20
 -21  -1  -5  138.09    5.70
 -21   1  -5  143.89    5.00
 -21   1  -5  139.89    5.00
  21   1   5  155.28    6.00
 -23  -1  -5    5.40    1.50
 -23  -1  -5    8.10    2.10
 -23   1  -5    5.10    1.30
 -23   1  -5    7.10    1.40
  23   1   5    6.50    3.20
  25  -1   5    4.40    1.60
 -25  -1  -5    7.20    2.20
 -25  -1  -5    4.70    1.70
  25   1   5    6.10    1.80
 -25   1  -5    7.20    1.40
 -27  -1  -5    6.70    1.30
  27  -1   5    5.20    1.80
 -27   1  -5    7.70    1.40
  27   1   5    4.30    2.00
 -27   1  -5    4.90    1.30
 -29  -1  -5   74.19    4.30
 -29   1  -5   73.69    3.30
 -29   1  -5   73.79    3.30
  31  -1   5   73.69    4.20
 -31  -1  -5   65.99    3.20
 -31   1  -5   67.09    3.20
  31   1   5   68.29    4.40
 -31   1  -5   69.29    3.10
 -33  -1  -5    1.20    1.00
  33  -1   5    0.20    1.60
  33   1   5    0.50    1.80
 -33   1  -5   -0.30    1.10
 -33   1  -5    0.70    1.10
  35  -1   5   -0.50    2.90
  35   1   5    1.60    1.80
 -35   1  -5    1.70    1.00
 -35   1  -5   -0.50    1.10
  37  -1   5   -0.10    2.00
 -37  -1  -5    0.30    0.90
 -37   1  -5    0.60    0.80
  37   1   5    2.10    2.20
 -37   1  -5   -0.60    1.50
  39  -1   5    8.40    2.20
 -39  -1  -5   13.30    1.60
 -39   1  -5   12.30    1.50
  39   1   5   13.90    3.20
  41  -1   5   10.60    2.30
 -41  -1  -5   11.00    1.50
 -41   1  -5    7.80    1.20
  41   1   5    9.20    2.40
 -43  -1  -5    2.40    1.10
 -43   1  -5    1.10    0.70
 -46   2   5    2.60    0.70
 -44   2   5   28.10    1.60
  42   2  -5   30.70    4.40
 -42   2   5   34.70    1.80
  40  -2  -5   30.80    2.60
  40   2  -5   27.60    4.10
 -40   2   5   31.50    1.90
  38  -2  -5    0.30    1.20
  38   2  -5    1.60    2.30
  38   2  -5    5.20    1.80
  38   2  -5    3.10    1.20
 -38   2   5    2.60    1.50
  36  -2  -5    1.80    1.20
 -36   2   5    2.10    1.00
  36   2  -5    0.10    1.60
  36   2  -5    3.20    1.20
  36   2  -5    1.80    2.40
  34  -2  -5    1.10    1.10
  34   2  -5    0.40    2.00
  34   2  -5   -0.40    1.10
  34   2  -5   -0.40    1.50
  32  -2  -5   85.29    3.40
  32   2  -5   81.89    5.10
  32   2  -5   82.39    3.90
 -32   2   5   85.59    4.00
  32   2  -5   83.19    3.60
  30  -2  -5  199.68    6.80
  30  -2  -5  198.98    6.50
 -30   2   5  192.28    6.70
  30   2  -5  195.48    6.60
  30   2  -5  204.98    6.80
  30   2  -5  197.18    8.20
  28  -2  -5   25.40    3.60
  28  -2  -5   23.40    2.10
  28   2  -5   25.40    2.20
  28   2  -5   26.30    3.60
  28   2  -5   29.00    2.60
 -28   2   5   25.70    3.30
  26  -2  -5   13.80    2.40
  26  -2  -5   18.30    2.00
  26   2  -5   14.60    2.30
  26   2  -5   16.30    3.30
  26   2  -5   13.80    2.40
 -26   2   5   15.00    2.40
  24  -2  -5  181.48    6.10
  24  -2  -5  181.58    6.20
  24  -2  -5  187.98    6.20
  24   2  -5  188.08    7.50
 -24   2   5  186.58    6.30
  24   2  -5  180.58    6.20
  24   2  -5  187.38    6.50
  22  -2  -5  163.68    5.60
  22  -2  -5  171.38    5.70
  22  -2  -5  165.08    5.70
  22   2  -5  163.88    5.70
  22   2  -5  171.48    6.90
  22   2  -5  161.98    6.00
  20  -2  -5  140.89    5.20
  20  -2  -5  144.89    5.10
  20  -2  -5  140.39    5.10
  20   2  -5  142.49    6.10
  20   2  -5  146.79    5.20
  20   2  -5  141.69    5.50
  18  -2  -5  194.78    6.40
  18  -2  -5  181.08    6.30
  18   2  -5  196.58    6.40
  18   2  -5  185.58    7.20
 -16   2   5   24.50    3.00
  14  -2  -5   15.50    3.30
 -14  -2   5   10.30    2.00
 -14   2   5    8.70    2.70
  14   2  -5   12.30    2.50
  12  -2  -5   17.50    3.10
 -12  -2   5   19.00    3.20
  12   2  -5   21.50    2.10
 -12   2   5   20.40    2.80
  12   2  -5   20.20    2.70
 -10  -2   5  159.18    6.20
  10  -2  -5  160.78    6.10
  10   2  -5  163.98    5.60
  10   2  -5  166.48    6.10
 -10   2   5  157.38    6.10
   8  -2  -5   10.70    2.50
  -8  -2   5   13.40    2.80
   8   2  -5   13.50    1.90
  -8   2   5   18.20    2.40
   8   2  -5   11.80    2.60
  -6  -2   5  167.08    6.30
   6  -2  -5  167.68    6.10
  -6   2   5  153.98    5.90
   6   2  -5  170.38    5.90
   6   2  -5  169.78    6.10
   4  -2  -5    9.10    2.20
  -4  -2   5    6.90    1.70
   4   2  -5    8.40    1.80
  -4   2   5    8.30    2.10
   4   2  -5    5.00    1.20
   2  -2  -5  126.09    5.30
  -2  -2   5  135.49    5.60
  -2   2   5  134.59    5.30
   2   2  -5  133.99    5.20
   2   2  -5  136.29    5.00
   0  -2  -5  492.25   15.40
   0  -2   5  502.15   15.70
   0   2   5  520.45   15.60
   0   2  -5  512.85   15.10
   0   2  -5  531.25   15.30
   2  -2   5  541.85   17.20
  -2  -2  -5  537.85   16.90
  -2   2  -5  561.34   16.70
  -2   2  -5  595.24   16.50
   2   2   5  574.74   17.10
   4  -2   5   28.60    3.50
  -4  -2  -5   35.60    3.70
  -4   2  -5   38.20    2.70
   4   2   5   38.30    3.10
  -6   2  -5  291.37    9.20
   6   2   5  287.17   10.10
  -8   2  -5    2.60    1.50
   8   2   5    3.00    2.00
  10   2   5  140.89    6.50
  10   2   5  135.89    6.90
 -10   2  -5  145.09    5.40
  12   2   5   96.49    5.30
  12   2   5   86.79    6.20
 -12   2  -5   91.99    4.20
  14   2   5  240.38    8.70
 -14   2  -5  237.48    8.00
 -14   2  -5  237.28    7.40
 -16  -2  -5   12.30    3.20
 -16  -2  -5    1.70    1.80
 -16   2  -5    2.80    1.00
 -16   2  -5    3.10    1.40
  16   2   5    5.60    2.40
 -16   2  -5    3.60    1.60
 -18  -2  -5  188.78    6.90
 -18  -2  -5  189.48    6.60
 -18   2  -5  191.28    7.10
  18   2   5  188.98    7.60
 -18   2  -5  193.08    6.20
 -18   2  -5  204.48    6.50
 -20  -2  -5  118.49    5.30
 -20  -2  -5  113.29    4.90
 -20   2  -5  118.29    4.30
 -20   2  -5  123.39    4.60
  20   2   5  128.99    6.10
 -22  -2  -5  109.69    4.70
 -22   2  -5  120.29    4.50
  22   2   5  108.69    5.70
 -24  -2  -5  103.99    4.50
 -24   2  -5  104.89    4.20
  24   2   5  116.99    5.70
 -24   2  -5  101.59    4.00
 -26  -2  -5  119.49    4.80
 -26   2  -5  123.09    4.60
 -26   2  -5  119.69    4.40
  26   2   5  122.89    6.00
  28  -2   5    3.40    1.80
 -28  -2  -5    1.80    1.40
 -28   2  -5    1.70    1.20
 -28   2  -5    1.20    1.10
  28   2   5    2.70    2.20
  30  -2   5    1.70    2.00
 -30  -2  -5    1.80    1.40
  30   2   5    1.20    2.20
 -30   2  -5    2.20    1.10
 -30   2  -5    0.80    1.10
 -32  -2  -5    0.50    1.40
  32  -2   5   -1.40    1.70
  32   2   5    1.00    2.20
 -32   2  -5    0.80    0.90
 -32   2  -5    2.10    1.00
  34  -2   5    4.50    1.70
 -34  -2  -5    3.50    1.40
 -34   2  -5    3.30    1.00
  34   2   5    1.30    2.30
 -34   2  -5    4.40    1.10
  36  -2   5   22.30    3.20
 -36  -2  -5   18.40    2.20
  36   2   5   19.20    3.80
 -36   2  -5   21.10    1.80
 -36   2  -5   19.50    1.70
 -38  -2  -5   41.40    2.70
  38  -2   5   39.80    3.80
  38   2   5   47.90    3.90
 -38   2  -5   37.30    2.10
 -38   2  -5   35.60    2.20
  40  -2   5   22.30    3.80
  40   2   5   16.10    3.70
 -40   2  -5   21.10    1.40
 -42   2  -5   12.80    1.20
 -43  -3   5    2.80    1.20
 -43   3   5    0.10    0.70
  41   3  -5   63.99    4.60
 -41   3   5   61.49    2.40
  39  -3  -5   34.80    2.30
 -39   3   5   37.60    2.00
  39   3  -5   41.40    4.10
  37  -3  -5    0.40    1.10
  37   3  -5    1.70    1.50
  37   3  -5    2.80    2.20
 -37   3   5    1.20    1.40
  35  -3  -5   34.20    2.20
 -35   3   5   31.60    2.00
  35   3  -5   34.10    4.00
 -35   3   5   35.70    2.50
  35   3  -5   35.80    2.70
  33  -3  -5   17.30    1.80
 -33   3   5   21.60    1.80
  33   3  -5   19.90    1.90
 -33   3   5   14.00    2.10
  33   3  -5   17.60    2.30
  33   3  -5   22.10    3.70
  31  -3  -5   12.40    1.70
 -31   3   5   10.50    2.00
  31   3  -5   13.80    3.40
  31   3  -5   11.20    1.80
  31   3  -5   10.00    2.30
  29  -3  -5  165.68    5.70
  29   3  -5  166.48    7.50
  29   3  -5  164.78    6.00
  29   3  -5  177.58    6.70
 -29   3   5  166.68    5.70
  27  -3  -5  142.89    5.10
 -27   3   5  137.89    5.10
  27   3  -5  142.59    5.40
  27   3  -5  139.59    5.20
  25  -3  -5    5.80    1.40
  25  -3  -5    4.70    1.70
  25   3  -5    5.50    1.40
  25   3  -5    4.20    2.20
 -25   3   5    7.80    1.70
  25   3  -5    7.00    1.80
  23  -3  -5   14.50    2.50
  23  -3  -5   12.90    2.10
  23  -3  -5   12.90    2.00
  23   3  -5   13.00    3.10
  23   3  -5   15.40    2.20
  23   3  -5   17.50    2.60
 -23   3   5   17.20    2.00
  21  -3  -5    9.30    1.90
  21  -3  -5   10.20    2.30
  21  -3  -5    9.10    1.60
  21   3  -5    7.20    1.60
  21   3  -5    8.90    2.00
 -21   3   5    8.80    1.80
  21   3  -5    7.00    2.10
  19  -3  -5   46.10    2.70
  19  -3  -5   42.30    2.70
  19  -3  -5   43.00    2.60
  19   3  -5   36.50    3.30
  19   3  -5   42.20    2.90
  19   3  -5   41.30    3.70
  17  -3  -5   11.10    2.10
  17  -3  -5    7.60    1.40
  17  -3  -5    8.00    1.80
  17   3  -5    6.40    2.00
  17   3  -5    9.10    2.00
  17   3  -5    8.60    1.70
  15  -3  -5  148.99    5.20
  15  -3  -5  154.48    5.20
  15  -3  -5  152.18    5.40
  15   3  -5  157.38    6.40
  15   3  -5  148.19    5.50
  15   3  -5  146.29    5.70
  13  -3  -5    0.60    1.10
  13  -3  -5    1.20    1.60
  13  -3  -5   -0.30    1.40
 -13   3   5   -1.30    3.30
  13   3  -5    4.60    1.90
  13   3  -5   -0.20    1.60
  13   3  -5    2.20    1.70
  11  -3  -5    1.80    1.60
  11  -3  -5   -1.30    1.10
  11  -3  -5   -1.80    1.50
  11  -3  -5   -2.10    1.40
  11   3  -5    0.50    2.60
 -11   3   5   -1.40    3.00
  11   3  -5   -0.10    1.70
  11   3  -5    1.80    2.00
  11   3  -5    0.10    1.60
   9  -3  -5    1.40    1.40
   9  -3  -5   -0.10    1.40
   9  -3  -5    0.50    1.50
   9   3  -5   -1.80    2.20
   9   3  -5    0.10    1.70
  -9   3   5   -1.80    2.80
   9   3  -5    1.60    1.50
   7  -3  -5   46.60    2.90
   7  -3  -5   44.50    2.80
   7  -3  -5   47.30    3.00
  -7   3   5   45.10    5.10
   7   3  -5   44.00    3.20
   7   3  -5   45.60    4.30
   7   3  -5   46.80    3.30
   5  -3  -5    9.60    2.00
   5  -3  -5    8.30    2.30
   5   3  -5    6.10    1.70
  -5   3   5    9.40    2.90
   5   3  -5    3.00    2.00
  -3   3   5   16.60    3.30
   3   3  -5   13.60    3.50
   3   3  -5   17.00    2.60
   1  -3  -5    3.80    1.70
  -1   3   5    4.40    2.90
   1   3  -5    2.90    1.60
   1   3  -5    4.70    2.10
  -1  -3  -5  127.39    4.80
  -1   3  -5  128.19    6.70
  -1   3  -5  136.49    5.40
  -3  -3  -5  193.08    6.50
  -3   3  -5  202.28    7.10
  -5  -3  -5  364.86   11.20
  -5   3  -5  391.06   11.90
  -7  -3  -5   44.30    2.90
  -7   3  -5   52.39    3.40
  -7   3  -5   48.40    3.00
  -9  -3  -5   29.80    4.50
  -9  -3  -5   28.60    2.60
  -9   3  -5   31.00    2.50
  -9   3  -5   32.70    3.00
 -11  -3  -5  212.08    8.30
 -11  -3  -5  229.68    7.40
 -11   3  -5  236.78    8.00
 -11   3  -5  228.28    7.10
 -13  -3  -5   22.10    2.50
 -13   3  -5   21.10    2.00
 -13   3  -5   27.10    2.90
  13   3   5   27.30    4.20
 -15  -3  -5    0.20    1.50
  15   3   5    2.50    3.70
 -15   3  -5    3.50    1.10
 -15   3  -5    0.80    1.70
 -17  -3  -5   37.70    5.90
 -17  -3  -5   40.80    2.90
  17   3   5   45.20    6.00
 -17   3  -5   44.40    4.60
 -19  -3  -5    9.20    2.40
 -19  -3  -5   13.40    2.90
 -19   3  -5    9.50    2.50
  19   3   5   12.90    4.00
 -19   3  -5   11.10    2.60
 -19   3  -5   16.00    1.80
 -21  -3  -5   60.19    5.30
 -21  -3  -5   58.99    3.30
 -21   3  -5   54.19    3.70
  21   3   5   56.19    6.00
 -21   3  -5   62.39    2.90
 -23  -3  -5   16.30    2.50
 -23  -3  -5   11.70    3.80
 -23   3  -5   16.40    1.80
 -23   3  -5   15.50    2.60
  23   3   5   15.90    4.00
 -25  -3  -5   50.89    3.30
  25   3   5   48.60    5.50
 -25   3  -5   52.39    3.10
 -25   3  -5   53.19    2.60
  27  -3   5   21.50    3.10
 -27  -3  -5   23.80    2.60
  27   3   5   23.40    4.80
 -27   3  -5   18.30    2.40
 -27   3  -5   21.00    1.90
 -29  -3  -5   96.89    5.50
  29  -3   5   80.49    4.60
 -29   3  -5   81.89    3.50
 -29   3  -5   76.09    3.30
  29   3   5   78.19    5.60
  31  -3   5   17.50    3.10
  31   3   5   17.80    4.60
 -31   3  -5   17.40    2.00
 -31   3  -5   14.80    1.80
  33  -3   5    0.30    2.10
  33   3   5   -0.30    3.20
 -33   3  -5    0.70    1.00
 -33   3  -5    0.50    0.90
  35  -3   5   17.60    3.60
  35   3   5   22.90    4.70
 -35   3  -5   20.40    1.90
 -35   3  -5   21.70    1.60
 -37   3  -5   32.70    1.80
 -37   3  -5   33.40    1.90
  37   3   5   38.20    4.90
 -39   3  -5   44.70    2.10
 -40  -4   5    5.20    1.20
 -40   4   5    5.70    1.20
 -38  -4   5   59.99    2.50
 -38   4   5   62.89    2.70
 -38   4   5   71.29    3.00
  38   4  -5   59.39    4.40
  36  -4  -5    8.40    1.50
 -36   4   5    8.30    1.40
  36   4  -5    8.40    1.80
 -36   4   5   12.50    1.60
  36   4  -5    9.30    2.50
  34  -4  -5    8.20    1.50
 -34   4   5    5.90    1.50
  34   4  -5    5.70    1.40
 -34   4   5    8.30    1.40
  32  -4  -5   46.20    2.30
  32   4  -5   49.80    2.70
 -32   4   5   44.70    2.40
 -32   4   5   46.70    2.40
  32   4  -5   47.30    4.30
  30  -4  -5  111.89    4.10
 -30   4   5  110.59    4.10
  30   4  -5  113.19    4.50
  30   4  -5  113.19    6.00
 -30   4   5  113.89    4.10
  28  -4  -5   46.90    2.50
  28   4  -5   45.90    4.30
 -28   4   5   42.20    2.40
  28   4  -5   44.70    2.80
  26  -4  -5   37.30    2.40
 -26   4   5   38.00    2.30
  26   4  -5   35.80    2.80
  26   4  -5   37.60    4.00
  24  -4  -5  213.28    7.20
 -24   4   5  210.48    7.20
  24   4  -5  221.88    7.40
  24   4  -5  218.38    8.90
  22  -4  -5   30.40    2.40
  22  -4  -5   15.70    3.90
 -22   4   5   28.40    2.20
  22   4  -5   28.20    3.90
  22   4  -5   28.60    2.70
  20  -4  -5   10.90    2.30
  20  -4  -5   11.60    1.80
 -20   4   5    8.70    1.80
  20   4  -5   14.00    2.50
  18  -4  -5  281.37    8.50
  18  -4  -5  280.57    8.70
  18  -4  -5  278.87    8.70
  18   4  -5  258.57    9.40
 -18   4   5  270.87    8.60
  18   4  -5  284.17   10.20
  16  -4  -5   37.20    2.30
  16  -4  -5   34.80    2.50
  16  -4  -5   35.70    2.90
  16   4  -5   32.70    3.80
  16   4  -5   38.00    3.00
  14  -4  -5    2.30    1.10
  14  -4  -5    2.20    1.60
  14   4  -5    3.20    2.10
  14   4  -5    2.10    1.50
  12  -4  -5  297.97    9.40
  12  -4  -5  301.97    9.20
  12  -4  -5  302.67    9.10
  12   4  -5  294.97    9.60
  12   4  -5  301.17   10.50
  10  -4  -5    4.00    1.20
  10  -4  -5    3.80    1.40
  10  -4  -5    4.90    1.80
  10   4  -5    3.10    1.50
  10   4  -5    3.30    1.90
   8  -4  -5    5.40    2.10
   8  -4  -5    5.90    1.30
   8  -4  -5    5.80    1.50
   8   4  -5    5.40    2.00
   8   4  -5    5.40    1.50
   6  -4  -5  148.69    5.30
   6  -4  -5  154.48    5.40
   6   4  -5  153.68    5.60
   6   4  -5  153.08    6.40
   4  -4  -5    8.10    1.50
   4  -4  -5    9.70    1.90
   4   4  -5    6.00    3.30
   4   4  -5    6.90    1.60
   2  -4  -5    3.10    1.20
   2  -4  -5    1.20    1.50
   2  -4  -5    2.70    1.40
   2   4  -5    2.50    1.60
   2   4  -5    2.40    1.80
   0  -4  -5  476.15   13.80
   0  -4  -5  450.05   13.30
   0  -4  -5  465.45   13.30
   0   4  -5  450.35   13.40
   0   4  -5  425.36   14.20
  -2  -4  -5   45.50    3.80
  -2  -4  -5   45.20    2.70
  -2  -4  -5   44.40    3.10
  -2   4  -5   48.60    3.00
  -2   4  -5   47.80    3.70
  -4  -4  -5    4.80    1.40
  -4  -4  -5    3.70    1.90
  -4  -4  -5    1.50    2.10
  -4   4  -5    4.90    1.70
  -4   4  -5    3.00    1.90
  -6  -4  -5   32.70    3.40
  -6  -4  -5   35.20    4.00
  -6  -4  -5   31.50    3.20
  -6   4  -5   30.60    2.70
  -6   4  -5   32.80    3.20
  -8  -4  -5  245.78    7.80
  -8  -4  -5  229.58    8.70
  -8   4  -5  245.28    8.70
  -8   4  -5  242.48    7.60
 -10  -4  -5    3.30    1.30
 -10   4  -5    1.10    1.30
 -10   4  -5    2.60    1.80
  12  -4   5  406.96   12.00
 -12  -4  -5  409.56   11.90
 -12   4  -5  370.36   12.60
 -12   4  -5  381.76   11.60
 -14  -4  -5  323.37    9.90
 -14   4  -5  325.77    9.70
 -14   4  -5  306.07   10.70
 -16  -4  -5  153.38    5.60
 -16   4  -5  154.38    6.50
 -16   4  -5  152.08    5.30
 -18  -4  -5    2.30    1.40
 -18   4  -5    2.60    1.00
 -18   4  -5    1.50    1.60
 -20  -4  -5  176.08    6.20
 -20   4  -5  189.58    6.20
 -22  -4  -5    2.90    1.20
 -22   4  -5    2.90    1.00
 -24  -4  -5   30.10    2.30
 -24   4  -5   28.20    1.90
  26  -4   5   29.40    3.60
 -26  -4  -5   30.10    2.30
 -26   4  -5   25.50    2.20
 -28  -4  -5   16.90    2.00
  28  -4   5   20.40    5.40
  30  -4   5   21.70    4.10
 -30  -4  -5   22.90    2.10
 -30   4  -5   26.00    2.30
  32  -4   5   64.29    6.90
 -32   4  -5   51.69    2.30
 -34   4  -5    1.20    0.70
 -36   4  -5    0.60    0.70
 -35  -5   5   56.29    2.20
 -35   5   5   49.10    2.00
 -33  -5   5   81.19    2.90
  33  -5  -5   77.29    2.70
  33   5  -5   64.29    4.50
  31  -5  -5    5.10    1.20
 -31  -5   5    6.20    1.70
  31   5  -5    2.60    2.30
 -31   5   5    6.70    1.10
 -29  -5   5   10.50    1.60
  29  -5  -5   10.30    1.40
  29   5  -5    8.70    1.40
  29   5  -5    4.30    2.30
 -29   5   5   11.30    1.30
  27  -5  -5   17.10    1.60
 -27  -5   5   19.80    2.00
  27   5  -5   17.70    3.40
 -27   5   5   19.50    2.50
 -27   5   5   16.40    1.40
  27   5  -5   20.30    2.00
  25  -5  -5   38.70    2.20
 -25   5   5   33.80    3.20
  25   5  -5   35.10    3.90
  25   5  -5   38.60    2.50
 -25   5   5   34.80    2.00
  23  -5  -5   49.60    2.60
  23   5  -5   48.30    4.30
 -23   5   5   49.60    2.40
  23   5  -5   50.39    2.90
  21  -5  -5   30.90    2.20
 -21   5   5   32.70    2.00
  21   5  -5   30.70    3.90
  21   5  -5   31.80    2.40
  19  -5  -5   -0.50    0.90
  19   5  -5    0.70    1.30
  19   5  -5    0.40    2.10
 -19   5   5    0.70    0.90
  17  -5  -5    7.00    1.50
  17  -5  -5    3.10    1.00
  17   5  -5    3.60    2.20
 -17   5   5    3.60    0.90
  17   5  -5    4.90    1.50
  15  -5  -5    2.50    1.40
  15  -5  -5    1.30    1.00
 -15   5   5    0.00    1.00
  15   5  -5   -0.40    1.90
  15   5  -5    0.50    1.30
  13  -5  -5   58.89    2.90
  13  -5  -5   61.19    2.90
 -13   5   5   57.79    2.90
  13   5  -5   58.99    4.40
  13   5  -5   59.29    3.30
  11  -5  -5    7.30    1.80
 -11  -5   5   11.60    2.20
  11  -5  -5    9.40    1.80
  11   5  -5   12.90    3.20
  11   5  -5    6.70    1.40
 -11   5   5    7.20    1.30
   9  -5  -5    2.20    1.30
  -9  -5   5   -0.30    1.90
   9  -5  -5    1.60    1.00
   9   5  -5    0.80    1.30
   9   5  -5    6.50    2.20
   7  -5  -5   15.00    1.90
   7  -5  -5   16.10    1.90
  -7  -5   5   19.70    2.70
   7   5  -5   15.90    3.30
   7   5  -5   17.70    2.20
   5  -5  -5   14.10    1.90
   5  -5  -5   14.00    2.00
   5   5  -5   17.80    2.10
   5   5  -5   13.70    3.00
   3  -5  -5   55.39    2.90
   3  -5  -5   54.09    2.90
   3   5  -5   53.59    4.20
   1  -5  -5   93.09    3.70
   1  -5  -5   89.89    3.80
   1   5  -5   97.09    5.10
  -1  -5  -5   19.40    2.20
  -1  -5  -5   17.30    2.00
  -1   5  -5   19.50    3.30
  -3  -5  -5   25.70    2.30
  -3  -5  -5   25.40    2.20
  -3   5  -5   19.00    3.30
  -5  -5  -5   34.20    2.30
  -5  -5  -5   32.50    2.50
  -5   5  -5   29.90    3.50
  -7  -5  -5    1.90    1.50
  -7  -5  -5    0.60    1.80
  -7   5  -5   -0.70    1.40
  -7   5  -5   -0.20    1.90
  -9  -5  -5   32.10    2.40
  -9  -5  -5   28.80    3.00
   9  -5   5   34.10    2.40
  -9   5  -5   30.00    2.60
  -9   5  -5   37.90    3.60
 -11  -5  -5   14.30    1.90
  11  -5   5   11.20    2.20
 -11   5  -5   12.30    3.20
 -11   5  -5   14.50    2.10
  13  -5   5   11.00    2.20
 -13  -5  -5   10.10    2.10
 -13   5  -5    8.40    2.20
 -13   5  -5    7.60    1.80
 -15  -5  -5   10.90    1.70
 -15   5  -5   11.70    3.10
 -15   5  -5   11.60    1.70
 -17  -5  -5  127.79    4.90
 -19  -5  -5  181.78    5.90
 -19   5  -5  176.18    5.80
 -21  -5  -5    1.30    1.00
 -21   5  -5    0.70    0.90
 -23  -5  -5    5.10    1.10
 -23   5  -5    6.60    1.40
 -25  -5  -5    3.80    1.00
 -25   5  -5    6.20    1.10
 -27  -5  -5    0.80    0.90
 -27   5  -5    1.70    0.80
 -29  -5  -5   -0.80    1.00
 -29   5  -5   -0.50    0.60
  26  -6  -5   16.40    1.20
 -26  -6   5   11.20    1.60
 -26   6   5   15.70    1.20
 -24  -6   5   39.70    2.40
  24  -6  -5   42.00    1.90
 -24   6   5   40.70    1.80
  22  -6  -5    7.00    1.20
 -22  -6   5    6.90    1.70
 -22   6   5    8.00    1.30
  22   6  -5    7.70    2.70
 -20  -6   5    3.00    1.30
  20  -6  -5    3.30    0.80
 -20   6   5    3.20    1.10
  20   6  -5    8.20    2.80
 -18  -6   5   36.70    2.60
  18  -6  -5   33.50    2.00
 -18   6   5   35.20    2.00
  18   6  -5   36.00    4.20
  16  -6  -5   75.79    3.10
 -16  -6   5   82.89    3.70
  16   6  -5   72.59    5.00
 -16   6   5   79.99    3.10
 -14  -6   5    9.20    2.50
  14  -6  -5   12.20    1.50
 -14   6   5   13.00    1.60
  14   6  -5   13.80    3.40
  12  -6  -5   29.00    2.00
 -12  -6   5   35.80    3.10
  12  -6  -5   32.40    2.40
 -12   6   5   27.30    2.00
  12   6  -5   27.50    4.10
  10  -6  -5   11.40    1.90
  10  -6  -5    6.50    1.40
  10   6  -5    6.70    2.60
 -10   6   5    6.40    1.70
   8  -6  -5   -0.70    0.80
   8  -6  -5    2.30    1.20
  -8   6   5    1.00    1.10
   8   6  -5    3.80    2.50
   6  -6  -5   36.70    2.20
   6  -6  -5   42.20    2.30
   6   6  -5   33.60    4.10
  -6   6   5   40.60    2.60
   4  -6  -5    2.10    1.00
   4  -6  -5    4.80    1.20
  -4   6   5    2.90    1.40
   4   6  -5    1.20    2.40
   2  -6  -5   25.10    2.00
   2  -6  -5   24.70    1.90
  -2   6   5   21.80    2.60
   2   6  -5   22.60    4.00
   0  -6  -5   15.10    1.80
   0  -6  -5   15.60    1.70
   0   6   5   13.10    3.50
   0   6  -5   13.90    3.70
  -2  -6  -5   16.80    1.80
  -2  -6  -5   15.70    1.90
   2  -6   5   16.20    1.70
  -2   6  -5   15.60    4.00
  -4  -6  -5   35.20    2.30
   4  -6   5   34.60    2.10
  -4  -6  -5   34.90    2.20
  -4   6  -5   39.70    4.40
  -6  -6  -5  131.89    4.60
   6  -6   5  137.89    4.60
  -6  -6  -5  131.19    4.60
  -6   6  -5  115.89    8.60
   8  -6   5   25.70    1.90
  -8  -6  -5   20.60    1.80
  -8  -6  -5   14.70    2.40
  -8   6  -5   14.40    3.30
 -10  -6  -5   -0.70    0.90
  10  -6   5    0.10    0.90
 -12  -6  -5   78.39    3.10
  12  -6   5   75.49    3.00
 -12   6  -5   72.19    3.50
 -14  -6  -5  100.19    3.60
 -14   6  -5   97.09    3.80
 -16  -6  -5   77.09    3.00
 -16   6  -5   80.29    3.30
 -18  -6  -5    4.10    1.00
 -18   6  -5    4.50    1.10
 -20  -6  -5    6.60    1.20
 -20   6  -5    7.60    1.50
 -22  -6  -5   -1.20    0.70
 -22   6  -5    1.20    0.80
 -11  -7   5    1.10    0.80
  11  -7  -5    1.40    0.80
  -9  -7   5    5.50    1.20
   9  -7  -5    3.60    0.90
   7  -7  -5    1.10    0.80
  -7  -7   5    0.90    0.70
   5  -7  -5    5.30    1.30
  -5  -7   5    2.10    0.90
   3  -7  -5   -0.50    1.00
  -3  -7   5    0.10    0.70
   1  -7  -5   38.80    2.10
   1  -7  -5   34.30    2.10
  -1  -7   5   41.80    1.80
  -1  -7  -5   22.20    1.80
   1  -7   5   21.50    1.40
  -1  -7  -5   21.80    2.00
  -3  -7  -5   37.20    2.00
   3  -7   5   39.70    1.80
  -5  -7  -5    2.60    1.00
   5  -7   5    6.60    1.20
  -7  -7  -5    5.00    1.20
 -44   0   6  263.57    7.80
 -42   0   6   53.99    2.60
  42   0  -6   52.79    3.20
  42   0  -6   59.99    3.50
  40   0  -6    2.40    1.50
  40   0  -6    3.70    1.40
 -40   0   6    2.30    1.10
  38   0  -6  558.14   16.00
 -38   0   6  560.74   16.00
  38   0  -6  556.84   16.00
  36   0  -6  480.45   14.20
  36   0  -6  493.85   14.20
 -36   0   6  492.35   14.20
  34   0  -6   14.00    1.90
 -34   0   6   13.30    2.10
  34   0  -6   15.70    2.00
  32   0  -6  226.68    7.30
  32   0  -6  231.68    7.30
  32   0  -6  220.58    9.60
  30   0  -6  146.99    5.20
  30   0  -6  141.09    7.60
  30   0  -6  150.48    5.20
  28   0  -6  120.79    4.40
  28   0  -6  110.39    6.80
  28   0  -6  120.59    4.40
  26   0  -6  785.52   22.30
  26   0  -6  782.32   23.60
  26   0  -6  818.42   22.40
  24   0  -6  373.16   11.30
  24   0  -6  376.36   11.40
  24   0  -6  400.06   11.40
  22   0  -6    1.60    1.60
  22   0  -6    5.50    1.50
  22   0  -6   -1.60    2.90
  22   0  -6    4.50    1.50
  20   0  -6 1399.16   38.80
  20   0  -6 1433.06   38.70
  20   0  -6 1380.16   39.40
  18   0  -6 2282.47   62.69
 -12   0   6  560.24   16.00
 -12   0   6  591.24   16.10
 -10   0   6 1032.90   28.30
 -10   0   6 1024.40   28.30
  -8   0   6   91.09    3.50
  -8   0   6   91.59    3.30
  -6   0   6 6816.72  188.18
  -6   0   6 7120.09  188.48
  -4   0   6    4.80    1.40
  -4   0   6    4.80    1.20
  -2   0   6   75.39    3.20
   0   0   6 1677.13   46.40
   2   0   6  372.26   13.00
   4   0   6   11.00    1.80
  -6   0  -6 1575.74   44.90
   6   0   6 1688.63   45.70
   8   0   6  773.42   22.70
  -8   0  -6  776.02   22.00
   8   0   6  777.92   22.90
  10   0   6   22.50    2.70
  12   0   6 3380.16   92.79
  14   0   6  678.23   20.70
 -16   0  -6    1.20    1.20
 -16   0  -6    2.30    1.50
 -18   0  -6   72.79    3.50
 -18   0  -6   77.69    3.40
 -20   0  -6  677.13   19.30
  20   0   6  668.03   20.00
 -20   0  -6  690.93   19.30
 -22   0  -6    0.50    1.20
  22   0   6   -1.80    1.40
 -22   0  -6    1.00    1.00
 -24   0  -6  217.68    7.10
 -24   0  -6  217.28    7.10
  24   0   6  220.88    8.00
 -26   0  -6  910.51   24.50
  26   0   6  851.41   25.70
 -26   0  -6  848.22   24.50
 -28   0  -6    0.60    1.30
 -28   0  -6    1.20    1.20
  30   0   6  152.48    6.60
 -30   0  -6  158.28    5.60
 -30   0  -6  158.98    5.50
 -32   0  -6  739.73   20.70
  32   0   6  736.93   22.00
 -32   0  -6  728.83   20.80
  34   0   6  355.56   11.70
 -34   0  -6  329.97   10.50
 -34   0  -6  344.77   10.30
 -36   0  -6    0.90    0.90
  36   0   6    1.50    1.90
 -38   0  -6  469.55   13.40
  38   0   6  467.05   14.60
 -40   0  -6   39.20    1.90
  40   0   6   35.10    3.30
 -42   0  -6   45.60    2.00
 -47   1   6  135.59    4.20
 -45   1   6   59.29    2.40
 -43   1   6   77.09    2.90
  41  -1  -6  471.65   13.50
  41   1  -6  498.15   13.70
  41   1  -6  457.45   15.50
  41   1  -6  458.15   13.50
 -41   1   6  474.65   13.60
  39  -1  -6   45.10    2.60
 -39   1   6   39.40    2.40
  39   1  -6   41.70    2.50
  39   1  -6   40.90    2.80
  39   1  -6   45.00    5.50
  37  -1  -6   32.70    2.90
  37  -1  -6   37.20    2.40
  37   1  -6   46.10    4.70
  37   1  -6   38.40    2.60
  37   1  -6   38.70    2.40
 -37   1   6   37.80    2.30
  35  -1  -6  102.19    3.90
 -35  -1   6   99.89    6.10
  35  -1  -6  102.19    4.10
  35   1  -6   95.79    5.90
  35   1  -6   94.39    3.90
  35   1  -6   99.79    4.00
  33  -1  -6    3.90    1.20
 -33  -1   6   -0.80    1.70
  33  -1  -6    3.20    1.50
  33   1  -6    2.80    2.50
  33   1  -6    4.00    1.20
  33   1  -6    3.70    1.40
  31  -1  -6  385.96   11.70
 -31  -1   6  389.26   11.80
  31  -1  -6  389.96   11.70
  31   1  -6  389.46   11.80
  31   1  -6  410.26   13.40
  31   1  -6  399.36   11.80
  29  -1  -6  950.10   27.40
  29  -1  -6  998.20   27.50
 -29  -1   6 1093.99   28.50
  29   1  -6  958.90   28.90
  29   1  -6  967.80   27.60
  29   1  -6  950.50   27.50
  27  -1  -6  257.07    8.00
  27  -1  -6  254.87    8.00
  27   1  -6  269.37    8.20
  27   1  -6  258.77    8.10
  27   1  -6  248.68    9.40
  25  -1  -6    3.60    1.40
  25  -1  -6    4.80    1.30
  25  -1  -6    2.80    1.30
  25   1  -6    5.70    1.50
  25   1  -6    9.80    1.90
  25   1  -6    1.80    2.10
  23  -1  -6  748.13   21.60
  23  -1  -6  768.82   21.80
  23  -1  -6  763.72   21.70
  23   1  -6  774.52   22.80
  23   1  -6  781.42   21.80
  23   1  -6  806.22   22.00
  21  -1  -6  589.64   16.50
  21  -1  -6  564.14   16.40
  21  -1  -6  566.74   16.50
  21   1  -6  564.24   16.40
  21   1  -6  587.64   16.70
  21   1  -6  590.04   17.50
  19  -1  -6   32.80    2.70
  19  -1  -6   40.60    2.60
  19   1  -6   34.20    2.90
  19   1  -6   38.80    2.60
  19   1  -6   42.10    3.50
  17   1  -6 2244.28   61.79
  15   1  -6 1112.99   32.30
 -15   1   6 1175.98   31.50
 -13  -1   6  366.86   10.40
 -13  -1   6  361.36   10.50
  13   1  -6  355.16   11.30
 -13   1   6  366.06   10.70
 -11  -1   6  593.24   16.50
 -11  -1   6  578.34   16.50
  11   1  -6  560.44   17.00
 -11   1   6  587.54   16.60
   9  -1  -6  977.30   27.40
  -9  -1   6  944.81   27.10
  -9  -1   6 1015.20   27.30
   9   1  -6  939.71   27.40
  -9   1   6  983.90   27.20
  -7  -1   6   66.59    3.10
  -7  -1   6   58.09    2.90
   7  -1  -6   62.69    3.30
   7   1  -6   63.39    3.80
  -7   1   6   62.59    2.80
   5  -1  -6  534.65   15.70
  -5  -1   6  547.75   15.50
   5   1  -6  509.55   15.50
  -5   1   6  521.15   15.40
   3  -1  -6  181.58    6.50
  -3  -1   6  178.48    6.30
   3   1  -6  175.68    6.40
  -3   1   6  176.98    6.10
  -1  -1   6  222.18    7.70
   1  -1  -6  236.38    8.00
  -1   1   6  231.78    7.80
   1   1  -6  229.38    7.60
   1  -1   6  274.07    9.10
  -1  -1  -6  256.47    9.10
   1   1   6  275.57    8.90
  -1   1  -6  267.37    8.60
  -3  -1  -6  366.26   12.20
   3  -1   6  375.76   11.90
   3  -1   6  369.86   12.20
   3   1   6  385.36   12.00
  -3   1  -6  379.46   11.40
   5  -1   6  380.36   11.70
   5  -1   6  323.47   11.80
   5   1   6  373.06   11.80
  -5   1  -6  364.96   11.00
   7  -1   6  594.64   19.80
   7  -1   6  535.05   17.30
  -7   1  -6  582.64   16.70
   7   1   6  578.44   17.70
   9  -1   6  986.40   28.70
   9   1   6  991.10   28.00
   9   1   6 1009.30   29.00
  -9   1  -6  973.40   27.80
  11  -1   6   39.00    3.50
  11   1   6   36.90    3.30
 -11   1  -6   38.10    2.80
  11   1   6   32.70    3.90
  13  -1   6   71.29    5.10
  13   1   6   82.69    4.30
  13   1   6   83.39    5.60
 -15  -1  -6 1104.59   31.20
 -15   1  -6 1158.78   31.80
 -15   1  -6 1100.59   31.20
  15   1   6 1157.98   32.10
 -15   1  -6 1120.69   31.10
 -17  -1  -6  656.73   19.40
 -17  -1  -6  677.53   19.30
 -17   1  -6  654.43   19.10
 -17   1  -6  684.23   19.30
  17   1   6  729.23   20.10
 -19  -1  -6   60.49    3.70
 -19  -1  -6   57.09    3.20
 -19   1  -6   62.99    2.90
 -19   1  -6   62.89    3.20
  19   1   6   64.99    4.00
 -21  -1  -6  416.76   12.30
 -21  -1  -6  419.46   12.50
 -21   1  -6  408.66   12.10
 -21   1  -6  421.46   12.30
  21   1   6  403.16   13.10
 -23  -1  -6  959.90   26.00
 -23  -1  -6  862.21   24.80
  23   1   6  859.11   25.80
 -23   1  -6  846.02   24.80
 -25  -1  -6    4.10    1.30
  25  -1   6   10.40    2.50
  25   1   6    3.80    1.70
 -25   1  -6    7.00    1.80
 -25   1  -6    6.60    1.80
 -27  -1  -6  449.56   13.30
 -27  -1  -6  451.75   13.20
  27  -1   6  395.66   15.20
 -27   1  -6  467.35   13.10
  27   1   6  453.65   14.40
 -27   1  -6  454.35   13.10
 -29  -1  -6  286.57    8.80
  29  -1   6  274.67    9.80
 -29   1  -6  294.67    8.70
 -29   1  -6  278.97    8.80
  29   1   6  276.07   10.10
  31  -1   6  187.18    7.50
 -31  -1  -6  196.98    6.70
 -31   1  -6  200.08    7.10
 -31   1  -6  190.48    6.30
  31   1   6  196.18    7.70
 -33  -1  -6    2.40    1.00
  33  -1   6    1.00    1.80
  33   1   6    1.30    1.90
 -33   1  -6    1.90    1.00
 -35  -1  -6   14.60    1.80
  35  -1   6   17.40    2.80
 -35   1  -6   15.20    2.00
  35   1   6   16.60    3.00
 -35   1  -6   17.10    1.80
  37  -1   6    3.80    2.10
 -37  -1  -6    6.00    1.50
  37   1   6    4.60    2.30
 -37   1  -6    4.80    1.00
 -37   1  -6   10.70    2.40
 -39  -1  -6  156.28    5.00
  39  -1   6  152.68    6.20
  39   1   6  151.88    6.40
 -39   1  -6  153.18    5.10
 -41  -1  -6  101.49    3.40
  41  -1   6   95.09    4.90
  41   1   6   90.99    5.20
 -41   1  -6  103.69    3.40
 -46   2   6   24.50    1.40
 -44   2   6   69.79    2.60
  42  -2  -6   45.70    3.40
  42   2  -6   50.99    5.40
 -42   2   6   68.09    2.70
  40  -2  -6    0.80    1.20
 -40   2   6    0.20    0.80
  40   2  -6   -4.70    2.80
  40   2  -6    1.10    0.90
  40   2  -6    2.00    1.70
  38  -2  -6  364.26   10.50
  38   2  -6  358.56   10.70
  38   2  -6  359.36   10.60
  38   2  -6  355.46   12.30
 -38   2   6  351.96   10.70
  36  -2  -6  185.88    6.00
 -36   2   6  185.08    6.10
  36   2  -6  192.88    7.90
  36   2  -6  181.78    6.10
  36   2  -6  185.28    6.40
  34  -2  -6   98.59    3.80
  34  -2  -6  111.59    6.00
  34   2  -6   99.19    5.80
  34   2  -6   99.79    3.90
  34   2  -6  101.39    4.20
  32  -2  -6  139.29    5.10
  32  -2  -6  139.59    4.90
  32   2  -6  137.99    6.70
  32   2  -6  143.19    5.10
  32   2  -6  146.69    5.30
  30  -2  -6  262.07    8.20
  30  -2  -6  268.07    8.30
 -30   2   6  257.07    8.30
  30   2  -6  267.67    8.30
  30   2  -6  257.77    8.40
  28  -2  -6    1.20    1.40
  28  -2  -6   -0.60    1.10
  28   2  -6    0.30    1.00
  28   2  -6   -1.90    2.00
  28   2  -6    1.60    1.40
 -28   2   6    2.90    1.50
  26  -2  -6   92.39    3.90
  26  -2  -6   98.89    3.90
  26  -2  -6   98.09    3.90
  26   2  -6   98.09    5.40
 -26   2   6   98.69    4.10
  26   2  -6  108.79    4.30
  26   2  -6   97.19    4.00
  24  -2  -6 1034.90   27.90
  24  -2  -6  990.60   28.10
  24  -2  -6  994.40   28.10
  24   2  -6  967.50   29.30
  24   2  -6 1013.60   28.30
 -24   2   6 1005.60   28.00
  24   2  -6 1028.20   28.20
  22  -2  -6   63.59    3.00
  22  -2  -6   64.59    3.10
  22  -2  -6   65.09    3.10
  22   2  -6   65.29    3.20
  22   2  -6   64.29    3.40
  22   2  -6   67.99    4.40
  20  -2  -6  456.85   13.60
  20  -2  -6  469.25   13.60
  20  -2  -6  463.75   13.40
  20   2  -6  472.55   13.90
  20   2  -6  457.85   14.70
  20   2  -6  467.75   13.60
  18  -2  -6  249.18    7.70
  18  -2  -6  255.67    7.90
  18  -2  -6  253.57    7.90
  18   2  -6  238.58    8.20
  18   2  -6  248.18    8.00
  18   2  -6  256.27    8.80
  16  -2  -6    3.00    1.70
  16  -2  -6    2.20    1.50
  16  -2  -6    0.30    1.20
  16  -2  -6    1.10    1.20
  16   2  -6    2.10    1.70
  16   2  -6    4.00    1.80
  16   2  -6    0.40    1.60
  14   2  -6  275.17   10.60
  14   2  -6  334.17   10.40
 -14   2   6  307.47   10.30
  12  -2  -6 1582.24   44.20
 -12  -2   6 1600.14   44.00
 -12   2   6 1586.04   44.00
  12   2  -6 1537.85   43.90
 -10  -2   6   51.49    4.70
  10  -2  -6   61.39    4.60
 -10   2   6   55.79    3.90
  10   2  -6   55.49    3.60
  -8  -2   6    0.00    2.10
   8  -2  -6    5.40    2.20
   8   2  -6    3.30    1.60
  -8   2   6    2.60    1.40
  -6  -2   6 1550.24   44.20
   6  -2  -6 1528.65   44.20
   6   2  -6 1605.94   43.80
  -6   2   6 1611.04   44.10
   4  -2  -6  601.44   19.00
  -4  -2   6  620.64   19.10
   4   2  -6  659.13   18.50
  -4   2   6  634.54   18.90
  -2  -2   6  318.07   11.30
  -2   2   6  331.27   11.00
   2   2  -6  335.87   10.40
   0   2  -6  436.36   13.40
   0   2   6  451.75   14.20
   2   2   6  373.06   12.60
  -2   2  -6  384.86   11.70
  -4   2  -6   -2.30    1.50
   4   2   6    1.00    1.80
  -6   2  -6  559.24   16.20
   6   2   6  532.15   17.60
   8   2   6  768.72   24.70
  -8   2  -6  836.62   24.30
  10   2   6   37.30    5.40
 -10   2  -6   39.40    2.50
 -10   2  -6   37.90    2.90
 -12  -2  -6  612.04   17.70
  12   2   6  604.94   18.80
 -12   2  -6  646.64   18.30
 -12   2  -6  608.14   17.50
 -14  -2  -6  294.27   10.30
 -14  -2  -6  320.17    9.70
 -14  -2  -6  316.97    9.80
  14   2   6  267.57   13.50
 -14   2  -6  333.17   10.80
 -14   2  -6  326.37    9.40
 -14   2  -6  312.47    9.70
 -16  -2  -6   -0.20    2.20
 -16  -2  -6   -3.40    2.50
 -16  -2  -6    0.70    1.70
 -16   2  -6   -1.80    1.70
 -16   2  -6    1.90    1.10
 -16   2  -6    2.40    1.60
  16   2   6   -0.40    2.60
 -18  -2  -6  518.45   16.40
 -18  -2  -6  535.25   16.10
 -18  -2  -6  545.55   16.00
 -18   2  -6  547.45   15.90
 -18   2  -6  537.65   15.70
 -18   2  -6  619.14   18.90
  18   2   6  554.94   17.10
 -20  -2  -6  460.15   13.40
 -20  -2  -6  435.06   13.70
  20   2   6  461.65   14.60
 -20   2  -6  441.66   13.20
 -22  -2  -6   23.50    2.80
 -22   2  -6   31.80    2.70
 -22   2  -6   29.60    2.10
  22   2   6   27.20    3.90
 -24  -2  -6   34.10    2.90
 -24   2  -6   37.60    2.30
  24   2   6   39.70    4.20
 -24   2  -6   38.10    2.60
  26  -2   6  510.75   17.80
 -26  -2  -6  560.94   16.30
 -26   2  -6  586.84   16.20
 -26   2  -6  563.84   16.10
  26   2   6  563.84   17.60
 -28  -2  -6   59.09    3.30
  28  -2   6   60.19    4.50
 -28   2  -6   62.09    2.90
  28   2   6   64.29    4.70
 -28   2  -6   61.69    3.00
 -30  -2  -6  195.78    6.60
  30  -2   6  187.58    7.50
 -30   2  -6  206.18    6.50
 -30   2  -6  198.88    6.40
  30   2   6  202.28    8.10
  32  -2   6  182.88    7.20
 -32  -2  -6  202.28    6.30
  32   2   6  197.98    7.80
 -32   2  -6  194.78    6.70
 -32   2  -6  153.88    6.50
  34  -2   6   51.49    3.60
 -34  -2  -6   46.60    2.70
 -34   2  -6   47.70    2.50
 -34   2  -6   47.40    2.40
  34   2   6   50.69    4.40
 -36  -2  -6   21.60    2.10
  36  -2   6   22.10    3.00
 -36   2  -6   20.70    1.80
 -36   2  -6   15.90    1.60
  36   2   6   25.30    4.10
  38  -2   6  202.38    7.30
 -38  -2  -6  201.98    6.10
  38   2   6  180.18    7.50
 -38   2  -6  194.48    6.00
 -40   2  -6  119.59    3.90
 -43   3   6   56.39    2.20
 -41   3   6   21.00    2.00
  41   3  -6   29.80    4.20
  39  -3  -6   52.09    2.40
  39   3  -6   61.99    3.20
  39   3  -6   55.89    4.60
 -39   3   6   52.49    2.40
  37  -3  -6    2.40    1.10
  37   3  -6    4.20    2.60
 -37   3   6    3.90    0.90
  37   3  -6    5.30    1.40
  35  -3  -6  210.08    6.60
  35   3  -6  211.58    8.40
  35   3  -6  215.38    6.90
 -35   3   6  209.98    6.70
 -35   3   6  207.38    6.70
  33  -3  -6   46.70    2.50
  33   3  -6   48.80    4.40
  33   3  -6   50.29    3.30
  33   3  -6   50.19    2.60
  31  -3  -6   68.39    3.00
  31   3  -6   69.59    4.90
  31   3  -6   70.69    3.20
  31   3  -6   66.39    3.40
 -31   3   6   68.59    3.20
  29  -3  -6  106.19    4.20
  29  -3  -6  105.99    4.40
  29   3  -6  111.59    5.90
  29   3  -6  102.19    4.40
  29   3  -6  104.09    4.20
 -29   3   6  111.39    4.20
  27  -3  -6  279.97    9.10
  27  -3  -6  291.57    9.00
  27   3  -6  297.97    9.20
  27   3  -6  291.67   10.80
 -27   3   6  294.97    9.00
  27   3  -6  299.17    9.40
  25  -3  -6   12.40    2.20
  25  -3  -6   15.80    1.90
  25   3  -6   18.00    2.60
 -25   3   6   10.90    1.90
  25   3  -6   19.20    2.30
  25   3  -6   12.10    3.20
  23  -3  -6  252.97    8.00
  23  -3  -6  248.88    8.10
  23  -3  -6  252.07    7.90
  23   3  -6  243.28    9.60
 -23   3   6  255.07    8.00
  23   3  -6  258.97    8.50
  23   3  -6  258.97    8.20
  21  -3  -6   28.80    2.50
  21  -3  -6   26.50    2.30
  21  -3  -6   26.70    2.40
  21   3  -6   27.40    3.70
  21   3  -6   24.00    3.00
  21   3  -6   27.30    2.50
  19  -3  -6    3.70    1.40
  19  -3  -6    1.90    1.10
  19  -3  -6    7.90    1.90
  19   3  -6    5.10    1.60
  19   3  -6    4.60    1.90
  19   3  -6   -0.20    1.90
  17  -3  -6  594.74   16.50
  17  -3  -6  589.64   16.70
  17  -3  -6  572.64   16.70
  17   3  -6  585.74   16.90
  17   3  -6  566.74   17.90
  17   3  -6  560.34   17.10
  15  -3  -6  619.74   17.60
  15  -3  -6  634.04   17.60
  15  -3  -6  622.94   17.40
  15   3  -6  594.14   17.80
  15   3  -6  586.84   18.60
  15   3  -6  616.34   17.90
  13  -3  -6  368.06   10.70
  13  -3  -6  356.36   10.70
  13  -3  -6  355.86   10.50
  13  -3  -6  355.46   10.80
  13   3  -6  359.36   11.00
  13   3  -6  344.37   10.90
  13   3  -6  345.17   11.70
  11  -3  -6   73.99    3.60
  11  -3  -6   70.49    3.20
  11  -3  -6   69.09    3.60
  11  -3  -6   78.79    3.30
  11   3  -6   78.99    4.30
  11   3  -6   81.09    3.80
  11   3  -6   69.89    4.10
   9  -3  -6  222.38    7.30
   9  -3  -6  224.48    7.00
   9  -3  -6  219.88    7.10
   9  -3  -6  235.58    7.40
   9   3  -6  211.08    9.20
   9   3  -6  218.68    8.00
   9   3  -6  213.28    7.70
   9   3  -6  228.68    7.50
   7  -3  -6  145.79    5.50
   7  -3  -6  142.99    5.10
   7  -3  -6  146.59    5.40
   7  -3  -6  146.49    5.20
   7   3  -6  145.69    5.40
   7   3  -6  162.58    9.30
   7   3  -6  144.49    6.00
   5  -3  -6  174.58    6.10
   5  -3  -6  174.48    5.70
   5  -3  -6  173.68    6.10
   5  -3  -6  166.48    5.80
   5   3  -6  162.18    6.10
   5   3  -6  177.78    6.70
   3  -3  -6   85.29    4.10
   3  -3  -6   87.39    3.60
   3  -3  -6   86.39    4.10
   3   3  -6   85.99    4.20
   3   3  -6   92.79    4.50
   1  -3  -6  245.68    7.80
   1  -3  -6  248.68    8.20
   1   3  -6  239.88    8.10
   1   3  -6  266.07    8.70
  -1  -3  -6  263.97    8.20
  -1  -3  -6  258.17    8.60
  -1   3  -6  269.97    9.00
  -1   3  -6  273.27    8.90
  -3  -3  -6   41.70    2.70
  -3  -3  -6   46.50    3.50
  -3   3  -6   45.90    3.30
  -5  -3  -6  246.78    8.30
  -5  -3  -6  259.87    8.40
  -5  -3  -6  254.77    7.90
  -5   3  -6  247.28    7.90
  -5   3  -6  248.48    8.60
  -7  -3  -6   99.39    4.10
  -7  -3  -6  108.99    5.00
  -7  -3  -6   98.99    5.00
  -7   3  -6  106.59    4.20
  -7   3  -6  108.09    5.00
  -9  -3  -6  279.77    9.30
  -9  -3  -6  281.27    9.50
  -9  -3  -6  291.47    8.90
  -9   3  -6  294.67    9.70
  -9   3  -6  291.47    8.80
 -11  -3  -6  106.69    5.20
 -11  -3  -6  114.89    4.40
 -11  -3  -6  110.99    5.80
 -11   3  -6  113.89    5.10
 -11   3  -6  111.49    4.20
 -13  -3  -6  109.59    5.10
 -13  -3  -6  103.49    5.90
 -13  -3  -6  111.39    4.40
 -13   3  -6  110.29    4.10
 -13   3  -6  105.39    5.00
 -15  -3  -6  492.85   14.80
 -15  -3  -6  475.35   15.30
 -15  -3  -6  506.35   14.50
 -15   3  -6  503.45   15.40
 -15   3  -6  490.35   14.60
 -17  -3  -6  548.55   16.20
 -17  -3  -6  526.15   15.20
  17   3   6  488.65   17.30
 -17   3  -6  523.45   15.00
 -17   3  -6  515.45   16.10
 -19  -3  -6  189.68    6.40
 -19  -3  -6  178.68    6.80
 -19   3  -6  180.18    7.20
 -19   3  -6  195.48    6.20
 -19   3  -6  190.68    6.70
  19   3   6  192.78    9.50
 -21  -3  -6  139.19    5.90
 -21  -3  -6  148.79    5.40
 -21   3  -6  145.99    5.10
  21   3   6  151.98    8.30
 -21   3  -6  152.68    5.60
 -23  -3  -6  136.29    5.80
 -23  -3  -6  145.79    5.30
 -23   3  -6  149.09    5.40
  23   3   6  154.68    8.00
 -23   3  -6  146.19    5.10
 -25  -3  -6   -0.20    1.90
 -25  -3  -6    4.90    1.80
 -25   3  -6    5.50    1.60
 -25   3  -6    6.40    1.50
  25   3   6    5.20    3.40
 -27  -3  -6   27.30    3.60
  27  -3   6   26.60    3.30
  27   3   6   30.20    5.20
 -27   3  -6   27.60    2.50
 -27   3  -6   24.20    2.20
  29  -3   6   65.89    4.00
 -29   3  -6   56.49    3.10
  29   3   6   61.19    5.70
  31  -3   6   83.19    4.50
 -31   3  -6   84.59    3.40
 -31   3  -6   84.49    3.20
  31   3   6   71.89    8.10
  33  -3   6   54.79    3.90
  33   3   6   57.19    5.80
 -33   3  -6   60.89    2.70
 -33   3  -6   58.69    2.50
  35  -3   6   18.40    3.40
  35   3   6   15.60    4.70
 -35   3  -6   19.60    1.50
 -35   3  -6   16.30    1.70
 -37   3  -6  108.99    3.70
 -40  -4   6   10.70    1.30
 -40   4   6    7.40    1.20
  38  -4  -6   76.79    2.80
  38   4  -6   69.89    5.20
 -38   4   6   80.09    2.80
  36  -4  -6    3.50    1.00
  36   4  -6    3.40    2.20
 -36   4   6    2.50    0.80
 -36   4   6    1.00    1.10
  36   4  -6    3.50    1.90
  34  -4  -6   25.50    1.70
 -34   4   6   24.50    1.70
 -34   4   6   23.40    1.80
  34   4  -6   19.50    3.40
  34   4  -6   23.20    2.00
  32  -4  -6  124.69    4.20
  32   4  -6  120.99    4.50
 -32   4   6  119.99    4.20
 -32   4   6  121.09    4.20
  32   4  -6  122.79    6.00
  30  -4  -6   54.89    2.60
  30   4  -6   48.90    4.30
 -30   4   6   54.59    2.60
  30   4  -6   56.59    2.90
  28  -4  -6    0.40    0.90
 -28   4   6    0.50    0.90
  28   4  -6   -0.10    1.20
  28   4  -6   -2.10    3.30
  26  -4  -6    3.40    1.20
 -26   4   6    4.10    1.00
  26   4  -6    9.70    2.10
  26   4  -6    6.00    3.60
  24  -4  -6  127.99    4.70
  24  -4  -6  132.09    4.80
  24   4  -6  131.19    6.50
 -24   4   6  124.19    4.60
  24   4  -6  133.39    5.20
  22  -4  -6  104.09    4.70
  22  -4  -6  104.19    4.00
  22   4  -6  103.69    4.60
 -22   4   6  102.59    4.00
  22   4  -6   96.49    5.60
  20  -4  -6  169.88    5.60
  20  -4  -6  170.08    5.80
  20  -4  -6  168.48    5.80
  20   4  -6  152.28    6.20
 -20   4   6  164.38    5.70
  20   4  -6  165.68    8.00
  18  -4  -6   65.99    3.10
  18  -4  -6   63.59    3.30
  18  -4  -6   74.09    3.20
  18   4  -6   71.79    6.70
  18   4  -6   61.59    3.60
  16  -4  -6  115.09    4.20
  16  -4  -6  115.59    4.40
  16  -4  -6  111.19    4.50
  16   4  -6  110.39    4.90
  16   4  -6  111.59    5.70
  14  -4  -6   66.79    3.10
  14  -4  -6   71.09    3.10
  14  -4  -6   64.39    3.40
  14   4  -6   65.39    3.60
  14   4  -6   64.69    4.40
  12  -4  -6  209.08    6.70
  12  -4  -6  201.78    7.10
  12  -4  -6  205.08    6.80
  12   4  -6  212.18    8.20
  12   4  -6  217.78    7.30
  10  -4  -6   27.00    2.20
  10  -4  -6   28.60    3.10
  10  -4  -6   25.90    2.20
  10   4  -6   22.80    3.30
  10   4  -6   22.60    2.50
   8  -4  -6    6.90    1.30
   8  -4  -6    9.10    1.90
   8  -4  -6    6.20    1.60
   8   4  -6    6.70    1.60
   8   4  -6    7.50    1.90
   6  -4  -6  572.94   16.70
   6  -4  -6  638.24   18.10
   6   4  -6  599.04   17.80
   6   4  -6  483.25   18.20
   4  -4  -6   10.70    2.10
   4  -4  -6   14.40    3.40
   4  -4  -6    9.00    2.00
   4  -4  -6    7.60    1.80
   4   4  -6   10.80    2.30
   4   4  -6    8.80    1.70
   2  -4  -6    8.10    1.70
   2  -4  -6   11.80    2.00
   2   4  -6    5.90    1.60
   2   4  -6    4.90    1.70
   0  -4  -6  229.18    7.30
   0  -4  -6  243.38    7.90
   0  -4  -6  189.28    8.20
   0   4  -6  225.68    8.30
   0   4  -6  236.58    7.50
  -2  -4  -6   44.40    3.20
  -2  -4  -6   42.60    3.60
  -2  -4  -6   44.80    2.60
  -2   4  -6   41.50    3.70
  -2   4  -6   46.90    3.00
  -4  -4  -6    7.50    2.00
  -4  -4  -6   14.20    3.00
  -4  -4  -6    5.10    1.30
  -4   4  -6    4.20    1.90
  -4   4  -6    4.80    1.70
  -6  -4  -6   95.09    3.90
  -6   4  -6   84.19    5.70
  -6   4  -6  101.49    5.40
  -8  -4  -6  232.88    8.40
  -8  -4  -6  233.88    7.70
  -8   4  -6  241.28    8.70
  -8   4  -6  251.17    7.60
 -10  -4  -6   35.20    4.10
 -10  -4  -6   35.20    2.40
 -10   4  -6   37.40    2.50
 -10   4  -6   37.20    3.50
 -12  -4  -6  207.98    6.80
 -12   4  -6  199.18    7.70
 -12   4  -6  199.88    6.60
 -14  -4  -6    3.70    2.00
 -14   4  -6    5.30    1.20
 -16  -4  -6   24.00    2.20
 -16   4  -6   22.00    2.90
 -16   4  -6   23.90    2.00
 -18  -4  -6    3.90    1.30
 -18   4  -6    2.50    1.50
 -18   4  -6    2.20    1.00
 -20  -4  -6  248.88    7.80
 -20   4  -6  246.28    7.70
 -22  -4  -6   55.29    2.90
 -22   4  -6   54.89    2.60
 -24  -4  -6   56.59    2.90
  26  -4   6  203.18    7.50
 -26  -4  -6  199.78    6.30
 -26   4  -6  196.38    6.30
  28  -4   6   -0.40    2.30
 -28  -4  -6    0.30    1.30
 -28   4  -6    1.40    0.80
  30  -4   6   -1.00    2.50
 -30   4  -6   -0.30    0.80
 -32   4  -6   29.00    1.60
 -34   4  -6    2.00    0.70
 -33  -5   6   54.29    2.50
  33  -5  -6   52.39    2.10
 -33   5   6   49.50    2.00
 -31  -5   6    1.60    1.00
  31  -5  -6    0.30    0.70
 -31   5   6    0.80    0.70
 -31   5   6    3.60    2.30
  31   5  -6    1.80    2.10
  29  -5  -6   45.20    2.10
 -29  -5   6   43.50    2.60
 -29   5   6   48.90    2.10
  29   5  -6   43.70    2.40
  29   5  -6   44.10    3.90
 -29   5   6   46.20    2.60
  27  -5  -6   21.80    1.60
 -27   5   6   21.90    1.60
  27   5  -6   19.70    3.30
 -27   5   6   25.40    2.30
  27   5  -6   25.60    2.00
  25  -5  -6    2.90    1.00
  25   5  -6    2.00    1.20
  25   5  -6   -1.10    2.00
 -25   5   6    0.00    1.40
 -25   5   6    0.20    1.10
  23  -5  -6  120.59    4.40
 -23   5   6  113.09    4.50
 -23   5   6  121.39    4.20
  23   5  -6  121.49    4.60
  23   5  -6  124.39    6.00
  21  -5  -6    5.70    1.30
 -21   5   6    2.10    0.90
  21   5  -6   -0.60    2.30
  21   5  -6    2.10    1.30
  19  -5  -6   13.70    2.30
  19  -5  -6   15.40    1.80
  19   5  -6   15.90    3.40
 -19   5   6   18.30    2.00
  19   5  -6   13.30    2.10
  17  -5  -6   23.40    2.10
  17  -5  -6   24.60    2.00
  17   5  -6   28.70    3.50
  17   5  -6   20.80    2.30
 -17   5   6   25.50    1.90
  15  -5  -6   75.09    3.30
  15  -5  -6   74.09    3.20
 -15   5   6   73.69    3.20
  15   5  -6   77.59    4.80
  15   5  -6   68.69    3.60
  13  -5  -6  107.89    4.00
  13  -5  -6  104.49    4.10
 -13   5   6  103.49    4.10
  13   5  -6  104.59    4.40
  13   5  -6  104.49    5.50
 -11  -5   6   -0.90    1.90
  11  -5  -6    1.10    1.10
  11  -5  -6    0.30    0.90
  11   5  -6    0.40    1.20
  11   5  -6    2.10    2.00
   9  -5  -6   15.50    1.90
   9  -5  -6   16.40    1.80
  -9  -5   6   12.90    3.40
   9   5  -6   15.00    3.80
   9   5  -6   13.20    2.10
   7  -5  -6   28.40    2.20
   7  -5  -6   30.20    2.20
   7   5  -6   33.40    2.50
   7   5  -6   31.60    3.70
   5  -5  -6    2.50    1.20
   5  -5  -6    3.10    1.30
   5   5  -6    0.60    2.00
   5   5  -6    2.50    1.50
   3  -5  -6  135.19    4.70
   3  -5  -6  121.79    4.60
   3   5  -6  122.89    6.00
   1  -5  -6    4.50    1.30
   1  -5  -6    2.70    1.30
   1   5  -6    4.50    1.80
  -1  -5  -6    0.10    1.20
  -1  -5  -6    3.10    1.20
  -1   5  -6    0.10    1.90
  -3  -5  -6    6.90    1.40
  -3  -5  -6    5.20    1.50
  -3   5  -6    3.30    1.90
  -5  -5  -6  136.19    4.90
  -5  -5  -6  123.89    4.80
  -5   5  -6  134.09    6.00
  -7  -5  -6    0.80    1.10
   7  -5   6   -0.10    1.20
  -7   5  -6    0.10    1.50
  -7   5  -6    1.90    1.90
   9  -5   6  185.68    6.10
  -9  -5  -6  183.18    6.20
  -9   5  -6  180.78    6.10
  -9   5  -6  186.58    7.20
  11  -5   6    7.40    1.60
 -11  -5  -6    4.40    1.20
 -11   5  -6    5.10    1.30
 -11   5  -6    7.30    2.30
 -13  -5  -6    9.90    1.70
 -13   5  -6   12.10    2.30
 -15   5  -6   41.00    3.40
 -15   5  -6   37.80    2.30
 -17  -5  -6  110.19    4.10
 -17   5  -6  111.79    4.00
 -19  -5  -6    9.90    1.60
 -19   5  -6    9.00    1.60
 -21  -5  -6    3.50    1.00
 -21   5  -6    2.00    0.90
 -23  -5  -6   33.00    1.90
  23  -5   6   29.20    4.80
 -23   5  -6   36.40    1.90
 -25  -5  -6   -0.30    0.90
 -25   5  -6    0.50    0.70
 -27  -5  -6    7.10    1.50
 -27   5  -6    8.90    1.10
 -26  -6   6    0.80    1.10
  26  -6  -6   -0.20    0.60
 -26   6   6   -0.10    0.60
 -24  -6   6   14.60    1.90
  24  -6  -6   20.70    2.00
 -24   6   6   17.70    1.90
  22  -6  -6    4.30    1.00
 -22  -6   6    3.40    1.40
 -22   6   6    4.10    0.80
  22   6  -6   -1.10    2.70
  20  -6  -6   14.70    1.40
 -20  -6   6   16.40    3.10
  20   6  -6   14.20    2.80
 -20   6   6   15.60    2.10
  18  -6  -6   15.80    1.60
 -18  -6   6   19.10    2.70
  18   6  -6   21.00    3.90
 -18   6   6   18.10    1.50
  16   6  -6    3.60    2.50
  14  -6  -6    0.10    0.90
  14  -6  -6   -1.00    1.40
 -14   6   6   -0.30    0.80
  14   6  -6   -3.50    2.30
  12  -6  -6    1.30    0.80
  12  -6  -6    0.40    1.20
 -12   6   6   -0.40    0.80
  12   6  -6   -3.10    2.40
  10  -6  -6    2.30    1.10
  10  -6  -6    2.80    0.90
 -10   6   6    2.00    1.00
   8  -6  -6   30.80    2.10
   8  -6  -6   31.70    2.10
  -8   6   6   31.90    2.20
   8   6  -6   31.20    3.90
   6  -6  -6  115.79    4.00
   6  -6  -6  108.29    4.10
  -6   6   6  117.99    4.30
   6   6  -6  115.39    5.60
   4  -6  -6    3.20    1.00
   4  -6  -6    3.70    1.00
   4   6  -6    4.60    2.40
  -4   6   6    3.20    1.20
   2  -6  -6   13.40    1.70
   2  -6  -6   15.00    1.80
  -2   6   6   12.70    2.30
   2   6  -6   16.30    3.40
   0  -6  -6    9.20    1.50
   0  -6  -6    5.30    1.20
   0   6  -6    5.60    2.50
   0   6   6    8.40    1.70
   2  -6   6   19.50    1.70
  -2  -6  -6   21.40    2.00
  -2  -6  -6   20.30    1.70
  -2   6  -6   25.80    5.50
  -4  -6  -6   -0.20    1.30
   4  -6   6   -0.60    0.90
  -4  -6  -6    1.10    0.90
  -4   6  -6    2.10    2.40
  -6  -6  -6    2.50    1.00
   6  -6   6    3.40    1.10
  -6   6  -6   -3.40    2.60
   8  -6   6   20.20    1.80
  -8  -6  -6   17.60    1.50
  -8   6  -6   21.80    3.90
  10  -6   6   49.50    2.50
 -10  -6  -6   42.90    2.20
 -10   6  -6   38.20    4.50
 -12  -6  -6    8.30    1.30
 -14  -6  -6    2.40    0.90
 -16  -6  -6    1.40    0.90
 -16   6  -6    3.00    1.30
 -18  -6  -6    3.20    0.80
 -18   6  -6    2.80    1.20
 -20  -6  -6    0.60    0.70
 -20   6  -6    1.50    1.20
  -7  -7   6    6.00    1.30
   7  -7  -6    7.80    1.50
   5  -7  -6    7.50    1.70
  -3  -7   6   12.20    1.30
  -1  -7   6   71.49    2.50
   1  -7   6    5.60    1.30
  -1  -7  -6   -0.40    1.00
 -44   0   7   -0.80    1.20
 -42   0   7    1.10    1.10
  42   0  -7    0.30    1.40
  42   0  -7    0.50    1.30
  40   0  -7   -0.50    1.30
  40   0  -7   -0.60    1.20
 -40   0   7    0.70    1.10
 -38   0   7    2.30    1.60
  36   0  -7    6.90    1.70
  34   0  -7    0.80    1.20
  34   0  -7    1.40    1.10
  32   0  -7   -1.70    1.10
  32   0  -7   -0.60    1.20
  30   0  -7    0.20    1.00
  30   0  -7    0.80    1.10
  28   0  -7    1.10    1.10
  28   0  -7   -0.70    1.00
  26   0  -7    1.60    1.10
  26   0  -7    0.80    1.20
  24   0  -7    1.00    1.50
  24   0  -7    1.90    1.20
  24   0  -7    0.70    1.10
  22   0  -7    3.30    1.60
  22   0  -7    1.80    1.20
  22   0  -7    0.20    1.30
  20   0  -7    0.20    1.30
  20   0  -7    2.50    1.70
  20   0  -7    1.20    1.30
  18   0  -7    2.30    1.30
  18   0  -7    1.20    1.40
 -14   0   7    1.00    1.00
 -14   0   7    0.30    0.90
 -12   0   7   -1.00    1.00
 -12   0   7   -0.30    1.10
 -10   0   7   -0.80    0.90
 -10   0   7   -1.70    1.00
  -8   0   7    0.20    0.90
  -8   0   7   -1.40    1.10
  -6   0   7    0.40    1.20
  -6   0   7    0.20    0.90
  -4   0   7   -1.20    1.00
  -4   0   7   -2.20    1.20
  -2   0   7   -0.70    1.20
  -2   0   7   -1.00    0.90
   0   0   7    1.70    1.30
   0   0   7    0.80    1.10
   2   0   7   -0.60    1.10
   2   0   7    0.20    1.60
   4   0   7   -0.40    1.20
  -4   0  -7    0.90    1.90
   4   0   7    0.50    1.90
  -6   0  -7    1.30    1.60
   6   0   7    1.10    1.50
   8   0   7   -1.40    1.60
  -8   0  -7   -1.60    1.50
  10   0   7   -0.70    1.80
 -12   0  -7    0.90    1.20
 -12   0  -7   -1.60    1.30
 -14   0  -7    1.50    1.30
 -14   0  -7    0.60    1.30
 -16   0  -7    0.90    1.20
 -16   0  -7    0.20    1.40
 -18   0  -7    1.10    1.20
 -18   0  -7    1.60    1.30
 -20   0  -7    0.80    1.20
  20   0   7    2.80    1.60
 -20   0  -7    1.30    1.30
 -22   0  -7    1.40    1.20
  22   0   7    1.10    1.50
  24   0   7    1.50    1.60
 -24   0  -7    2.10    1.20
 -24   0  -7    1.40    1.20
 -26   0  -7    0.80    1.20
 -26   0  -7    1.00    1.20
  28   0   7    0.10    1.70
 -28   0  -7    0.40    1.40
 -28   0  -7    1.70    1.30
 -30   0  -7    1.20    1.40
 -30   0  -7    0.00    0.90
  30   0   7    0.20    1.90
 -32   0  -7    0.50    1.60
 -32   0  -7    1.00    0.90
 -34   0  -7    0.40    0.90
 -34   0  -7   -1.00    1.60
  34   0   7    2.70    2.00
  36   0   7   -2.00    2.10
 -36   0  -7    0.30    0.80
  38   0   7    2.50    1.90
 -38   0  -7    0.20    0.80
 -40   0  -7    0.50    0.90
  40   0   7   -1.60    2.20
 -45   1   7   10.10    1.30
 -43   1   7   17.20    1.50
  43   1  -7   14.30    2.60
  43   1  -7   14.10    1.70
  41  -1  -7   19.20    2.00
  41   1  -7   23.00    1.90
 -41   1   7   20.60    1.70
  41   1  -7   24.80    2.30
  39  -1  -7    7.20    1.60
  39  -1  -7    7.30    1.80
  39   1  -7    7.30    1.70
 -39   1   7    6.60    1.60
  39   1  -7    7.60    2.00
  37  -1  -7    7.90    1.70
  37   1  -7   11.00    3.70
  37   1  -7   13.40    1.70
 -37   1   7   11.40    1.70
  37   1  -7   11.60    1.90
  35  -1  -7   18.80    2.20
  35  -1  -7   21.00    1.90
  35   1  -7   20.80    2.10
  35   1  -7   20.50    1.90
  35   1  -7   20.20    4.80
  33  -1  -7    5.10    1.30
  33  -1  -7    3.20    1.00
  33   1  -7    2.90    2.90
  33   1  -7    3.20    1.30
  33   1  -7    2.10    0.90
  31  -1  -7   41.70    2.60
  31  -1  -7   46.70    2.50
  31   1  -7   45.20    2.90
  31   1  -7   43.70    5.00
  31   1  -7   42.50    2.80
  29  -1  -7   30.60    2.20
  29  -1  -7   30.00    2.40
  29   1  -7   25.50    4.40
  29   1  -7   31.10    2.30
  29   1  -7   28.80    2.40
  27  -1  -7   19.10    2.20
  27  -1  -7   28.00    2.30
  27  -1  -7   25.60    2.00
  27   1  -7   22.60    4.10
  27   1  -7   23.60    2.10
  27   1  -7   24.20    2.30
  25  -1  -7  196.38    6.60
  25  -1  -7  200.58    6.50
  25  -1  -7  200.18    6.50
  25   1  -7  212.48    8.10
  25   1  -7  201.68    6.70
  25   1  -7  207.38    6.60
  23  -1  -7   11.10    1.90
  23  -1  -7   11.10    2.00
  23  -1  -7   11.10    1.70
  23   1  -7    8.00    1.80
  23   1  -7    6.60    2.30
  23   1  -7   11.20    2.10
  21  -1  -7   57.19    2.80
  21  -1  -7   61.49    3.10
  21  -1  -7   58.39    2.90
  21   1  -7   58.39    3.10
  21   1  -7   55.29    2.90
  21   1  -7   60.79    4.30
  19  -1  -7   63.39    2.90
  19  -1  -7   62.79    3.00
  19  -1  -7   63.49    3.30
  19   1  -7   68.19    3.30
  19   1  -7   59.79    4.30
  19   1  -7   63.89    3.10
  17  -1  -7  224.48    7.20
  17  -1  -7  220.18    7.10
  17  -1  -7  218.48    6.90
  17   1  -7  219.18    7.10
  17   1  -7  222.38    7.30
  17   1  -7  229.38    8.10
  15   1  -7  278.37    9.40
 -13  -1   7  320.27   10.30
 -13  -1   7  346.77   10.10
 -13   1   7  342.17   10.40
  13   1  -7  349.07   10.90
 -11  -1   7   87.29    4.00
 -11  -1   7   82.29    3.60
 -11   1   7   79.89    3.70
  11   1  -7   81.29    4.40
  -9  -1   7    0.30    1.10
  -9  -1   7    0.60    1.40
  -9   1   7    0.20    1.10
   9   1  -7    1.90    2.00
  -7  -1   7  109.19    4.90
  -7  -1   7  109.89    4.50
   7   1  -7  110.69    5.00
  -7   1   7  103.29    4.60
  -5  -1   7   60.59    3.40
  -5  -1   7   66.49    4.00
  -5   1   7   65.89    3.50
   5   1  -7   66.09    3.90
  -3  -1   7   29.80    3.30
  -3  -1   7   28.90    2.70
  -3   1   7   32.80    2.80
   3   1  -7   29.80    3.10
  -1  -1   7  153.48    6.70
  -1  -1   7  162.08    6.30
  -1   1   7  174.98    6.50
   1   1  -7  162.98    6.00
   1  -1   7   56.59    4.40
   1  -1   7   63.59    3.80
   1   1   7   60.59    3.80
  -1   1  -7   60.69    3.50
   3  -1   7  282.97    9.90
  -3   1  -7  290.77    9.10
   3   1   7  288.17   10.00
   5  -1   7   50.09    3.70
  -5   1  -7   44.40    3.20
   5   1   7   44.10    3.90
   7  -1   7  108.89    5.40
  -7   1  -7  110.69    4.50
   7   1   7  103.19    5.80
   7   1   7  102.79    5.50
   9  -1   7   23.70    4.00
   9   1   7   27.20    4.30
  -9   1  -7   24.60    2.60
   9   1   7   25.50    3.50
 -11  -1  -7   25.90    3.20
 -11  -1  -7   16.30    2.40
  11   1   7   17.70    3.20
 -11   1  -7   20.00    2.20
 -11   1  -7   23.80    2.40
 -13  -1  -7   33.90    3.10
 -13  -1  -7   32.10    2.60
 -13   1  -7   33.10    2.30
 -13   1  -7   36.90    3.00
 -13   1  -7   31.30    3.10
  13   1   7   44.50    3.60
 -15  -1  -7   50.39    2.80
 -15  -1  -7   44.20    3.10
 -15   1  -7   40.60    2.90
 -15   1  -7   40.10    2.50
  15   1   7   44.90    3.50
 -17  -1  -7    5.50    1.70
 -17  -1  -7    3.70    1.10
  17   1   7    4.90    2.00
 -17   1  -7    3.80    1.50
 -17   1  -7    5.90    1.30
 -19  -1  -7  100.19    4.30
 -19  -1  -7   96.49    4.10
 -19   1  -7  102.59    3.90
 -19   1  -7  101.79    4.10
  19   1   7   98.29    5.00
 -21  -1  -7    0.40    1.10
 -21  -1  -7    2.30    1.50
 -21   1  -7    0.40    1.20
 -21   1  -7    2.40    1.10
  21   1   7    2.20    1.80
 -23  -1  -7   10.10    2.00
 -23  -1  -7   15.50    2.50
 -23   1  -7    9.60    1.80
 -23   1  -7   11.90    2.20
  23   1   7   10.20    2.40
 -25  -1  -7   29.40    2.50
 -25  -1  -7   22.10    2.90
  25  -1   7   24.30    3.30
 -25   1  -7   26.90    2.10
 -25   1  -7   27.30    2.30
  25   1   7   22.90    3.40
  27  -1   7   37.40    3.40
 -27  -1  -7   45.10    3.30
 -27  -1  -7   44.00    2.60
 -27   1  -7   43.30    2.50
  27   1   7   48.10    4.00
 -27   1  -7   45.10    2.70
 -29  -1  -7    2.00    1.00
  29  -1   7    1.90    1.70
 -29  -1  -7    1.00    1.90
 -29   1  -7    1.00    1.00
 -29   1  -7    2.60    1.10
  29   1   7    0.10    2.20
  31  -1   7   30.80    3.10
 -31  -1  -7   25.20    2.10
 -31   1  -7   29.50    2.00
 -31   1  -7   27.40    2.10
  31   1   7   24.10    3.50
 -33  -1  -7    5.20    1.10
  33  -1   7    6.90    2.10
 -33   1  -7    6.00    1.30
 -33   1  -7    8.40    1.50
  33   1   7    7.10    2.20
 -35  -1  -7    6.00    1.60
  35  -1   7    6.70    2.00
 -35   1  -7    5.60    1.30
 -35   1  -7   10.30    2.50
  35   1   7    4.80    2.20
 -37  -1  -7   37.30    2.00
  37  -1   7   31.80    3.40
  37   1   7   37.30    3.90
 -37   1  -7   40.60    2.80
 -37   1  -7   37.60    2.00
 -39  -1  -7    9.90    1.40
  39  -1   7    8.10    2.30
  39   1   7    9.00    2.70
 -39   1  -7   10.00    1.60
 -41  -1  -7   14.20    1.50
 -41   1  -7   11.30    1.20
 -44   2   7    9.80    1.20
 -42   2   7   23.00    1.70
  42   2  -7   24.80    2.60
  40  -2  -7   68.39    2.90
 -40   2   7   72.59    3.10
  40   2  -7   68.59    2.90
  40   2  -7   69.09    5.90
  40   2  -7   73.69    3.20
  38  -2  -7   71.09    3.00
  38   2  -7   73.79    3.30
  38   2  -7   68.29    3.00
  38   2  -7   72.39    5.60
 -38   2   7   74.09    3.00
  36  -2  -7    5.20    1.70
  36   2  -7    3.10    1.50
  36   2  -7    3.30    2.80
  34  -2  -7    2.80    1.50
  34  -2  -7    1.70    1.10
  34   2  -7    2.80    1.10
  34   2  -7    5.10    2.60
  34   2  -7    2.30    1.20
  32  -2  -7    2.60    1.40
  32  -2  -7    1.70    1.10
  32   2  -7    1.60    2.50
  32   2  -7    1.00    1.10
  32   2  -7    4.20    1.40
  30  -2  -7   13.90    2.00
  30  -2  -7   13.30    1.70
 -30   2   7   15.30    2.80
  30   2  -7   14.20    3.70
  30   2  -7   13.60    2.10
  30   2  -7   11.60    1.90
  28  -2  -7  227.58    7.40
  28  -2  -7  230.28    7.30
  28   2  -7  234.88    7.70
 -28   2   7  235.88    7.50
  28   2  -7  246.88    9.20
  28   2  -7  216.68    8.20
  26  -2  -7    3.10    1.10
  26  -2  -7    4.50    1.30
  26  -2  -7    7.30    1.80
 -26   2   7    5.40    1.60
  26   2  -7    5.00    1.20
  26   2  -7    6.90    2.30
  26   2  -7    6.90    1.60
  24  -2  -7    5.00    1.20
  24  -2  -7    4.90    2.20
  24  -2  -7    2.50    1.00
  24   2  -7    5.60    1.60
  24   2  -7    5.30    2.20
  24   2  -7    4.60    1.40
  22  -2  -7    5.30    1.20
  22  -2  -7    6.20    1.20
  22  -2  -7    7.60    1.80
  22   2  -7    6.20    2.30
  22   2  -7    4.90    1.50
  22   2  -7    4.00    1.30
  20  -2  -7   53.79    2.90
  20  -2  -7   49.80    2.60
  20  -2  -7   48.00    2.70
  20   2  -7   45.10    3.10
  20   2  -7   48.60    3.90
  20   2  -7   49.70    2.90
  18  -2  -7  148.69    5.00
  18  -2  -7  142.99    5.10
  18  -2  -7  144.99    5.20
  18   2  -7  138.79    6.20
  18   2  -7  140.89    5.40
  18   2  -7  149.29    5.30
  16  -2  -7   33.30    2.50
  16  -2  -7   34.70    2.50
  16  -2  -7   33.60    3.00
  16  -2  -7   30.90    2.20
  16   2  -7   34.50    2.80
  16   2  -7   32.90    2.90
  16   2  -7   37.60    3.50
  14  -2  -7   23.90    2.10
  14  -2  -7   22.70    2.50
  14  -2  -7   26.90    2.70
  14  -2  -7   19.00    2.40
  14   2  -7   21.20    3.20
  14   2  -7   15.70    2.90
  14   2  -7   18.30    2.70
  12  -2  -7  104.69    4.50
  12  -2  -7  108.39    4.30
  12  -2  -7  107.19    4.40
  12  -2  -7  107.19    4.10
  12   2  -7  101.19    4.60
 -12   2   7  124.89    6.30
  12   2  -7  117.19    5.10
 -10  -2   7   17.70    3.40
  10  -2  -7   27.30    4.10
  10  -2  -7   17.70    2.50
  10  -2  -7   16.80    2.00
 -10   2   7   22.20    4.20
  10   2  -7   23.30    3.00
  -8  -2   7  224.48    9.70
   8   2  -7  256.07    8.30
  -8   2   7  234.38    8.70
  -6   2   7   13.10    3.80
   6   2  -7   16.20    2.70
  -4   2   7  212.38    8.50
   4   2  -7  226.18    7.70
   2   2  -7  109.59    4.70
  -2   2   7   96.49    5.50
   0   2  -7  393.96   12.20
   0   2   7  394.16   13.40
   2   2   7  147.59    7.40
   4   2   7    1.80    3.30
  -4   2  -7    2.60    1.40
  -6  -2  -7   25.70    2.90
  -6  -2  -7   20.00    2.70
  -6   2  -7   25.40    2.70
  -8  -2  -7    2.10    1.40
  -8  -2  -7    3.10    1.70
  -8  -2  -7    1.70    1.90
  -8   2  -7    0.20    1.40
  -8   2  -7    2.30    1.30
 -10  -2  -7    8.50    2.10
 -10  -2  -7    1.40    1.70
 -10  -2  -7   -1.30    1.80
 -10   2  -7    0.80    1.40
 -10   2  -7    1.30    1.20
 -12  -2  -7   15.40    2.60
 -12  -2  -7   15.60    3.20
 -12  -2  -7   13.20    3.00
 -12   2  -7   13.50    2.60
 -12   2  -7   12.60    1.90
  12   2   7   21.70    4.00
 -12   2  -7   12.90    3.50
 -14  -2  -7   16.80    3.10
 -14  -2  -7   10.90    2.50
 -14  -2  -7   14.70    3.20
 -14   2  -7   16.80    3.30
 -14   2  -7   17.10    2.50
 -14   2  -7   15.70    2.00
  14   2   7   17.60    3.50
 -16  -2  -7  103.89    4.90
 -16  -2  -7  109.49    4.50
 -16  -2  -7  113.89    5.40
 -16   2  -7  102.49    4.90
 -16   2  -7  112.59    4.60
  16   2   7  107.09    6.20
 -16   2  -7  109.19    4.00
 -18  -2  -7    4.10    2.10
 -18  -2  -7    5.00    2.00
 -18   2  -7    5.90    1.70
 -18   2  -7    5.00    1.20
  18   2   7    5.40    2.90
 -20  -2  -7    5.30    1.60
 -20  -2  -7    3.20    2.10
 -20   2  -7    6.70    1.60
 -20   2  -7    6.80    1.70
  20   2   7   10.50    3.10
 -22  -2  -7    2.90    2.10
 -22  -2  -7    1.50    1.40
 -22   2  -7    2.60    1.10
 -22   2  -7    1.30    1.40
  22   2   7    2.80    2.60
 -24  -2  -7   22.10    2.50
 -24  -2  -7   31.50    4.70
 -24   2  -7   28.50    2.40
 -24   2  -7   26.90    2.10
  24   2   7   20.20    4.20
  26  -2   7   67.59    4.70
 -26  -2  -7   75.29    3.60
 -26   2  -7   77.19    3.40
 -26   2  -7   74.99    3.20
  26   2   7   78.19    5.20
  28  -2   7   49.20    3.60
 -28  -2  -7   39.00    2.70
  28   2   7   43.90    4.40
 -28   2  -7   42.00    2.30
 -28   2  -7   43.10    2.60
  30  -2   7   75.69    4.30
  30   2   7   78.39    5.20
  32  -2   7   70.99    4.20
 -32  -2  -7   75.39    3.30
 -32   2  -7   72.09    3.10
  32   2   7   76.49    5.10
 -32   2  -7   75.59    3.10
 -34  -2  -7   29.70    2.20
  34  -2   7   28.30    4.60
 -34   2  -7   28.70    1.90
  34   2   7   30.50    4.30
 -34   2  -7   26.20    1.80
  36  -2   7    7.60    2.10
 -36  -2  -7    8.80    1.80
 -36   2  -7    8.90    1.30
  36   2   7    9.80    3.00
 -38  -2  -7   -0.30    1.30
  38  -2   7    2.20    2.80
 -38   2  -7   -1.00    1.00
 -38   2  -7   -1.50    1.10
 -43   3   7   95.79    3.10
  41  -3  -7    7.20    1.70
 -41   3   7    5.70    1.10
  39  -3  -7    2.20    0.90
  39   3  -7   -2.60    2.70
  39   3  -7    3.80    1.20
 -39   3   7    2.30    0.80
  37  -3  -7   13.20    1.50
  37   3  -7   13.70    2.00
 -37   3   7   10.20    1.40
  37   3  -7   17.20    3.80
  35  -3  -7   74.59    3.00
  35   3  -7   74.89    3.10
  35   3  -7   81.49    5.20
  35   3  -7   75.69    3.40
 -35   3   7   78.79    3.40
 -35   3   7   70.89    3.00
  33  -3  -7   18.30    1.80
  33   3  -7   22.30    3.90
  33   3  -7   17.80    2.20
 -33   3   7   18.20    2.20
  31  -3  -7   24.10    1.90
 -31   3   7   25.90    2.30
  31   3  -7   21.20    2.20
  31   3  -7   24.50    3.90
  31   3  -7   23.30    2.10
  29  -3  -7   38.60    2.70
  29  -3  -7   41.30    2.40
  29   3  -7   47.50    2.80
 -29   3   7   41.90    2.60
  29   3  -7   42.80    4.50
  29   3  -7   46.40    2.70
  27  -3  -7    7.00    1.70
  27  -3  -7    9.30    1.90
  27   3  -7    4.10    2.40
 -27   3   7    8.40    1.80
  27   3  -7    6.60    1.60
  27   3  -7    7.80    1.80
  25  -3  -7    1.30    1.20
  25  -3  -7    0.10    0.90
  25  -3  -7    0.60    1.00
  25   3  -7   -1.30    1.50
 -25   3   7   -1.10    1.10
  25   3  -7   -0.90    1.20
  25   3  -7    1.30    2.30
  23  -3  -7  314.47    9.70
  23  -3  -7  317.57    9.50
  23  -3  -7  311.07    9.70
  23   3  -7  316.97   11.30
  23   3  -7  325.37    9.90
  23   3  -7  306.97   10.20
  21  -3  -7    3.40    1.10
  21  -3  -7    4.40    1.30
  21  -3  -7    4.70    1.20
  21   3  -7    3.40    1.70
  21   3  -7    1.70    2.30
  21   3  -7    2.70    1.50
  19  -3  -7  348.07   10.60
  19  -3  -7  352.96   10.70
  19  -3  -7  344.87   10.40
  19   3  -7  356.96   12.00
  19   3  -7  354.36   10.90
  19   3  -7  335.97   11.10
  17  -3  -7  275.07    8.50
  17  -3  -7  281.27    8.30
  17   3  -7  261.67    9.70
  17   3  -7  268.37    8.80
  15  -3  -7   21.80    2.00
  15  -3  -7   21.60    2.40
  15  -3  -7   27.50    2.30
  15   3  -7   22.00    2.80
  15   3  -7   25.20    3.10
  15   3  -7   26.80    3.30
  13  -3  -7   17.10    2.20
  13  -3  -7   10.90    2.20
  13  -3  -7   15.30    2.10
  13  -3  -7   12.50    1.90
  13   3  -7   18.70    3.10
  13   3  -7   11.20    2.50
  13   3  -7   14.80    3.00
  11  -3  -7  514.15   15.00
  11  -3  -7  515.25   14.90
  11  -3  -7  513.55   14.70
  11  -3  -7  514.25   14.90
  11   3  -7  506.25   15.90
  11   3  -7  478.95   15.10
  11   3  -7  530.45   15.10
   9  -3  -7   52.49    2.90
   9  -3  -7   55.09    3.00
   9  -3  -7   52.89    2.80
   9  -3  -7   52.59    3.10
   9   3  -7   51.69    4.10
   9   3  -7   56.19    3.80
   9   3  -7   48.00    3.30
   7  -3  -7    2.20    1.50
   7  -3  -7    0.90    1.50
   7  -3  -7    1.10    1.20
   7  -3  -7    0.00    1.30
   7   3  -7    0.00    1.80
   7   3  -7   -1.50    1.70
   5  -3  -7  181.28    6.00
   5  -3  -7  182.28    6.10
   5  -3  -7  174.28    6.20
   5  -3  -7  181.88    6.30
   5   3  -7  184.28    6.30
   5   3  -7  173.68    6.90
   3  -3  -7   58.19    2.90
   3  -3  -7   65.69    3.40
   3  -3  -7   56.89    3.40
   3  -3  -7   63.19    3.40
   3   3  -7   52.19    3.60
   3   3  -7   61.99    3.80
   1  -3  -7   11.50    3.00
   1  -3  -7    2.20    1.20
   1  -3  -7   -1.80    1.60
   1  -3  -7   -0.70    1.60
   1   3  -7   -1.20    1.80
   1   3  -7    0.60    1.60
  -1  -3  -7  160.38    5.50
  -1  -3  -7  166.78    6.00
  -1  -3  -7  155.28    5.80
  -1   3  -7  154.28    6.10
  -1   3  -7  166.68    6.40
  -3  -3  -7  185.98    6.60
  -3  -3  -7  184.38    6.50
  -3  -3  -7  190.88    6.20
  -3   3  -7  178.88    6.40
  -3   3  -7  185.18    6.90
  -3   3  -7  187.58    7.00
  -5  -3  -7    1.00    1.60
  -5  -3  -7    1.50    1.20
  -5  -3  -7   -1.70    1.80
  -5   3  -7    1.50    1.50
  -5   3  -7   -1.80    1.50
  -7  -3  -7   59.89    3.10
  -7  -3  -7   64.79    3.80
  -7  -3  -7   59.39    4.00
  -7   3  -7   58.69    3.10
  -9  -3  -7  141.09    5.10
  -9  -3  -7  129.49    6.00
  -9  -3  -7  140.09    5.50
  -9   3  -7  143.99    7.00
  -9   3  -7  137.19    4.90
 -11  -3  -7   85.59    3.80
 -11  -3  -7   86.09    4.30
 -11  -3  -7   84.79    5.00
 -11   3  -7   83.49    4.50
 -11   3  -7   92.09    3.60
 -13  -3  -7   36.00    2.70
 -13  -3  -7   33.80    3.40
 -13  -3  -7   38.10    4.60
 -13   3  -7   37.50    3.40
 -13   3  -7   41.80    2.40
 -15  -3  -7   84.99    3.90
 -15  -3  -7   90.99    4.50
 -15  -3  -7   92.19    5.40
 -15   3  -7   95.29    4.80
 -15   3  -7   90.69    3.60
 -17  -3  -7    0.50    1.70
 -17  -3  -7   -0.20    2.50
 -17  -3  -7   -1.40    1.50
 -17   3  -7    2.80    1.80
 -17   3  -7    1.20    1.00
 -19  -3  -7   73.49    4.20
 -19  -3  -7   78.69    3.80
 -19   3  -7   81.89    3.30
 -19   3  -7   84.79    4.30
 -21  -3  -7  242.58    8.00
 -21  -3  -7  248.28    7.70
 -21   3  -7  245.08    7.80
 -21   3  -7  216.38    7.40
 -23  -3  -7    8.30    1.80
 -23  -3  -7    9.60    1.90
  23   3   7   10.90    6.30
 -23   3  -7   15.70    2.60
 -23   3  -7   11.00    1.70
 -25  -3  -7   53.79    3.40
 -25   3  -7   51.29    2.60
 -25   3  -7   52.19    3.20
  25   3   7   55.19    6.80
  27  -3   7   54.39    3.80
 -27  -3  -7   58.19    3.60
 -27   3  -7   55.79    3.00
  27   3   7   63.29    6.90
 -29  -3  -7    6.80    1.90
  29  -3   7    8.00    2.20
 -29   3  -7    6.60    1.40
 -29   3  -7    7.50    1.40
  31  -3   7    5.20    1.80
 -31   3  -7    4.90    1.20
 -31   3  -7    5.30    1.30
  33  -3   7   65.19    4.00
 -33   3  -7   66.49    2.90
 -33   3  -7   66.19    2.80
 -35   3  -7   20.80    1.50
 -35   3  -7   27.00    2.10
 -37   3  -7   -1.70    0.80
  38  -4  -7   24.50    1.50
 -38   4   7   21.90    1.40
  36  -4  -7   20.10    1.40
  36   4  -7   18.40    1.90
 -36   4   7   20.80    1.80
 -36   4   7   21.00    1.50
  36   4  -7   12.40    2.60
  34  -4  -7  100.69    3.50
  34   4  -7   98.09    3.60
  34   4  -7   93.69    5.00
 -34   4   7   95.29    3.40
 -34   4   7   95.49    3.40
  32  -4  -7    2.50    0.90
  32   4  -7    2.90    1.10
  32   4  -7   -0.50    4.40
 -32   4   7    1.60    0.80
 -32   4   7    1.30    0.90
  30  -4  -7    3.30    0.90
  30   4  -7    3.40    1.20
  30   4  -7    4.20    2.20
 -30   4   7    5.70    1.40
  28  -4  -7   10.80    1.60
 -28   4   7   11.50    1.60
  28   4  -7    9.40    2.00
  28   4  -7    7.50    2.40
  26  -4  -7   37.60    2.80
  26  -4  -7   39.90    2.30
 -26   4   7   37.60    2.20
  26   4  -7   38.50    4.00
  26   4  -7   38.20    3.00
  24  -4  -7    6.30    1.40
  24  -4  -7    6.50    1.30
  24   4  -7    5.90    1.50
  24   4  -7    6.80    2.40
 -24   4   7    7.90    1.60
  22  -4  -7    2.60    1.20
  22  -4  -7    3.00    1.40
  22   4  -7    3.50    2.00
  22   4  -7    0.90    1.40
 -22   4   7    2.50    1.00
  20  -4  -7   11.30    2.00
  20  -4  -7   17.40    2.00
  20  -4  -7   13.90    2.00
 -20   4   7   14.70    1.80
  20   4  -7   13.80    3.40
  20   4  -7   14.90    2.50
  20   4  -7   14.30    2.40
  18  -4  -7    5.30    1.20
  18  -4  -7    4.00    1.20
  18  -4  -7    4.50    1.20
  18   4  -7    3.70    1.70
  18   4  -7    6.00    2.10
  18   4  -7    3.30    2.10
  16  -4  -7   52.19    3.00
  16  -4  -7   56.99    3.00
  16  -4  -7   58.59    2.80
  16   4  -7   56.89    3.40
  14  -4  -7  285.27    8.70
  14  -4  -7  286.17    8.80
  14  -4  -7  273.17    8.80
  14   4  -7  277.17    9.20
  14   4  -7  288.97   10.30
  12  -4  -7   36.30    2.80
  12  -4  -7   30.20    2.60
  12  -4  -7   31.00    2.20
  12   4  -7   30.60    2.70
  12   4  -7   32.10    3.60
  10  -4  -7    6.20    1.70
  10  -4  -7    5.10    1.30
  10  -4  -7    5.90    1.60
  10   4  -7    7.80    2.10
  10   4  -7    8.60    1.70
   8  -4  -7   87.29    3.90
   8  -4  -7   81.59    3.50
   8  -4  -7   81.89    3.50
   8   4  -7   77.89    4.60
   8   4  -7   87.39    3.90
   6  -4  -7  131.59    4.80
   6  -4  -7  127.39    5.30
   6  -4  -7  130.49    4.70
   6  -4  -7  135.49    5.20
   6   4  -7  130.69    5.90
   6   4  -7  135.89    5.10
   4  -4  -7    7.00    1.70
   4  -4  -7   11.10    2.10
   4  -4  -7    5.60    1.60
   4   4  -7    6.50    2.00
   4   4  -7    9.10    2.20
   2  -4  -7  104.69    4.20
   2  -4  -7  110.79    4.70
   2  -4  -7  105.39    4.20
   2   4  -7  108.39    4.40
   2   4  -7   99.99    5.20
   0  -4  -7   54.89    2.80
   0  -4  -7   52.39    3.60
   0  -4  -7   51.19    3.10
   0   4  -7   49.70    3.20
   0   4  -7   53.69    3.90
  -2  -4  -7   42.40    3.30
  -2  -4  -7   36.70    3.20
  -2  -4  -7   36.30    2.40
  -2   4  -7   43.00    3.10
  -2   4  -7   34.90    3.40
  -4  -4  -7    1.10    1.80
  -4  -4  -7    2.20    1.10
  -4  -4  -7    0.10    2.40
  -4   4  -7    0.40    1.70
  -4   4  -7    1.30    1.80
  -6  -4  -7   20.30    2.10
  -6  -4  -7   15.90    3.50
  -6   4  -7   22.90    2.60
  -6   4  -7   26.50    3.30
  -8  -4  -7    5.30    1.30
  -8  -4  -7    4.50    2.30
  -8   4  -7    6.20    1.50
  -8   4  -7    6.20    1.90
 -10  -4  -7    5.20    1.20
 -10  -4  -7    5.20    2.40
 -10   4  -7    8.60    2.00
 -12  -4  -7   26.10    4.30
 -12  -4  -7   34.20    2.40
 -12   4  -7   32.80    2.40
 -12   4  -7   33.40    3.30
 -14  -4  -7    1.30    1.20
 -14   4  -7    1.80    1.10
 -14   4  -7    0.60    1.70
 -16  -4  -7   13.70    1.90
 -16   4  -7   10.90    2.70
 -16   4  -7   13.50    1.80
 -18  -4  -7   57.19    2.80
 -18   4  -7   56.09    2.80
 -20  -4  -7   25.20    2.20
 -20   4  -7   23.80    1.90
 -22  -4  -7    9.70    1.90
 -22   4  -7   11.40    1.70
 -24  -4  -7   57.49    2.80
 -24   4  -7   56.69    2.50
 -26  -4  -7   18.90    2.20
  26  -4   7   13.70    3.10
 -26   4  -7   17.90    1.50
  28  -4   7    1.00    2.10
 -28   4  -7    2.20    1.30
  30  -4   7   39.60    4.60
 -30   4  -7   48.00    2.70
 -32   4  -7   38.60    2.00
  33  -5  -7   -0.70    0.70
 -33  -5   7    0.10    0.80
 -33   5   7   -0.60    0.70
  31  -5  -7   10.80    1.20
 -31  -5   7    9.90    1.40
 -31   5   7    8.90    1.80
  31   5  -7    8.80    1.50
  31   5  -7    8.20    2.40
 -29  -5   7  112.29    4.00
  29  -5  -7  103.69    3.60
 -29   5   7  107.09    3.60
 -29   5   7  110.89    3.90
  29   5  -7  101.49    5.20
  29   5  -7  113.99    3.90
  27  -5  -7    2.60    0.90
 -27   5   7    1.80    1.70
 -27   5   7    2.50    0.80
  27   5  -7    2.20    2.00
  27   5  -7    2.60    1.20
  25  -5  -7   24.30    1.90
 -25   5   7   29.50    2.30
  25   5  -7   24.10    4.10
 -25   5   7   25.20    2.00
  25   5  -7   26.40    2.00
  23  -5  -7   35.70    2.10
 -23   5   7   34.60    2.40
  23   5  -7   36.40    2.40
  23   5  -7   34.50    3.70
  21  -5  -7    1.90    1.30
  21  -5  -7    1.70    0.90
 -21   5   7    1.90    0.80
  21   5  -7   -2.00    2.00
  21   5  -7    0.90    1.30
  19  -5  -7    0.80    1.30
  19  -5  -7    2.40    1.10
  19   5  -7    1.30    1.30
  19   5  -7    1.50    2.00
 -19   5   7    2.20    0.80
  17  -5  -7   46.10    2.80
  17  -5  -7   47.50    2.50
  17   5  -7   42.30    2.80
 -17   5   7   43.60    2.30
  17   5  -7   48.60    4.00
  15  -5  -7   -0.60    1.00
  15  -5  -7    0.90    1.00
 -15   5   7   -0.40    1.00
  15   5  -7    0.20    1.20
  15   5  -7    1.90    2.10
  13  -5  -7  138.99    4.80
 -13  -5   7  148.89    5.60
  13  -5  -7  138.79    5.00
  13   5  -7  132.59    6.30
 -13   5   7  139.69    4.90
  13   5  -7  136.79    5.20
  11  -5  -7  292.97    8.60
  11  -5  -7  280.77    8.80
  11   5  -7  274.97    9.00
  11   5  -7  276.77   10.10
   9  -5  -7   30.70    2.10
   9  -5  -7   31.50    2.30
   9   5  -7   30.30    4.20
   9   5  -7   31.40    3.60
   7  -5  -7    4.90    1.60
   7  -5  -7    6.60    1.30
   7   5  -7    8.20    2.10
   7   5  -7    8.80    2.00
   5  -5  -7   88.09    3.50
   5  -5  -7   84.69    3.60
   5   5  -7   83.49    4.80
   3  -5  -7  124.09    4.50
   3  -5  -7  121.49    4.50
   3   5  -7  124.19    5.70
   1  -5  -7   19.20    2.20
   1  -5  -7   17.60    1.80
   1   5  -7   16.90    3.10
  -1  -5  -7   31.40    2.10
  -1  -5  -7   32.90    2.50
  -1   5  -7   32.30    3.30
  -3  -5  -7    7.70    1.80
  -3  -5  -7   10.00    2.40
  -3   5  -7    7.90    2.20
  -5  -5  -7    1.10    1.10
  -5   5  -7   -0.80    1.90
   7  -5   7   30.10    2.40
  -7  -5  -7   31.10    2.20
  -7   5  -7   24.80    3.10
   9  -5   7   64.89    4.80
  -9  -5  -7   67.59    3.00
  -9   5  -7   69.49    4.10
  -9   5  -7   64.19    3.40
 -11  -5  -7   -0.90    1.00
 -11   5  -7   -4.60    1.90
 -11   5  -7    0.70    1.30
 -13  -5  -7   84.99    3.50
 -13   5  -7   83.59    4.60
 -13   5  -7   87.89    3.50
 -15  -5  -7   49.60    2.50
 -15   5  -7   48.40    3.50
 -15   5  -7   53.59    2.60
 -17  -5  -7    5.00    1.10
 -17   5  -7    5.80    1.50
 -19  -5  -7   39.70    2.10
 -19   5  -7   41.20    2.20
 -21  -5  -7   46.60    2.20
 -21   5  -7   48.30    2.20
 -23  -5  -7    0.90    0.90
 -23   5  -7    0.80    0.70
 -25  -5  -7   18.30    1.60
 -25   5  -7   17.50    1.30
  24  -6  -7   40.20    1.70
 -24   6   7   41.50    1.80
 -22  -6   7   20.30    2.60
  22  -6  -7   22.90    1.70
 -22   6   7   22.70    1.90
  20  -6  -7   -0.50    0.70
 -20   6   7    0.10    0.60
  20   6  -7   -1.90    2.60
  18  -6  -7   23.70    1.90
 -18   6   7   21.30    1.50
  18   6  -7   16.80    3.60
  16  -6  -7   91.29    3.40
  16   6  -7   83.39    4.90
 -16   6   7   89.29    3.20
  14  -6  -7   49.20    2.30
  14  -6  -7   45.40    2.30
  14   6  -7   52.49    4.10
 -14   6   7   44.90    2.20
  12  -6  -7  165.58    5.20
  12  -6  -7  160.88    5.40
  12   6  -7  170.68    6.80
 -12   6   7  167.58    5.40
  10  -6  -7    5.80    1.40
  10  -6  -7    3.50    1.10
 -10   6   7    2.80    1.00
  10   6  -7    4.60    2.20
   8  -6  -7    4.30    1.10
   8  -6  -7    7.10    1.40
  -8   6   7    5.60    1.10
   8   6  -7    2.10    2.20
   6  -6  -7    8.50    1.40
   6  -6  -7    4.40    1.10
  -6   6   7    4.20    1.10
   6   6  -7    3.30    2.10
   4  -6  -7    7.30    1.40
   4  -6  -7    7.00    1.30
   4   6  -7    7.40    2.30
  -4   6   7    5.50    1.30
   2  -6  -7   38.80    2.30
   2  -6  -7   39.50    2.10
   2   6  -7   45.10    3.60
  -2   6   7   37.50    2.60
   0  -6   7   68.79    2.80
   0  -6  -7   71.19    2.80
   0  -6  -7   65.49    3.10
   0   6   7   61.39    3.20
   0   6  -7   67.39    4.30
  -2  -6  -7   10.00    2.50
  -2  -6  -7   10.10    1.40
   2  -6   7   11.30    1.50
  -2   6  -7   13.00    3.40
  -4  -6  -7    4.00    0.90
   4  -6   7    9.50    1.70
  -4   6  -7    3.30    2.30
   6  -6   7   -0.80    1.10
  -6  -6  -7    0.00    0.80
  -6   6  -7   -1.40    2.20
  -8  -6  -7   20.00    2.00
  -8   6  -7   19.80    3.80
 -10  -6  -7   26.10    1.60
 -12  -6  -7   -0.20    0.70
 -14  -6  -7    2.50    0.80
 -16  -6  -7    0.60    0.90
 -18  -6  -7    9.80    1.10
  44   0  -8   44.80    2.60
  42   0  -8  140.39    4.70
 -42   0   8  145.39    4.70
  42   0  -8  139.49    4.80
 -40   0   8  258.27    8.00
  40   0  -8  261.67    8.00
  40   0  -8  272.07    8.10
  38   0  -8   27.30    2.00
  38   0  -8   25.90    2.10
 -38   0   8   28.40    2.30
 -36   0   8   16.00    2.10
  36   0  -8   11.70    1.80
  36   0  -8   14.70    1.80
  34   0  -8  583.84   16.60
  34   0  -8  566.94   16.60
  32   0  -8    7.80    1.70
  32   0  -8    7.60    1.80
  30   0  -8    7.10    1.80
  30   0  -8    8.40    1.70
  28   0  -8  355.86   10.80
  28   0  -8  365.26   11.00
  26   0  -8  142.39    6.70
  26   0  -8  148.79    5.10
  24   0  -8  136.19    5.00
  24   0  -8  134.09    4.80
  24   0  -8  128.79    4.70
  22   0  -8  854.11   24.30
  22   0  -8  888.51   24.40
  22   0  -8  870.41   24.50
  20   0  -8  128.49    4.70
  20   0  -8  146.39    5.30
  20   0  -8  133.79    4.80
  18   0  -8    8.00    2.00
  18   0  -8    6.90    1.60
  18   0  -8   13.80    1.90
  16   0  -8  732.83   20.60
  16   0  -8  730.73   20.70
  14   0  -8 2293.07   62.59
 -12   0   8   39.20    3.20
 -10   0   8 1475.85   41.70
 -10   0   8 1527.45   41.60
  -8   0   8   58.09    3.80
  -8   0   8   50.59    3.30
  -6   0   8   -0.60    1.80
  -6   0   8    1.50    1.40
  -4   0   8   12.80    2.50
  -4   0   8   15.30    3.60
  -2   0   8 1051.49   30.60
  -2   0   8 1058.69   30.20
   0   0   8    2.40    1.70
   0   0  -8    0.80    2.40
   2   0   8    7.40    1.90
  -2   0  -8   11.10    2.60
   4   0   8 1881.91   53.19
  -4   0  -8 1905.91   52.09
   6   0   8  127.09    6.30
  -6   0  -8  130.49    5.40
  -8   0  -8   -2.80    1.40
  -8   0  -8    1.80    1.30
 -10   0  -8  655.13   18.90
 -10   0  -8  679.73   19.00
 -12   0  -8  427.76   12.60
 -12   0  -8  426.56   12.60
 -14   0  -8  195.38    6.50
 -14   0  -8  196.68    6.50
 -16   0  -8  430.26   12.70
 -16   0  -8  431.36   12.70
 -18   0  -8  138.89    5.20
  18   0   8  144.39    6.00
 -18   0  -8  150.98    5.20
 -20   0  -8   90.69    3.80
  20   0   8   95.39    4.80
 -20   0  -8   91.29    3.80
 -22   0  -8  402.26   11.90
  22   0   8  396.36   12.80
 -22   0  -8  392.06   11.80
 -24   0  -8  128.99    4.80
 -24   0  -8  132.09    4.80
 -26   0  -8   80.39    3.50
  26   0   8   84.89    4.70
 -26   0  -8   80.99    3.60
 -28   0  -8  133.79    4.90
  28   0   8  135.89    6.00
 -28   0  -8  136.19    4.90
  30   0   8  482.85   17.60
 -30   0  -8  479.45   14.00
  32   0   8   47.90    3.90
 -32   0  -8   47.80    2.80
 -32   0  -8   48.00    2.50
 -34   0  -8   78.29    3.20
 -34   0  -8   81.39    3.70
  34   0   8   80.99    4.50
 -36   0  -8  136.29    4.50
  36   0   8  133.19    5.70
  38   0   8    4.30    2.30
 -38   0  -8    9.00    1.20
 -40   0  -8    4.30    1.20
 -45   1   8   73.39    2.70
  43  -1  -8  128.09    5.30
  43   1  -8  162.68    4.90
 -43   1   8  161.58    4.80
  43   1  -8  155.58    5.10
  41  -1  -8  213.58    6.50
  41  -1  -8  203.58    6.50
 -41   1   8  207.58    6.40
  41   1  -8  204.38    6.50
  41   1  -8  210.08    6.50
  39  -1  -8  128.69    4.50
  39  -1  -8  133.79    4.60
 -39   1   8  126.89    4.50
  39   1  -8  127.69    4.60
  39   1  -8  132.99    4.50
  37  -1  -8  313.67    9.20
  37  -1  -8  298.07    9.20
  37   1  -8  307.17    9.30
  37   1  -8  291.27    9.30
 -37   1   8  309.87    9.40
  35  -1  -8  189.78    6.20
  35  -1  -8  190.28    6.20
  35   1  -8  187.88    6.30
  35   1  -8  188.38    6.20
  33  -1  -8    1.10    1.00
  33  -1  -8    0.20    1.20
  33   1  -8    0.00    1.10
  33   1  -8    1.30    1.20
  33   1  -8    2.80    3.70
  31  -1  -8  426.46   12.80
  31  -1  -8  435.96   12.70
  31   1  -8  430.86   12.80
  31   1  -8  437.86   14.60
  31   1  -8  431.66   12.90
  29  -1  -8 1018.10   27.80
  29  -1  -8 1030.00   27.90
  29   1  -8 1010.50   28.00
  29   1  -8  998.80   29.30
  29   1  -8  926.11   28.50
  27  -1  -8    4.40    1.20
  27  -1  -8    3.30    1.10
  27  -1  -8    1.00    1.20
  27   1  -8    2.40    3.10
  27   1  -8    5.60    1.40
  27   1  -8    6.20    1.60
  25  -1  -8  660.23   18.70
  25  -1  -8  664.03   18.70
  25  -1  -8  690.13   18.90
  25   1  -8  628.74   18.70
  25   1  -8  658.53   20.20
  25   1  -8  647.04   18.90
  23  -1  -8  366.26   11.30
  23  -1  -8  385.16   11.50
  23  -1  -8  387.76   11.30
  23   1  -8  383.66   11.50
  23   1  -8  382.46   12.70
  23   1  -8  394.26   11.40
  21  -1  -8    1.50    1.30
  21  -1  -8    1.80    1.00
  21  -1  -8    0.10    1.10
  21   1  -8   -0.20    1.40
  21   1  -8    1.20    1.20
  21   1  -8    3.70    2.70
  19  -1  -8   25.80    2.20
  19  -1  -8   24.50    2.40
  19  -1  -8   26.10    2.00
  19   1  -8   24.00    4.20
  19   1  -8   24.00    2.40
  19   1  -8   22.10    2.30
  17  -1  -8  534.45   15.30
  17  -1  -8  516.75   15.30
  17  -1  -8  535.05   15.10
  17   1  -8  532.65   15.30
  17   1  -8  526.65   15.40
  17   1  -8  531.05   16.20
  15  -1  -8    0.60    1.20
  15  -1  -8    1.20    1.40
  15  -1  -8   -0.10    1.30
  15   1  -8   -0.20    1.40
  15   1  -8    4.20    2.30
  15   1  -8    1.30    1.60
  13  -1  -8   81.89    3.40
  13  -1  -8   90.79    3.90
  13  -1  -8   87.29    3.90
  13   1  -8   87.09    4.90
  13   1  -8   81.89    3.80
 -11  -1   8  739.73   21.00
 -11   1   8  731.93   21.30
  11   1  -8  705.53   21.10
  -9  -1   8  487.65   14.60
  -9  -1   8  479.95   15.10
  -9   1   8  474.45   14.70
   9   1  -8  481.15   14.60
  -7  -1   8  689.63   20.90
  -7  -1   8  700.83   20.40
   7   1  -8  701.93   20.20
  -7   1   8  679.53   20.40
  -5  -1   8  976.90   28.30
  -5  -1   8  960.70   28.70
  -5   1   8 1005.90   28.50
   5   1  -8  992.40   27.90
  -3  -1   8   11.40    3.00
   3   1  -8    5.60    2.00
  -3   1   8   12.70    3.40
  -1  -1   8 1033.60   30.20
  -1   1   8 1029.70   30.30
   1   1  -8 1056.79   29.30
   1  -1   8 3862.01  104.99
  -1   1  -8 3918.31  103.89
   1   1   8 3691.53  105.09
   3  -1   8 2389.66   64.79
   3   1   8 2277.37   64.99
  -3   1  -8 2291.17   63.49
  -5  -1  -8    1.90    1.60
  -5  -1  -8    0.80    1.60
   5  -1   8    0.20    1.90
   5   1   8    3.70    2.80
  -5   1  -8    3.20    1.60
  -7  -1  -8  531.25   15.70
  -7  -1  -8  528.05   15.60
   7   1   8  579.64   16.80
  -7   1  -8  549.25   16.10
  -7   1  -8  528.15   15.60
  -9  -1  -8  476.75   13.70
  -9  -1  -8  459.05   13.80
  -9   1  -8  479.15   13.60
  -9   1  -8  453.55   14.20
   9   1   8  491.65   14.50
  -9   1  -8  447.36   13.70
 -11  -1  -8    6.60    1.50
 -11  -1  -8    5.00    1.60
 -11   1  -8    3.40    1.40
 -11   1  -8    1.10    1.20
  11   1   8    2.60    2.30
 -11   1  -8   10.80    2.50
 -13  -1  -8  184.28    6.30
 -13  -1  -8  185.98    6.40
  13   1   8  192.78    7.30
 -13   1  -8  185.48    6.20
 -13   1  -8  186.98    6.10
 -13   1  -8  170.28    6.70
 -15  -1  -8 1000.60   27.80
 -15  -1  -8  984.40   27.60
 -15   1  -8  984.40   27.50
  15   1   8  983.50   28.40
 -15   1  -8  984.20   27.60
 -17  -1  -8   -0.90    1.20
 -17  -1  -8    4.00    1.60
 -17   1  -8    2.00    1.20
 -17   1  -8    5.40    1.20
  17   1   8    0.00    2.10
 -19  -1  -8  167.58    5.90
 -19  -1  -8  154.48    5.70
 -19   1  -8  163.88    5.70
  19   1   8  172.28    6.90
 -19   1  -8  161.08    5.60
 -21  -1  -8  342.17   10.20
 -21  -1  -8  334.67   10.20
 -21   1  -8  326.97   10.00
 -21   1  -8  321.67   10.00
  21   1   8  326.97   11.30
 -23  -1  -8    2.60    1.50
 -23  -1  -8    1.60    1.20
  23   1   8    2.20    2.20
 -23   1  -8    2.50    1.10
 -23   1  -8    1.00    1.10
 -25  -1  -8  210.38    7.00
  25  -1   8  211.88    8.00
 -25  -1  -8  215.48    7.20
  25   1   8  214.28    8.30
 -25   1  -8  219.08    6.90
 -25   1  -8  213.28    7.00
 -27  -1  -8  395.56   11.80
  27  -1   8  370.16   12.70
 -27  -1  -8  397.46   11.80
 -27   1  -8  392.26   11.70
  27   1   8  405.86   13.00
 -27   1  -8  383.76   11.50
  29  -1   8    7.00    1.80
 -29  -1  -8    8.30    2.20
 -29   1  -8    8.40    1.60
  29   1   8    8.00    2.30
 -29   1  -8    5.30    1.10
 -31  -1  -8   86.69    3.50
  31  -1   8   84.89    4.60
  31   1   8   86.09    5.00
 -31   1  -8   86.09    3.50
 -31   1  -8   86.49    3.40
  33  -1   8  414.16   13.10
 -33  -1  -8  389.26   11.70
 -33   1  -8  390.36   11.60
  33   1   8  381.56   12.90
 -33   1  -8  432.26   13.20
 -35  -1  -8   56.59    2.50
  35  -1   8   58.79    3.90
 -35   1  -8   58.09    2.50
 -35   1  -8   53.89    2.60
  35   1   8   55.39    4.30
 -37  -1  -8   41.20    2.00
  37  -1   8   41.90    3.60
  37   1   8   42.60    4.40
 -37   1  -8   41.90    2.70
 -37   1  -8   41.90    2.00
 -39  -1  -8  328.07    9.30
 -39   1  -8  323.27    9.30
 -44   2   8    8.80    1.10
  42  -2  -8   59.89    2.50
  42   2  -8   57.69    2.80
 -42   2   8   60.59    2.40
  40  -2  -8  134.39    4.40
  40   2  -8  132.19    4.60
  40   2  -8  131.89    4.50
 -40   2   8  137.49    5.40
  38  -2  -8   24.80    1.80
  38   2  -8   22.40    5.20
  38   2  -8   25.70    1.80
  38   2  -8   27.20    2.20
 -38   2   8   25.20    1.80
  36  -2  -8   48.10    2.70
  36  -2  -8   44.30    2.30
  36   2  -8   46.00    2.70
  36   2  -8   42.90    2.40
  36   2  -8   40.60    5.00
  34  -2  -8  159.68    5.30
  34   2  -8  157.58    5.40
  34   2  -8  151.28    7.40
  34   2  -8  153.38    5.50
  32  -2  -8  133.79    4.70
  32  -2  -8  139.29    4.80
  32   2  -8  135.39    5.10
  32   2  -8  132.99    6.80
  32   2  -8  138.79    5.20
  30  -2  -8    5.20    1.30
  30  -2  -8    3.20    1.00
  30   2  -8    5.70    1.70
  30   2  -8    1.70    2.80
  30   2  -8    4.20    1.30
  28  -2  -8  575.44   16.70
  28  -2  -8  586.44   16.90
  28  -2  -8  586.64   16.70
  28   2  -8  576.54   16.90
  28   2  -8  575.24   18.30
 -28   2   8  588.14   16.70
  28   2  -8  583.24   17.00
  26  -2  -8   56.89    2.90
  26  -2  -8   55.39    2.80
  26  -2  -8   52.49    2.70
  26   2  -8   62.09    4.90
  26   2  -8   54.49    3.10
 -26   2   8   52.49    3.20
  26   2  -8   58.39    2.90
  24  -2  -8    1.00    1.10
  24  -2  -8    0.60    1.10
  24  -2  -8    1.30    1.10
  24   2  -8    0.60    1.10
  24   2  -8   -0.10    2.30
  24   2  -8   -1.90    1.30
  22  -2  -8   32.50    2.40
  22  -2  -8   33.40    2.30
  22  -2  -8   32.20    2.20
  22   2  -8   33.50    2.70
  22   2  -8   37.30    2.50
  22   2  -8   39.00    4.20
  20  -2  -8  552.84   16.20
  20  -2  -8  550.64   16.00
  20  -2  -8  581.24   16.20
  20   2  -8  580.44   17.50
  20   2  -8  536.85   16.50
  20   2  -8  568.44   16.30
  18  -2  -8   37.60    2.40
  18  -2  -8   39.50    2.50
  18  -2  -8   38.20    2.50
  18  -2  -8   41.70    3.20
  18   2  -8   38.10    3.60
  18   2  -8   35.70    2.90
  18   2  -8   45.90    2.90
  16  -2  -8  626.44   17.80
  16  -2  -8  592.74   17.50
  16  -2  -8  626.34   17.60
  16  -2  -8  615.74   17.40
  16   2  -8  602.34   17.80
  16   2  -8  610.14   17.70
  16   2  -8  613.34   18.60
  14  -2  -8  289.27    9.40
  14  -2  -8  305.87    9.30
  14  -2  -8  303.87    9.00
  14  -2  -8  308.47    9.30
  14   2  -8  299.27    9.50
  14   2  -8  289.27    9.50
  14   2  -8  311.87   10.20
  12  -2  -8    3.70    1.50
  12  -2  -8    5.60    1.40
  12  -2  -8    3.00    1.60
  12  -2  -8    7.50    1.70
  12   2  -8    6.10    1.60
  12   2  -8    8.20    2.20
  12   2  -8   -0.70    2.30
  10  -2  -8  357.76   10.30
  10  -2  -8  347.87   10.60
  10  -2  -8  337.97   10.40
  10  -2  -8  343.87   10.50
  10   2  -8  346.57   10.60
  10   2  -8  363.46   11.30
 -10   2   8  355.66   12.60
  10   2  -8  317.37   11.00
   8  -2  -8  241.38    7.50
   8  -2  -8  231.58    7.90
   8  -2  -8  243.28    7.70
  -8  -2   8  232.88   10.10
   8  -2  -8  243.98    7.80
   8   2  -8  247.88    8.50
   8   2  -8  240.58    7.90
  -8   2   8  253.57    9.90
   6  -2  -8  197.68    6.70
   6  -2  -8  195.58    6.40
   6  -2  -8  192.78    6.60
  -6   2   8  210.98    9.00
   6   2  -8  204.58    7.30
   4  -2  -8  257.97    8.10
   4  -2  -8  253.97    7.90
   4  -2  -8  258.87    8.30
   4   2  -8  263.97    8.80
  -4   2   8  252.27   10.50
   2  -2  -8  550.84   15.90
   2  -2  -8  521.35   15.70
   2  -2  -8  532.25   15.60
   2   2  -8  573.84   16.40
   0  -2  -8  377.96   11.20
   0  -2  -8  363.46   11.10
   0  -2  -8  378.36   11.40
   0   2  -8  382.26   11.90
  -2  -2  -8   17.60    2.40
  -2  -2  -8   14.50    2.50
  -2  -2  -8   20.60    2.40
  -2   2  -8   13.00    2.90
  -2   2  -8   16.90    2.70
  -4  -2  -8  316.67    9.90
  -4  -2  -8  311.47    9.60
  -4  -2  -8  318.17    9.70
  -4   2  -8  312.87    9.60
  -4   2  -8  317.57   10.30
  -6  -2  -8   33.80    2.80
  -6  -2  -8   31.70    3.00
  -6  -2  -8   35.40    3.00
  -6   2  -8   32.10    3.10
  -6   2  -8   33.50    2.60
  -8  -2  -8    2.00    1.60
  -8  -2  -8    4.60    1.90
  -8  -2  -8   -1.10    1.40
  -8   2  -8    3.30    1.70
  -8   2  -8    1.80    1.20
 -10  -2  -8  333.27   10.20
 -10  -2  -8  320.07   10.40
 -10  -2  -8  348.67   10.30
 -10   2  -8  346.57   11.00
 -10   2  -8  318.67   10.40
 -10   2  -8  334.67   10.00
 -12  -2  -8  345.57   11.10
 -12  -2  -8  345.67   10.80
 -12  -2  -8  372.86   10.90
 -12   2  -8  352.36   12.20
 -12   2  -8  356.56   10.60
 -12   2  -8  366.66   10.90
 -14  -2  -8   -3.30    1.60
 -14  -2  -8   -1.50    1.40
 -14  -2  -8    2.90    2.30
 -14   2  -8    2.20    2.00
 -14   2  -8    1.00    1.10
 -14   2  -8    0.00    1.50
 -16  -2  -8  328.77   10.90
 -16  -2  -8  316.07    9.90
  16   2   8  323.77   11.60
 -16   2  -8  318.57   10.70
 -16   2  -8  316.27    9.60
 -16   2  -8  304.07   10.60
 -18  -2  -8  177.08    6.20
 -18  -2  -8  169.58    6.40
  18   2   8  188.88    8.10
 -18   2  -8  171.68    5.90
 -18   2  -8  175.28    6.10
 -20  -2  -8   11.90    2.30
 -20  -2  -8   14.90    2.90
  20   2   8   13.80    3.30
 -20   2  -8   13.30    2.30
 -20   2  -8   15.00    1.80
 -22  -2  -8  341.27   10.50
 -22  -2  -8  346.67   10.70
 -22   2  -8  341.27   10.40
 -22   2  -8  336.37   10.30
  22   2   8  340.07   12.00
 -24  -2  -8   44.30    3.70
 -24  -2  -8   43.60    2.90
 -24   2  -8   47.10    2.50
 -24   2  -8   48.60    2.80
  24   2   8   45.10    5.00
  26  -2   8   81.09    4.60
 -26  -2  -8   86.99    3.80
 -26   2  -8   82.69    3.70
  26   2   8   84.99    5.60
 -26   2  -8   87.59    3.60
  28  -2   8   94.59    4.80
  28   2   8   92.29    6.00
 -28   2  -8  101.99    4.30
 -28   2  -8   96.79    4.00
 -30  -2  -8  170.18    5.70
  30  -2   8  154.58    6.80
 -30   2  -8  168.78    5.50
 -30   2  -8  172.68    5.60
  30   2   8  174.68    7.60
 -32  -2  -8   73.69    3.00
  32  -2   8   59.19    4.90
  32   2   8   64.99    5.80
 -32   2  -8   74.59    3.00
 -32   2  -8   72.29    2.90
  34  -2   8   34.00    3.20
 -34  -2  -8   41.90    2.20
 -34   2  -8   36.80    2.00
 -34   2  -8   35.90    2.10
  34   2   8   38.10    5.70
  36  -2   8  115.19    5.20
 -36  -2  -8  116.79    3.90
 -36   2  -8  108.99    4.80
 -36   2  -8  111.99    3.80
 -38   2  -8   30.20    1.80
  41  -3  -8   25.80    1.70
 -41   3   8   21.20    1.30
  39  -3  -8  100.79    3.40
 -39   3   8   98.19    3.40
  37  -3  -8   22.20    1.50
  37   3  -8   25.70    4.20
  37   3  -8   23.80    1.90
 -37   3   8   22.80    1.60
  35  -3  -8  215.68    6.60
  35   3  -8  218.88    6.90
  35   3  -8  213.38    8.30
  35   3  -8  212.68    6.80
  33  -3  -8   22.90    2.30
  33  -3  -8   19.20    1.70
  33   3  -8   18.40    1.80
  33   3  -8   19.30    2.10
  33   3  -8   12.70    2.70
 -33   3   8   21.50    2.30
  31  -3  -8  144.29    4.90
  31  -3  -8  137.69    4.90
 -31   3   8  147.19    4.90
  31   3  -8  139.69    5.00
  31   3  -8  150.08    6.80
  31   3  -8  127.99    5.50
  29  -3  -8  141.59    4.80
  29  -3  -8  133.49    4.80
  29   3  -8  131.59    6.60
 -29   3   8  129.79    4.80
  29   3  -8  139.39    5.10
  29   3  -8  137.29    5.00
  27  -3  -8   34.10    2.20
  27  -3  -8   35.30    2.30
  27   3  -8   34.60    2.50
  27   3  -8   33.20    4.00
 -27   3   8   35.10    2.40
  27   3  -8   31.20    2.70
  25  -3  -8   94.99    3.70
  25  -3  -8  100.79    3.90
  25  -3  -8   90.29    3.90
  25   3  -8   84.29    4.20
  25   3  -8  103.19    4.10
 -25   3   8   90.79    3.80
  25   3  -8   89.89    5.30
  23  -3  -8  611.44   18.30
  23  -3  -8  637.84   18.30
  23  -3  -8  644.44   18.10
  23   3  -8  664.73   18.60
  23   3  -8  622.54   19.70
  23   3  -8  647.14   18.80
  21  -3  -8   17.70    2.00
  21  -3  -8   22.80    2.00
  21  -3  -8   16.70    2.30
  21   3  -8   27.10    3.60
  21   3  -8   19.50    2.50
  21   3  -8   16.20    2.70
  19  -3  -8   20.00    2.10
  19  -3  -8   17.80    1.90
  19  -3  -8   23.50    2.20
  19   3  -8   20.60    2.80
  19   3  -8   23.40    2.70
  19   3  -8   22.50    3.40
  17  -3  -8   35.10    2.70
  17  -3  -8   37.70    2.30
  17  -3  -8   38.90    2.50
  17   3  -8   36.20    3.00
  17   3  -8   42.00    3.30
  17   3  -8   37.60    3.90
  15  -3  -8   19.20    1.90
  15  -3  -8   15.80    2.00
  15  -3  -8   14.40    2.40
  15  -3  -8   21.40    2.30
  15   3  -8   15.10    3.80
  15   3  -8   19.20    2.60
  15   3  -8   16.00    3.00
  13  -3  -8  404.66   12.00
  13  -3  -8  385.86   11.90
  13  -3  -8  415.46   12.00
  13   3  -8  392.46   12.50
  13   3  -8  381.86   12.30
  13   3  -8  421.86   13.20
  11  -3  -8  630.34   18.20
  11  -3  -8  634.14   18.20
  11  -3  -8  646.74   18.40
  11  -3  -8  633.94   18.00
  11   3  -8  629.04   18.40
  11   3  -8  617.44   19.20
  11   3  -8  641.34   18.40
   9  -3  -8    1.30    1.50
   9  -3  -8    0.90    1.30
   9  -3  -8    1.20    1.20
   9  -3  -8    2.90    1.10
   9   3  -8   -0.30    1.80
   9   3  -8    0.20    1.50
   7  -3  -8  139.79    4.90
   7  -3  -8  140.89    5.30
   7  -3  -8  145.39    5.40
   7  -3  -8  138.49    5.20
   7   3  -8  146.09    5.40
   7   3  -8  141.79    6.10
   5  -3  -8  140.19    5.30
   5  -3  -8  134.69    4.80
   5  -3  -8  136.49    5.20
   5  -3  -8  140.09    5.20
   5   3  -8  137.69    6.00
   5   3  -8  146.69    5.40
   3  -3  -8  446.46   12.70
   3  -3  -8  416.86   12.80
   3  -3  -8  429.66   13.00
   3  -3  -8  437.76   12.80
   3   3  -8  415.16   13.60
   3   3  -8  441.96   13.00
   1  -3  -8  104.49    4.40
   1  -3  -8   99.29    4.40
   1  -3  -8  102.19    4.00
   1   3  -8  103.59    4.70
   1   3  -8  100.89    5.00
  -1  -3  -8  305.77    9.40
  -1  -3  -8  308.47    9.60
  -1  -3  -8  301.97    9.20
  -1   3  -8  288.37    9.50
  -1   3  -8  285.57   10.00
  -3  -3  -8  249.08    8.00
  -3  -3  -8  253.87    8.50
  -3  -3  -8  259.27    8.30
  -3   3  -8  255.17    9.00
  -3   3  -8  257.47    8.10
  -5  -3  -8    4.00    1.50
  -5  -3  -8    2.60    1.60
  -5  -3  -8    7.20    1.90
  -5   3  -8   -1.00    1.30
  -5   3  -8    3.90    1.70
  -7  -3  -8  259.87    8.70
  -7  -3  -8  259.97    8.30
  -7  -3  -8  233.48    8.30
  -7   3  -8  256.77    8.00
  -7   3  -8  265.87    9.10
  -9  -3  -8  368.96   10.80
  -9  -3  -8  316.57   12.60
  -9   3  -8  370.66   11.80
  -9   3  -8  365.96   10.70
 -11  -3  -8  104.09    5.30
 -11  -3  -8  108.69    4.30
 -11  -3  -8  108.49    4.70
 -11   3  -8  113.99    4.20
 -11   3  -8  101.39    5.10
 -13  -3  -8  129.09    4.70
 -13  -3  -8  121.79    5.00
 -13  -3  -8  112.39    5.70
 -13   3  -8  120.59    5.70
 -13   3  -8  124.79    4.50
 -15  -3  -8  521.15   15.20
 -15  -3  -8  531.25   15.50
 -15  -3  -8  514.05   15.80
 -15   3  -8  523.25   15.10
 -15   3  -8  527.75   16.50
 -17  -3  -8   93.79    4.40
 -17  -3  -8  100.69    4.10
 -17  -3  -8   98.29    5.00
 -17   3  -8   93.79    3.80
 -17   3  -8  100.19    4.90
 -19  -3  -8    0.10    1.60
 -19  -3  -8   -0.90    2.10
 -19  -3  -8   -1.40    1.70
 -19   3  -8    2.00    1.20
 -21  -3  -8  110.49    4.60
 -21  -3  -8  111.59    4.40
 -21   3  -8  109.49    4.70
 -21   3  -8  109.09    4.10
 -23  -3  -8   -0.50    1.40
 -23   3  -8    0.50    0.90
 -25  -3  -8  109.49    4.50
 -25   3  -8  111.49    4.40
  27  -3   8   56.39    3.70
 -27  -3  -8   59.49    3.20
 -27   3  -8   58.49    2.60
 -27   3  -8   59.99    3.10
  29  -3   8   19.10    4.10
 -29  -3  -8   21.00    2.70
 -29   3  -8   21.00    1.60
 -29   3  -8   20.80    2.40
  31  -3   8   26.30    3.00
 -31   3  -8   25.40    3.50
 -31   3  -8   26.10    1.70
  33  -3   8  182.18    6.80
 -33   3  -8  176.58    5.70
 -33   3  -8  182.78    5.50
 -35   3  -8    1.70    0.70
 -38   4   8   44.90    1.80
  36  -4  -8    1.00    0.70
  36   4  -8    1.70    1.00
 -36   4   8    2.30    0.90
  34  -4  -8  116.49    3.80
  34   4  -8  112.79    5.40
 -34   4   8  115.69    4.80
 -34   4   8  115.49    3.80
  34   4  -8  115.09    4.00
  32  -4  -8   14.10    1.50
  32   4  -8   16.00    1.70
 -32   4   8   10.70    1.50
  32   4  -8   13.60    3.20
 -32   4   8   11.80    1.40
  30  -4  -8    6.20    1.40
  30   4  -8    3.20    2.20
 -30   4   8    7.80    1.50
  30   4  -8    8.70    1.90
  28  -4  -8  173.28    5.50
  28  -4  -8  165.38    5.40
  28   4  -8  170.88    5.90
 -28   4   8  158.38    5.40
  28   4  -8  164.08    7.10
  26  -4  -8   30.30    2.90
  26  -4  -8   27.00    2.10
 -26   4   8   28.50    2.00
  26   4  -8   22.30    4.10
  24  -4  -8    2.30    1.60
  24  -4  -8    1.50    1.00
 -24   4   8    1.60    1.00
  24   4  -8    0.40    1.90
  24   4  -8    0.20    1.30
  22  -4  -8  162.78    5.30
  22  -4  -8  159.38    5.50
  22  -4  -8  163.28    5.60
  22   4  -8  147.79    5.90
  22   4  -8  159.68    7.00
 -22   4   8  166.08    5.50
  20  -4  -8   53.49    2.60
  20  -4  -8   50.59    2.70
  20  -4  -8   51.19    2.80
  20   4  -8   50.39    3.30
  20   4  -8   51.99    4.20
  20   4  -8   48.80    3.20
  18  -4  -8   27.30    2.20
  18  -4  -8   24.60    2.10
  18  -4  -8   24.70    1.90
  18   4  -8   25.60    3.40
  18   4  -8   22.60    2.90
  18   4  -8   23.30    2.60
  16  -4  -8    1.40    1.00
  16  -4  -8   -0.70    1.00
  16  -4  -8    2.50    1.30
  16   4  -8    2.60    1.80
  16   4  -8    1.20    1.50
  14  -4  -8  157.58    5.70
  14  -4  -8  155.28    5.30
  14  -4  -8  161.98    5.70
  14   4  -8  158.18    6.90
  14   4  -8  164.88    6.00
  12  -4  -8   78.99    3.60
  12  -4  -8   81.09    3.60
  12  -4  -8   78.29    3.30
  12   4  -8   68.99    5.00
  12   4  -8   77.19    3.80
  10  -4  -8   69.79    3.30
  10  -4  -8   65.19    3.10
  10  -4  -8   67.79    3.50
  10   4  -8   74.89    6.10
  10   4  -8   69.79    3.50
   8  -4  -8   82.99    3.70
   8  -4  -8   78.09    3.90
   8  -4  -8   86.09    3.40
   8  -4  -8   85.59    4.00
   8   4  -8   79.39    3.80
   8   4  -8   78.39    4.70
   6  -4  -8   46.60    2.90
   6  -4  -8   44.60    3.10
   6  -4  -8   47.60    2.50
   6  -4  -8   45.60    3.10
   6   4  -8   43.00    2.90
   6   4  -8   45.20    3.80
   4  -4  -8    0.60    1.40
   4  -4  -8    3.00    1.10
   4  -4  -8    2.30    1.60
   4  -4  -8    0.50    1.40
   4   4  -8   -0.90    1.80
   4   4  -8    4.50    1.50
   2  -4  -8  356.46   10.90
   2  -4  -8  330.77   10.40
   2  -4  -8  349.17   10.70
   2  -4  -8  333.27   10.50
   2   4  -8  351.36   10.60
   2   4  -8  339.57   11.60
   0  -4  -8  194.58    7.00
   0  -4  -8  207.48    7.20
   0  -4  -8  206.28    7.10
   0  -4  -8  206.68    6.60
   0   4  -8  199.28    7.90
   0   4  -8  203.98    6.80
  -2  -4  -8    2.50    1.70
  -2  -4  -8    1.80    1.20
  -2  -4  -8   -1.70    1.80
  -2   4  -8    3.00    1.80
  -4  -4  -8  161.08    6.10
  -4  -4  -8  160.78    5.50
  -4  -4  -8  152.48    6.30
  -4   4  -8  155.88    5.70
  -6  -4  -8   22.50    2.10
  -6  -4  -8   14.70    3.10
  -6  -4  -8   15.90    3.40
  -6   4  -8   19.10    2.80
  -6   4  -8   19.60    2.50
  -8  -4  -8    4.20    2.10
  -8  -4  -8    1.20    2.00
  -8  -4  -8    2.00    1.10
  -8   4  -8    2.10    1.30
  -8   4  -8    4.20    1.90
 -10  -4  -8   10.90    1.90
 -10  -4  -8   12.60    2.40
 -10  -4  -8    8.70    2.30
 -10   4  -8   10.00    2.00
 -10   4  -8   13.40    2.80
 -12  -4  -8  104.89    4.10
 -12  -4  -8   96.99    5.20
 -12   4  -8  104.39    4.00
 -12   4  -8  106.49    5.10
 -14  -4  -8    2.30    2.40
 -14  -4  -8    3.10    1.20
 -14   4  -8    3.20    1.10
 -14   4  -8    1.50    1.60
 -16  -4  -8  219.78    7.00
 -16   4  -8  213.18    8.00
 -16   4  -8  224.08    7.00
 -18  -4  -8  136.79    6.00
 -18   4  -8  148.69    5.00
 -20  -4  -8    2.70    1.30
 -20   4  -8    1.40    1.00
 -22  -4  -8   64.89    3.00
 -22   4  -8   69.79    3.20
 -24  -4  -8   19.80    2.20
 -24   4  -8   19.10    1.50
  26  -4   8   59.89    3.90
 -26   4  -8   57.89    2.50
  28  -4   8    0.40    2.10
 -28   4  -8    0.30    0.70
  31  -5  -8    0.80    0.60
 -31  -5   8    2.70    0.90
 -31   5   8    0.90    0.70
 -29  -5   8   34.20    2.10
  29  -5  -8   35.60    1.90
 -29   5   8   32.30    1.70
  29   5  -8   31.90    3.40
  29   5  -8   33.20    1.90
 -29   5   8   33.50    2.30
  27  -5  -8   12.90    1.20
 -27   5   8   10.50    1.30
  27   5  -8   12.90    1.60
  27   5  -8   18.20    3.10
 -27   5   8    7.60    1.30
  25  -5  -8   18.90    1.40
 -25   5   8   18.90    1.40
  25   5  -8   18.80    1.80
 -25   5   8   12.00    2.00
  25   5  -8   23.70    3.10
  23  -5  -8   18.80    1.60
  23  -5  -8   20.90    2.10
 -23   5   8   19.50    1.50
  23   5  -8   16.70    2.10
  23   5  -8   19.20    3.50
  21  -5  -8   16.30    1.80
  21  -5  -8   15.70    1.90
  21   5  -8   15.60    2.00
 -21   5   8   14.20    1.40
  21   5  -8   19.00    3.00
  19  -5  -8    1.70    1.10
  19  -5  -8    1.20    0.90
  19   5  -8   -1.10    1.20
 -19   5   8    0.30    0.70
  19   5  -8   -0.40    1.80
  17  -5  -8   48.20    2.60
  17  -5  -8   46.50    2.40
  17   5  -8   49.30    3.90
  17   5  -8   48.40    2.80
 -17   5   8   48.40    2.40
  15  -5  -8    3.20    1.20
  15  -5  -8    0.40    1.00
 -15   5   8    4.30    1.50
  15   5  -8    3.90    2.00
  15   5  -8    1.50    1.40
  13  -5  -8   24.40    3.00
  13   5  -8   19.30    2.10
  13   5  -8   17.80    3.10
  11  -5  -8  114.49    4.40
  11  -5  -8  126.99    5.20
  11  -5  -8  111.09    4.10
  11   5  -8  114.29    5.70
  11   5  -8  118.39    4.60
   9  -5  -8    7.50    1.90
   9  -5  -8    5.80    1.20
   9   5  -8    8.10    1.90
   9   5  -8    6.10    2.00
   7  -5  -8   32.00    2.10
   7  -5  -8   33.80    2.40
   7   5  -8   39.10    2.60
   7   5  -8   29.00    3.40
   5  -5  -8    2.10    1.70
   5  -5  -8    4.40    1.30
   5   5  -8    1.90    1.90
   3  -5  -8    1.40    1.00
   3  -5  -8    0.40    1.30
   3   5  -8    1.00    1.90
   1  -5  -8   36.20    2.90
   1  -5  -8   38.90    3.20
   1   5  -8   30.10    3.30
  -1  -5  -8   94.99    3.60
  -1  -5  -8   78.69    4.40
  -1   5  -8   83.89    7.00
  -3  -5  -8   23.70    1.90
  -3   5  -8   20.50    3.00
  -5  -5  -8    0.70    1.00
   5  -5   8   -2.40    1.40
  -5   5  -8   -0.50    1.70
  -7  -5  -8   72.09    3.80
  -7   5  -8   76.99    4.40
  -9  -5  -8   57.19    2.70
  -9   5  -8   59.79    4.00
 -11  -5  -8    0.60    1.00
 -11   5  -8    2.60    1.20
 -11   5  -8   -0.40    1.60
 -13  -5  -8    3.80    1.00
 -13   5  -8    7.60    1.80
 -13   5  -8    2.30    1.70
 -15  -5  -8   71.19    2.90
 -15   5  -8   73.89    3.00
 -17  -5  -8   23.90    1.70
 -17   5  -8   25.70    1.90
 -19  -5  -8    3.00    1.00
 -19   5  -8    1.10    0.90
 -21  -5  -8   16.90    2.40
 -21   5  -8   15.70    1.40
 -23  -5  -8    0.60    1.00
 -23   5  -8    1.40    0.70
 -25   5  -8    0.70    0.70
  22  -6  -8    2.70    0.70
 -22   6   8    2.00    0.60
  20  -6  -8   24.40    1.40
 -20   6   8   22.40    1.40
  18  -6  -8   16.90    1.30
  18   6  -8   17.90    3.50
 -18   6   8   18.00    1.30
  16  -6  -8   27.90    1.60
  16  -6  -8   26.60    2.00
  16   6  -8   29.10    3.60
 -16   6   8   32.90    1.70
  14  -6  -8   74.29    2.80
  14  -6  -8   63.89    3.00
 -14   6   8   78.39    2.80
  14   6  -8   74.89    4.50
  12  -6  -8   32.60    1.80
  12  -6  -8   34.20    2.00
 -12   6   8   33.00    1.90
  12   6  -8   28.40    3.60
  10  -6  -8   16.50    1.70
  10  -6  -8   13.10    1.40
 -10   6   8   14.30    1.50
  10   6  -8    9.30    2.20
   8  -6  -8    0.10    0.70
   8  -6  -8    1.40    1.00
   8   6  -8   -1.80    2.00
  -8   6   8   -0.40    0.90
   6  -6  -8  144.39    4.80
   6  -6  -8  147.19    4.60
  -6   6   8  142.89    4.80
   6   6  -8  139.39    5.90
   4  -6  -8    2.50    1.20
   4  -6  -8    0.60    0.80
   4   6  -8   -2.90    1.90
  -4   6   8    1.00    1.10
  -2  -6   8   26.40    1.70
   2  -6  -8   23.90    2.20
   2   6  -8   24.80    3.30
  -2   6   8   25.80    2.20
   0  -6   8    0.50    1.00
   0  -6  -8    1.50    1.20
   0   6  -8    4.40    2.20
   0   6   8    1.10    1.50
   2  -6   8    2.00    1.10
  -2  -6  -8    0.50    0.90
  -2   6  -8    1.50    2.20
   4  -6   8   45.00    3.00
  -4  -6  -8   52.39    2.20
  -4   6  -8   44.50    3.90
  -6  -6  -8    4.30    1.10
  -6   6  -8    2.10    2.30
  -8  -6  -8    2.00    0.80
  -8   6  -8    0.90    2.20
 -10  -6  -8    0.90    0.80
 -12  -6  -8   12.90    1.20
 -14  -6  -8   11.00    1.10
  44   0  -9    1.30    1.20
  44   0  -9   -1.20    1.30
  42   0  -9   -0.20    1.00
  42   0  -9   -0.60    1.00
  40   0  -9    0.60    1.00
  40   0  -9    0.00    0.90
 -40   0   9   -0.80    1.30
  38   0  -9   -0.20    1.00
 -38   0   9    0.60    1.20
  38   0  -9    0.40    0.90
 -36   0   9    1.70    1.20
  34   0  -9    0.40    1.00
  34   0  -9   -0.10    1.00
  30   0  -9   -0.50    1.10
  30   0  -9    0.80    1.30
  28   0  -9    2.70    1.10
  28   0  -9    0.10    1.00
  26   0  -9    0.60    1.20
  26   0  -9   -2.20    1.40
  26   0  -9    0.80    1.10
  24   0  -9    0.50    1.10
  24   0  -9    2.30    1.10
  22   0  -9    0.10    1.40
  22   0  -9    1.00    1.10
  22   0  -9    1.20    1.10
  20   0  -9    1.40    1.10
  20   0  -9   -1.30    1.10
  20   0  -9    0.90    1.50
  18   0  -9    0.10    1.10
  18   0  -9   -0.70    1.10
  18   0  -9   -1.60    1.30
  16   0  -9   -2.90    1.60
  16   0  -9    1.50    1.30
  16   0  -9    0.00    1.10
  14   0  -9    1.50    1.50
  14   0  -9   -0.50    1.20
  14   0  -9   -2.40    1.60
  12   0  -9   -0.60    1.30
  12   0  -9   -1.20    1.60
  12   0  -9   -0.50    1.50
 -10   0   9    1.10    2.30
  10   0  -9    1.00    1.30
  -8   0   9    1.70    3.80
  -8   0   9    2.40    2.30
  -6   0   9    1.40    2.10
  -4   0   9    1.90    2.10
  -2   0   9    0.20    2.30
   0   0  -9   -0.80    1.60
   0   0   9   -1.40    2.30
  -2   0  -9    0.20    2.00
  -2   0  -9   -0.50    1.40
  -2   0  -9    2.00    1.40
  -4   0  -9   -2.00    1.40
  -4   0  -9    2.20    2.20
  -4   0  -9    1.10    1.40
  -6   0  -9    2.60    2.10
  -6   0  -9    2.90    1.50
  -6   0  -9    1.90    1.50
  -8   0  -9    1.20    1.30
  -8   0  -9   -0.90    1.30
 -10   0  -9   -0.10    1.20
 -10   0  -9    0.10    1.30
 -12   0  -9    2.80    1.20
 -12   0  -9   -0.20    1.20
 -14   0  -9    0.70    1.20
 -14   0  -9    1.10    1.10
 -16   0  -9    0.30    1.10
 -16   0  -9    2.50    1.30
  18   0   9    1.60    1.80
 -18   0  -9    0.70    1.20
 -18   0  -9    3.10    1.20
  20   0   9    1.20    1.80
 -22   0  -9   -1.00    1.10
 -22   0  -9    0.70    1.10
  22   0   9    1.20    1.80
  24   0   9    2.40    1.90
 -24   0  -9    0.50    1.20
 -24   0  -9   -0.70    1.00
  26   0   9   -0.30    1.70
 -26   0  -9    0.20    1.00
 -26   0  -9    2.00    1.10
 -28   0  -9    0.00    1.10
  28   0   9   -2.00    1.80
  30   0   9    1.20    2.10
 -30   0  -9    0.10    0.90
 -30   0  -9   -0.80    1.20
 -32   0  -9   -0.70    1.20
 -32   0  -9    1.80    0.90
 -34   0  -9   -0.20    0.80
 -34   0  -9    0.80    1.70
  34   0   9   -2.00    2.00
 -36   0  -9    0.10    0.70
  36   0   9    0.90    2.30
 -38   0  -9    0.80    0.70
  43  -1  -9   32.70    1.90
  43   1  -9   25.80    1.80
 -43   1   9   28.50    1.70
  43   1  -9   28.20    2.00
  41  -1  -9    0.70    1.30
  41  -1  -9    1.70    1.00
  41   1  -9    1.50    0.90
  41   1  -9    6.80    1.50
 -41   1   9    1.60    0.90
  39  -1  -9   20.50    1.70
  39  -1  -9   19.60    1.70
  39   1  -9   21.30    1.90
 -39   1   9   20.20    1.70
  39   1  -9   21.50    1.80
  37  -1  -9    2.30    1.00
  37  -1  -9    2.50    1.10
  37   1  -9    2.30    1.10
 -37   1   9    2.60    0.90
  37   1  -9    5.70    1.50
  35  -1  -9    7.10    1.60
  35   1  -9    9.30    1.50
  35   1  -9    6.40    1.30
  33  -1  -9    1.60    1.10
  33  -1  -9    1.20    1.00
  33   1  -9    0.10    1.20
  33   1  -9    0.10    1.00
  31  -1  -9   27.80    2.00
  31  -1  -9   28.20    2.10
  31   1  -9   30.00    2.30
  31   1  -9   28.30    2.20
  29  -1  -9   75.19    3.20
  29  -1  -9   72.59    3.20
  29   1  -9   65.69    4.20
  29   1  -9   71.99    3.20
  27  -1  -9   39.30    2.40
  27  -1  -9   37.50    2.30
  27  -1  -9   34.10    2.50
  27   1  -9   39.00    2.50
  27   1  -9   28.60    5.70
  27   1  -9   42.20    2.40
  25  -1  -9   29.50    2.20
  25  -1  -9   30.00    2.20
  25  -1  -9   34.30    2.40
  25   1  -9   32.80    2.20
  25   1  -9   28.80    5.40
  25   1  -9   30.90    2.40
  23  -1  -9   97.09    3.90
  23  -1  -9  101.09    4.20
  23  -1  -9  100.29    3.90
  23   1  -9   98.59    4.10
  23   1  -9  105.29    4.00
  23   1  -9  107.59    6.20
  21  -1  -9    2.10    1.10
  21  -1  -9    2.30    1.10
  21  -1  -9    1.80    1.20
  21   1  -9    5.70    3.10
  21   1  -9    2.40    1.40
  21   1  -9    4.20    1.40
  19  -1  -9   55.19    2.90
  19  -1  -9   57.99    3.00
  19  -1  -9   56.39    2.70
  19   1  -9   56.09    3.00
  19   1  -9   60.39    3.10
  19   1  -9   59.59    5.00
  17  -1  -9   14.90    2.10
  17  -1  -9   15.50    3.50
  17  -1  -9   16.10    1.70
  17  -1  -9   12.00    2.00
  17   1  -9   11.90    2.20
  17   1  -9   11.40    2.20
  17   1  -9   12.90    2.80
  15  -1  -9   -0.30    1.90
  15  -1  -9    0.40    1.30
  15  -1  -9    2.00    1.20
  15  -1  -9    3.10    1.20
  15   1  -9    2.20    1.50
  15   1  -9    2.20    1.40
  15   1  -9    4.90    2.80
  13  -1  -9   14.00    2.30
  13  -1  -9   13.70    3.20
  13  -1  -9   15.90    2.40
  13  -1  -9   14.00    1.80
  13   1  -9   12.60    2.50
  13   1  -9   14.40    2.40
  13   1  -9   17.70    3.80
  11  -1  -9  199.18    6.40
  11  -1  -9  203.38    7.00
  11  -1  -9  202.68    6.70
  11  -1  -9  201.78    6.70
  11   1  -9  197.48    6.80
  11   1  -9  204.58    7.70
  11   1  -9  198.98    6.80
   9  -1  -9   15.70    2.80
   9  -1  -9   13.40    2.00
  -9  -1   9   16.40    4.40
   9  -1  -9   12.20    2.30
   9   1  -9   13.50    3.30
   9   1  -9   14.60    2.60
  -9   1   9   15.80    3.00
   7  -1  -9   31.40    3.10
   7  -1  -9   33.90    2.60
  -7  -1   9   29.70    4.70
   7  -1  -9   30.10    2.40
   7   1  -9   42.10    3.50
  -7   1   9   30.80    4.70
   5  -1  -9    6.90    1.60
  -5  -1   9    9.10    2.70
   5  -1  -9    9.10    1.80
   5  -1  -9   12.40    2.20
  -5   1   9   10.20    3.20
   5   1  -9    8.80    2.10
  -3  -1   9   42.80    5.00
   3  -1  -9   37.80    2.70
   3  -1  -9   46.90    3.00
   3  -1  -9   39.90    4.00
   3   1  -9   38.00    3.50
  -3   1   9   36.20    5.70
  -1  -1   9   -0.90    2.50
   1  -1  -9    5.20    1.60
   1  -1  -9   -0.60    1.40
   1   1  -9    2.20    2.00
  -1  -1  -9   51.79    3.20
  -1  -1  -9   51.59    3.00
  -1   1  -9   58.59    3.80
  -1   1  -9   56.29    3.30
  -3  -1  -9   -0.80    1.40
  -3  -1  -9    0.00    1.30
  -3   1  -9   -0.50    1.90
  -3   1  -9    2.80    1.50
  -3   1  -9    2.50    1.80
  -5  -1  -9   40.00    2.80
  -5  -1  -9   42.20    2.60
  -5   1  -9   41.20    2.70
  -5   1  -9   39.90    3.50
  -5   1  -9   39.40    3.40
  -7  -1  -9   47.80    3.00
  -7  -1  -9   46.00    2.80
  -7   1  -9   45.60    2.80
  -7   1  -9   52.89    3.40
  -7   1  -9   46.10    3.40
  -9  -1  -9   14.90    2.40
  -9  -1  -9    9.70    2.20
  -9   1  -9   20.00    2.70
  -9   1  -9   17.00    2.10
  -9   1  -9   12.20    2.70
 -11  -1  -9   98.49    4.10
 -11  -1  -9   91.69    3.90
  11   1   9   93.89    5.60
 -11   1  -9   96.99    4.20
 -11   1  -9   83.99    4.50
 -11   1  -9   94.29    3.80
 -13  -1  -9    5.50    1.20
 -13  -1  -9    6.60    1.60
  13   1   9    6.00    2.50
 -13   1  -9    8.80    1.70
 -13   1  -9    4.90    1.40
 -15  -1  -9  158.08    5.80
 -15  -1  -9  171.68    6.10
  15   1   9  173.38    7.10
 -15   1  -9  172.88    6.10
 -15   1  -9  169.58    5.70
 -17  -1  -9    1.50    1.30
 -17  -1  -9    2.00    1.40
 -17   1  -9    1.50    1.30
 -17   1  -9   -0.10    1.00
  17   1   9    1.90    2.40
 -19  -1  -9    0.30    1.20
 -19  -1  -9    0.30    1.40
 -19   1  -9    0.30    1.10
 -19   1  -9    0.00    1.10
  19   1   9    3.40    2.20
 -21  -1  -9    3.30    1.50
 -21  -1  -9    0.60    1.20
 -21   1  -9    0.70    1.10
 -21   1  -9    0.90    1.00
 -23  -1  -9   12.30    2.40
  23  -1   9   16.00    2.80
 -23  -1  -9   14.20    2.10
 -23   1  -9   13.80    2.00
 -23   1  -9   16.10    2.60
  23   1   9   14.80    3.70
  25  -1   9    2.60    1.80
 -25  -1  -9    2.80    1.20
 -25  -1  -9    0.20    1.40
  25   1   9    4.00    2.50
 -25   1  -9    2.40    1.10
 -25   1  -9    3.40    1.00
 -27  -1  -9   10.90    1.70
  27  -1   9    7.20    2.40
  27   1   9   13.90    3.70
 -27   1  -9    7.80    1.80
 -27   1  -9    8.40    1.70
 -29  -1  -9   12.80    1.70
 -29  -1  -9   16.40    2.40
  29  -1   9   12.70    2.80
  29   1   9    9.50    2.50
 -29   1  -9   13.50    1.80
 -29   1  -9   15.30    1.80
 -31  -1  -9   12.30    2.00
 -31  -1  -9    9.20    1.90
  31  -1   9   10.90    2.70
 -31   1  -9   11.00    1.70
  31   1   9    9.10    2.80
 -31   1  -9   11.50    1.80
  33  -1   9   11.30    2.90
  33   1   9   15.60    3.80
 -33   1  -9   12.80    1.70
 -33   1  -9   14.00    1.50
  35  -1   9    2.80    2.20
 -35  -1  -9    2.90    0.80
 -35   1  -9    4.50    1.20
 -35   1  -9    3.70    0.80
 -37  -1  -9   18.10    1.50
 -37   1  -9   17.60    1.40
  42  -2  -9    2.40    1.00
  42   2  -9    2.20    1.20
  40  -2  -9   16.20    1.50
 -40   2   9   18.90    1.40
  40   2  -9   19.30    1.70
  40   2  -9   17.80    1.50
  38  -2  -9    0.80    0.90
  38  -2  -9    1.30    1.40
  38   2  -9    2.10    1.10
 -38   2   9    1.70    0.70
  38   2  -9    2.80    0.90
  36  -2  -9   13.20    1.90
  36  -2  -9   12.70    1.50
  36   2  -9   16.30    4.10
  36   2  -9   13.50    1.50
  36   2  -9   10.20    1.90
  34  -2  -9    0.80    1.20
  34  -2  -9    1.70    0.90
  34   2  -9    2.40    3.20
  34   2  -9    5.70    1.20
  34   2  -9    1.50    1.20
  32  -2  -9   55.69    2.70
  32  -2  -9   52.19    2.60
  32   2  -9   46.40    5.00
  32   2  -9   55.39    2.70
  32   2  -9   54.19    2.80
  30  -2  -9   32.70    2.10
  30  -2  -9   34.20    2.30
  30   2  -9   31.30    2.60
  30   2  -9   34.80    2.30
  30   2  -9   24.50    4.50
  28  -2  -9  333.17   10.00
  28  -2  -9  323.67    9.80
  28  -2  -9  330.17   11.20
 -28   2   9  326.87   10.00
  28   2  -9  339.57   10.10
  28   2  -9  313.37   10.30
  28   2  -9  324.77   11.50
  26  -2  -9   49.60    2.80
  26  -2  -9   53.79    2.60
  26  -2  -9   48.00    2.60
  26   2  -9   50.09    2.90
  26   2  -9   46.50    2.70
 -26   2   9   51.19    3.20
  26   2  -9   46.00    4.60
  24  -2  -9  192.78    6.30
  24  -2  -9  189.88    6.20
  24  -2  -9  187.68    6.50
  24   2  -9  188.98    6.50
  24   2  -9  194.78    6.70
  24   2  -9  196.78    8.10
  22  -2  -9   37.20    2.50
  22  -2  -9   36.10    2.40
  22  -2  -9   37.10    2.20
  22   2  -9   42.30    4.40
  22   2  -9   36.70    2.80
  22   2  -9   38.10    2.70
  20  -2  -9   10.30    1.70
  20  -2  -9   14.20    1.80
  20  -2  -9   12.40    2.00
  20   2  -9   15.30    3.70
  20   2  -9   10.60    2.30
  20   2  -9   10.00    2.30
  18  -2  -9   29.90    2.40
  18  -2  -9   29.30    3.30
  18  -2  -9   29.40    2.90
  18  -2  -9   27.30    2.30
  18   2  -9   30.10    3.00
  18   2  -9   29.00    3.80
  16  -2  -9  168.28    5.60
  16  -2  -9  168.18    6.20
  16  -2  -9  175.38    5.90
  16  -2  -9  170.48    5.90
  16   2  -9  175.18    7.10
  16   2  -9  168.78    6.10
  16   2  -9  172.38    6.10
  14  -2  -9   11.10    2.10
  14  -2  -9    7.50    1.80
  14  -2  -9   11.30    1.70
  14  -2  -9   10.30    2.20
  14   2  -9    8.50    2.00
  14   2  -9   11.10    2.40
  14   2  -9   14.70    3.30
  12  -2  -9  132.79    4.60
  12  -2  -9  134.89    4.80
  12  -2  -9  133.39    4.90
  12  -2  -9  132.09    5.10
  12   2  -9  136.59    5.10
  12   2  -9  115.59    5.40
  12   2  -9  130.89    5.90
  10  -2  -9   76.49    3.20
  10  -2  -9   80.49    3.50
  10  -2  -9   77.29    3.70
  10  -2  -9   78.69    3.70
  10   2  -9   75.89    3.80
  10   2  -9   74.79    4.50
  10   2  -9   64.69    4.50
   8  -2  -9   62.59    3.40
   8  -2  -9   68.09    3.70
   8  -2  -9   67.99    3.00
   8  -2  -9   65.59    3.30
   8   2  -9   68.59    4.00
   8   2  -9   69.49    3.90
   6  -2  -9    1.90    1.40
   6  -2  -9    3.50    1.20
   6  -2  -9    2.60    1.30
   6  -2  -9    2.30    2.20
   6   2  -9    1.10    1.80
   6   2  -9    1.20    2.10
   4  -2  -9   42.50    2.50
   4  -2  -9   41.10    2.80
   4  -2  -9   42.30    3.00
   4   2  -9   40.00    3.50
   4   2  -9   38.70    4.00
   2  -2  -9   17.80    2.30
   2  -2  -9   23.60    2.20
   2  -2  -9   20.10    2.40
   2   2  -9   25.90    3.10
   0  -2  -9  205.98    6.70
   0  -2  -9  210.98    6.90
   0  -2  -9  217.08    7.10
   0   2  -9  201.38    7.00
   0   2  -9  213.28    7.60
  -2  -2  -9  300.07    9.10
  -2  -2  -9  297.57    9.40
  -2  -2  -9  305.07    9.20
  -2   2  -9  287.87    9.10
  -2   2  -9  287.47    9.80
  -4  -2  -9  613.54   17.60
  -4  -2  -9  628.74   18.00
  -4  -2  -9  600.44   17.70
  -4   2  -9  616.24   17.60
  -4   2  -9  628.14   19.50
  -6  -2  -9    2.70    1.30
  -6  -2  -9    2.60    1.60
  -6  -2  -9    3.70    1.60
  -6   2  -9    4.40    1.80
  -6   2  -9    3.30    1.40
  -8  -2  -9  183.28    6.60
  -8  -2  -9  185.08    6.40
  -8  -2  -9  183.68    6.30
  -8   2  -9  183.48    6.20
  -8   2  -9  191.38    7.10
 -10  -2  -9   15.30    2.60
 -10  -2  -9    5.50    1.60
 -10  -2  -9   10.10    2.00
 -10   2  -9    9.10    2.30
 -10   2  -9    6.20    1.90
 -10   2  -9    8.10    1.40
 -12  -2  -9    5.00    2.10
 -12  -2  -9    5.50    1.70
 -12  -2  -9    6.20    1.40
 -12   2  -9    7.30    2.00
 -12   2  -9    6.30    1.90
 -12   2  -9    3.70    1.10
 -14  -2  -9    2.40    1.50
 -14  -2  -9    2.00    1.30
 -14   2  -9    1.40    1.00
 -14   2  -9    1.90    1.70
 -14   2  -9    1.30    1.60
 -16  -2  -9    0.40    1.20
 -16  -2  -9    5.10    1.60
 -16   2  -9    5.30    1.10
 -16   2  -9   -0.90    1.40
 -18  -2  -9   27.70    2.50
 -18  -2  -9   30.40    3.10
 -18   2  -9   30.30    2.70
 -18   2  -9   26.60    2.10
 -20  -2  -9   64.39    4.40
 -20  -2  -9   74.59    3.90
 -20   2  -9   72.19    3.50
 -20   2  -9   74.99    3.20
 -22  -2  -9   26.30    2.40
 -22  -2  -9   28.90    2.90
 -22   2  -9   29.80    2.50
 -22   2  -9   28.50    2.10
  22   2   9   33.10    6.10
  24  -2   9    4.20    1.80
 -24  -2  -9    3.30    1.70
 -24  -2  -9    4.30    1.20
 -24   2  -9    4.50    1.00
 -24   2  -9    2.80    1.20
  24   2   9    5.90    3.70
 -26  -2  -9   28.30    2.60
 -26  -2  -9   26.50    3.30
 -26   2  -9   28.30    2.30
  26   2   9   32.50    5.80
 -28  -2  -9   67.99    3.00
  28  -2   9   68.59    4.00
 -28   2  -9   66.29    3.10
 -28   2  -9   64.39    2.90
  28   2   9   64.39    7.30
 -30  -2  -9   13.70    1.70
  30  -2   9   16.50    4.00
 -30   2  -9   15.00    1.50
 -30   2  -9   15.80    1.80
 -32  -2  -9    0.70    0.90
  32  -2   9    2.70    1.70
 -32   2  -9    0.30    1.00
 -32   2  -9   -0.10    0.80
  34  -2   9   -0.70    1.90
 -34  -2  -9    0.90    1.00
 -34   2  -9    2.20    0.90
 -34   2  -9   -0.40    1.00
 -36   2  -9    1.20    1.00
 -36   2  -9    2.00    1.00
  41  -3  -9    2.50    0.90
 -41   3   9    1.40    0.60
  39  -3  -9   45.40    2.10
  39   3  -9   52.49    2.30
 -39   3   9   48.20    2.00
  37  -3  -9   21.30    1.50
 -37   3   9   22.90    1.50
  37   3  -9   23.30    1.80
  37   3  -9   20.40    5.40
  35  -3  -9    3.90    1.00
  35  -3  -9    8.20    2.80
  35   3  -9    4.40    1.00
  35   3  -9   -2.00    2.70
  35   3  -9    7.20    1.60
  33  -3  -9   76.69    3.10
  33  -3  -9   73.99    2.90
  33   3  -9   73.39    3.10
  33   3  -9   72.59    3.30
 -33   3   9   77.79    3.40
  33   3  -9   56.19    5.30
  31  -3  -9    3.90    1.00
  31  -3  -9    6.40    1.70
  31   3  -9    8.80    1.80
  31   3  -9    7.40    2.60
 -31   3   9    4.30    1.30
  31   3  -9    8.10    1.70
  29  -3  -9    0.80    0.90
 -29   3   9   -0.60    1.10
  29   3  -9   -1.20    1.10
  29   3  -9    0.40    2.40
  29   3  -9    0.40    1.00
  27  -3  -9   29.10    2.00
  27  -3  -9   27.80    2.00
  27  -3  -9   28.80    2.30
  27   3  -9   27.40    4.00
  27   3  -9   31.30    2.40
 -27   3   9   28.90    2.10
  27   3  -9   31.60    2.40
  25  -3  -9   71.89    3.10
  25  -3  -9   68.99    3.20
  25  -3  -9   69.39    3.00
 -25   3   9   69.39    3.10
  25   3  -9   70.89    3.40
  25   3  -9   72.29    3.60
  25   3  -9   62.19    4.80
  23  -3  -9    1.00    1.10
  23  -3  -9    0.70    1.00
  23  -3  -9    2.10    1.00
  23   3  -9    2.80    1.50
  23   3  -9    2.10    2.10
  23   3  -9    0.40    1.20
  21  -3  -9    2.10    1.00
  21  -3  -9    1.00    1.00
  21  -3  -9    3.60    1.20
  21   3  -9    1.10    2.10
  21   3  -9    1.70    1.50
  21   3  -9    1.00    1.40
  19  -3  -9   12.90    1.80
  19  -3  -9   15.30    2.00
  19  -3  -9   11.20    1.70
  19   3  -9    8.90    1.70
  19   3  -9   15.90    2.60
  17  -3  -9  101.89    4.10
  17  -3  -9   99.69    4.10
  17  -3  -9  102.59    3.80
  17   3  -9  101.39    4.50
  17   3  -9   98.09    5.40
  17   3  -9   95.59    4.50
  15  -3  -9   40.40    2.90
  15  -3  -9   41.20    2.30
  15  -3  -9   40.10    2.60
  15  -3  -9   43.10    2.60
  15   3  -9   41.20    3.90
  15   3  -9   47.50    3.50
  15   3  -9   40.10    3.00
  13  -3  -9  219.68    7.30
  13  -3  -9  225.68    7.10
  13  -3  -9  219.68    7.30
  13  -3  -9  224.58    7.50
  13   3  -9  223.18    7.50
  13   3  -9  225.38    7.80
  13   3  -9  225.48    8.60
  11  -3  -9   19.60    2.30
  11  -3  -9   28.20    2.50
  11  -3  -9   22.90    1.90
  11  -3  -9   24.00    2.40
  11   3  -9   17.70    2.60
  11   3  -9   24.10    3.60
  11   3  -9   25.70    3.40
   9  -3  -9    6.50    1.70
   9  -3  -9    7.40    1.40
   9  -3  -9    8.10    1.70
   9   3  -9    7.20    2.20
   9   3  -9    4.90    1.70
   7  -3  -9   77.69    3.20
   7  -3  -9   75.89    3.80
   7  -3  -9   75.79    3.70
   7  -3  -9   62.19    4.30
   7   3  -9   74.29    4.40
   7   3  -9   78.59    4.20
   5  -3  -9    2.10    1.40
   5  -3  -9    3.60    1.20
   5  -3  -9    0.40    2.00
   5   3  -9    0.60    1.70
   5   3  -9    4.30    2.10
   3  -3  -9    0.00    1.10
   3  -3  -9    0.70    1.40
   3   3  -9    0.10    1.80
   3   3  -9    0.60    1.80
   1  -3  -9  118.39    4.50
   1  -3  -9  122.09    5.00
   1   3  -9  129.49    5.20
   1   3  -9  120.29    5.60
  -1  -3  -9    5.00    1.60
  -1  -3  -9    5.10    1.50
  -1  -3  -9    6.90    1.70
  -1   3  -9    5.30    2.10
  -1   3  -9    3.00    2.30
  -3  -3  -9   19.70    2.60
  -3  -3  -9   14.20    2.50
  -3  -3  -9   11.70    1.90
  -3   3  -9   15.20    2.90
  -3   3  -9   10.60    2.30
  -5  -3  -9   21.80    2.10
  -5  -3  -9   18.50    2.70
  -5  -3  -9   18.30    2.60
  -5   3  -9   20.10    3.20
  -5   3  -9   17.90    2.40
  -7  -3  -9   27.00    2.20
  -7  -3  -9   25.30    2.60
  -7  -3  -9   26.40    2.90
  -7   3  -9   21.80    2.30
  -7   3  -9   28.50    3.10
  -9  -3  -9   34.30    2.90
  -9  -3  -9   34.40    3.30
  -9  -3  -9   38.10    2.60
  -9   3  -9   33.50    3.50
  -9   3  -9   34.60    2.40
 -11  -3  -9  102.09    4.10
 -11  -3  -9   97.69    4.80
 -11  -3  -9  103.79    4.40
 -11   3  -9   98.59    5.90
 -11   3  -9  100.29    3.90
 -13  -3  -9  284.67    9.20
 -13  -3  -9  284.77    9.60
 -13  -3  -9  289.87    8.90
 -13   3  -9  289.77    8.90
 -13   3  -9  295.07   10.10
 -15  -3  -9   48.20    2.90
 -15  -3  -9   47.60    3.70
 -15  -3  -9   52.69    3.20
 -15   3  -9   48.10    2.60
 -17  -3  -9   -1.10    1.70
 -17  -3  -9    1.50    1.60
 -17  -3  -9    1.50    1.40
 -17   3  -9   -0.10    0.90
 -19  -3  -9   40.00    3.40
 -19  -3  -9   34.30    2.90
 -19  -3  -9   30.90    2.70
 -19   3  -9   32.80    2.10
 -21  -3  -9   17.50    3.20
 -21  -3  -9   16.50    3.50
 -21   3  -9   18.20    1.70
 -23  -3  -9    5.00    1.50
 -23   3  -9    7.80    1.50
 -25  -3  -9   24.10    2.50
  25  -3   9   29.20    3.80
 -25   3  -9   28.00    2.00
 -25   3  -9   27.00    3.40
 -27  -3  -9    5.60    1.40
  27  -3   9   13.30    2.70
 -27   3  -9    9.00    2.50
 -27   3  -9    9.50    1.40
  29  -3   9    2.90    1.70
 -29  -3  -9    2.10    1.50
 -29   3  -9    3.00    0.80
  31  -3   9   41.30    3.30
 -31   3  -9   46.20    2.00
 -33   3  -9    8.20    1.10
  36  -4  -9    5.80    1.00
 -36   4   9    6.80    1.10
  36   4  -9    4.30    1.00
  34  -4  -9   27.10    1.60
 -34   4   9   27.10    1.60
  34   4  -9   31.80    2.20
 -34   4   9   32.60    2.10
  32  -4  -9    0.80    0.70
 -32   4   9    0.20    0.90
  32   4  -9    0.50    1.00
  32   4  -9   -1.30    2.30
  30  -4  -9  146.59    4.70
  30  -4  -9  145.59    4.80
  30   4  -9  143.49    5.00
  30   4  -9  139.29    6.10
 -30   4   9  141.29    4.70
  28  -4  -9   97.79    3.60
  28  -4  -9  103.29    3.70
  28   4  -9   98.29    5.60
 -28   4   9   97.09    3.60
  28   4  -9  100.49    4.00
  26  -4  -9    0.90    1.10
  26  -4  -9    2.00    0.90
 -26   4   9    2.10    0.90
  26   4  -9    1.70    1.20
  26   4  -9    1.10    2.00
  24  -4  -9   12.10    1.60
  24  -4  -9   13.40    1.60
  24   4  -9    8.60    2.30
  24   4  -9   12.00    2.10
 -24   4   9   11.50    1.60
  22  -4  -9  210.18    6.60
  22  -4  -9  198.98    6.60
  22  -4  -9  215.78    7.30
 -22   4   9  198.28    6.50
  22   4  -9  194.78    7.10
  20  -4  -9    0.00    0.90
  20  -4  -9   -0.10    0.80
  20  -4  -9   -0.10    0.90
  20   4  -9   -1.70    1.90
  20   4  -9   -0.20    1.40
  18  -4  -9   80.49    3.30
  18  -4  -9   77.69    3.50
  18  -4  -9   80.89    3.40
  18   4  -9   82.79    3.90
  18   4  -9   81.49    4.90
  16  -4  -9   41.70    2.30
  16  -4  -9   39.50    2.60
  16  -4  -9   41.50    2.60
  16   4  -9   40.50    2.90
  16   4  -9   43.50    4.20
  14  -4  -9    5.80    1.20
  14  -4  -9    8.20    2.10
  14  -4  -9    4.60    1.20
  14   4  -9    6.40    1.50
  14   4  -9    4.50    2.30
  12  -4  -9    3.20    1.20
  12  -4  -9    5.40    1.10
  12  -4  -9    4.40    1.40
  12   4  -9    4.70    1.40
  12   4  -9    3.70    2.00
  10  -4  -9  113.49    4.20
  10  -4  -9  114.09    4.50
  10  -4  -9  111.89    4.50
  10   4  -9  105.29    5.40
  10   4  -9  113.79    4.60
   8  -4  -9    7.10    1.50
   8  -4  -9    8.80    2.30
   8  -4  -9    7.60    1.70
   8  -4  -9    7.00    1.60
   8   4  -9    9.30    2.10
   8   4  -9    6.10    2.20
   6  -4  -9   12.00    2.30
   6  -4  -9   16.70    2.30
   6  -4  -9   14.10    1.70
   6  -4  -9   17.10    2.60
   6   4  -9   12.90    2.20
   6   4  -9   11.10    2.40
   4  -4  -9   27.50    3.00
   4  -4  -9   27.80    2.90
   4  -4  -9   24.90    2.80
   4  -4  -9   26.60    3.10
   4   4  -9   27.50    2.60
   4   4  -9   24.00    3.40
   2  -4  -9   87.79    4.30
   2  -4  -9   87.39    3.60
   2  -4  -9   84.99    4.30
   2  -4  -9   90.19    4.10
   2   4  -9   83.39    4.00
   2   4  -9   85.59    4.70
   0  -4  -9   59.09    2.80
   0  -4  -9   61.09    3.50
   0  -4  -9   59.19    3.60
   0   4  -9   63.19    3.60
   0   4  -9   53.99    3.90
  -2  -4  -9  176.48    6.20
  -2  -4  -9  164.88    6.30
  -2  -4  -9  160.58    5.60
  -2   4  -9  156.78    6.80
  -4  -4  -9   86.39    4.60
  -4  -4  -9   90.89    3.70
  -4  -4  -9   91.99    4.30
  -4   4  -9   90.79    4.80
  -6  -4  -9    3.90    1.10
  -6  -4  -9    3.40    1.70
  -6  -4  -9    2.00    1.80
  -6   4  -9    0.80    1.60
  -6   4  -9    2.40    1.50
  -8  -4  -9   39.70    2.40
  -8  -4  -9   35.20    3.40
  -8  -4  -9   31.50    3.50
  -8   4  -9   42.60    2.70
  -8   4  -9   43.60    3.80
 -10  -4  -9   68.49    4.40
 -10  -4  -9   81.49    4.20
 -10  -4  -9   80.79    3.40
 -10   4  -9   85.69    5.00
 -10   4  -9   80.59    3.40
 -12  -4  -9   74.19    3.20
 -12  -4  -9   67.49    4.20
 -12  -4  -9   74.69    4.10
 -12   4  -9   68.09    3.10
 -12   4  -9   71.99    4.10
 -14  -4  -9   87.69    6.70
 -14  -4  -9   99.49    4.00
 -14  -4  -9   86.39    4.80
 -14   4  -9   89.59    3.60
 -14   4  -9   85.59    4.60
 -16  -4  -9  194.68    7.80
 -16  -4  -9  189.38    6.20
 -16   4  -9  201.88    6.30
 -18  -4  -9   13.00    1.80
 -18   4  -9   12.30    1.60
 -20  -4  -9    1.00    1.20
 -20   4  -9    2.40    0.90
 -22  -4  -9   10.50    2.30
 -22   4  -9    9.50    1.40
  24  -4   9    0.10    1.70
 -24   4  -9    1.70    0.80
  26  -4   9    3.70    2.10
 -26   4  -9    3.30    0.80
 -28   4  -9   28.90    1.50
 -29  -5   9    7.70    1.50
  29  -5  -9    6.90    1.00
 -29   5   9    4.70    1.00
  29   5  -9    5.50    1.00
 -27  -5   9    7.50    1.70
  27  -5  -9    5.20    1.10
 -27   5   9    4.50    1.10
  27   5  -9    4.60    1.20
  27   5  -9   12.90    3.10
 -27   5   9    1.60    1.20
  25  -5  -9   16.20    1.30
 -25  -5   9   15.70    2.00
  25   5  -9   19.40    1.70
 -25   5   9   19.30    1.50
  25   5  -9   21.30    3.10
 -25   5   9   10.70    1.90
  23  -5  -9   30.70    2.00
  23   5  -9   29.00    2.10
 -23   5   9   30.50    1.70
  23   5  -9   34.60    3.40
  21  -5  -9    2.20    0.90
  21  -5  -9    3.00    1.00
 -21   5   9    2.20    0.80
  21   5  -9    3.80    1.10
  21   5  -9    5.70    1.90
  19  -5  -9   51.79    2.50
  19  -5  -9   55.19    2.40
  19   5  -9   49.99    2.80
  19   5  -9   56.39    5.10
 -19   5   9   51.79    2.40
 -17  -5   9   16.40    3.20
  17  -5  -9   19.10    1.70
  17  -5  -9   17.80    1.70
  17   5  -9   18.90    2.20
 -17   5   9   18.50    1.60
  17   5  -9   14.60    3.10
  15  -5  -9    6.70    1.40
  15  -5  -9    4.50    1.10
  15   5  -9    6.10    2.00
 -15   5   9    3.30    0.90
  15   5  -9    4.40    1.30
  13  -5  -9    9.90    2.60
  13  -5  -9    4.70    1.20
  13  -5  -9    6.00    1.30
  13   5  -9    5.80    1.40
  13   5  -9    0.80    2.00
  11  -5  -9   25.70    2.20
  11  -5  -9   23.10    2.80
  11  -5  -9   20.70    1.70
  11   5  -9   20.90    3.30
  11   5  -9   24.10    2.20
   9  -5  -9   13.30    1.90
   9  -5  -9   12.70    1.50
   9  -5  -9   12.50    2.90
   9   5  -9   17.70    3.00
   9   5  -9   11.90    2.10
   7  -5  -9   53.19    2.90
   7   5  -9   54.69    4.00
   5  -5  -9    2.90    1.40
   5   5  -9    1.20    1.90
   3  -5  -9   33.50    2.80
   3   5  -9   27.60    3.20
   1   5  -9   50.29    3.90
  -1  -5  -9   29.60    2.50
  -1   5  -9   30.90    3.20
  -3  -5  -9   31.20    2.10
  -3   5  -9   26.40    3.20
  -5  -5  -9   57.59    2.70
  -5   5  -9   60.19    3.90
  -7  -5  -9    9.10    1.40
  -7   5  -9   13.10    2.70
  -9  -5  -9    1.90    0.90
  -9   5  -9    1.20    1.60
 -11  -5  -9   28.90    1.80
 -11   5  -9   28.10    3.00
 -11   5  -9   34.50    2.70
 -13  -5  -9   29.00    1.80
 -13   5  -9   31.60    2.40
 -15  -5  -9   36.50    1.90
 -15   5  -9   34.20    2.30
 -17  -5  -9    8.60    1.30
 -17   5  -9   11.10    1.70
 -19  -5  -9   23.90    1.60
 -19   5  -9   24.10    1.70
 -21  -5  -9   49.99    2.30
 -21   5  -9   50.89    2.20
 -23   5  -9    0.80    0.90
  20  -6  -9    6.60    1.10
 -20   6   9    6.00    1.00
  18  -6  -9    7.10    1.10
 -18   6   9    8.70    1.10
  16  -6  -9   14.30    1.70
  16  -6  -9   11.70    1.30
 -16   6   9    9.80    1.20
  14  -6  -9   40.50    1.90
  14  -6  -9   44.60    2.00
  14   6  -9   42.50    3.70
 -14   6   9   43.00    1.90
  12  -6  -9    6.20    1.50
  12  -6  -9    7.80    1.40
  12   6  -9   10.30    2.40
 -12   6   9    7.30    1.20
  10  -6  -9   20.90    1.40
  10  -6  -9   16.80    1.70
  10   6  -9   19.90    3.40
 -10   6   9   19.50    1.50
   8  -6  -9    9.30    1.80
   8  -6  -9   11.60    1.30
   8   6  -9   16.10    3.20
  -8   6   9   12.10    1.50
   6  -6  -9   29.80    2.30
   6  -6  -9   35.20    1.80
  -6   6   9   27.80    1.90
   6   6  -9   27.90    3.30
   4  -6  -9    6.00    1.20
  -4  -6   9    6.10    1.30
   4   6  -9    4.00    2.10
  -4   6   9    4.70    1.30
   2  -6  -9   17.60    1.30
  -2  -6   9   14.80    1.90
  -2   6   9   14.50    1.90
   2   6  -9   17.80    3.10
   0  -6   9   14.10    2.00
   0  -6  -9   11.40    1.20
   0   6  -9    7.10    2.30
  -2  -6  -9   26.50    1.80
  -4  -6  -9    8.50    1.10
  -4   6  -9    5.00    2.20
  -6  -6  -9   -0.70    0.70
  -8  -6  -9    1.70    0.90
 -10  -6  -9   36.50    1.70
 -12  -6  -9    1.60    0.70
  44   0 -10   70.39    2.80
  42   0 -10  182.58    5.30
  42   0 -10  152.18    5.20
  40   0 -10  141.59    4.60
  40   0 -10  134.59    4.60
 -38   0  10   42.20    2.60
  38   0 -10   32.30    2.00
  38   0 -10   36.70    2.20
  36   0 -10  282.57    8.70
  36   0 -10  286.77    8.60
 -36   0  10  286.87    8.60
  34   0 -10  130.89    4.70
  34   0 -10  130.69    4.70
  32   0 -10   -0.10    1.00
  32   0 -10    1.30    1.10
  30   0 -10  710.33   20.30
  30   0 -10  717.43   20.30
  28   0 -10  408.66   12.10
  26   0 -10  128.19    4.90
  26   0 -10  134.79    4.70
  26   0 -10  114.59    5.70
  24   0 -10  409.06   12.10
  24   0 -10  398.16   12.00
  24   0 -10  405.36   12.10
  22   0 -10  107.39    4.20
  22   0 -10  109.09    4.40
  22   0 -10  102.99    4.00
  20   0 -10   61.89    3.00
  20   0 -10   59.59    3.30
  20   0 -10   61.59    2.90
  18   0 -10 1135.99   32.30
  18   0 -10 1177.58   32.40
  18   0 -10 1184.98   32.40
  16   0 -10  983.30   28.00
  16   0 -10  991.10   28.00
  16   0 -10 1040.90   28.10
  14   0 -10  379.56   11.20
  14   0 -10  358.36   11.00
  14   0 -10  370.96   11.10
  12   0 -10   73.19    3.90
  12   0 -10   80.49    3.60
  12   0 -10   80.09    3.40
  10   0 -10  580.04   16.70
  10   0 -10  562.84   16.80
  10   0 -10  573.94   16.40
  10   0 -10  583.44   16.60
   8   0 -10  278.77    8.90
   8   0 -10  271.87    8.60
   8   0 -10  284.57    8.80
   8   0 -10  277.77    9.00
  -6   0  10  108.99    7.70
   6   0 -10  103.79    4.70
   6   0 -10  103.09    4.50
   6   0 -10  103.79    4.40
   4   0 -10 1134.49   31.10
   4   0 -10 1134.49   31.10
   4   0 -10 1083.19   31.00
   2   0 -10  243.08    8.00
   2   0 -10  251.77    8.00
   0   0 -10  597.54   17.30
   0   0 -10  608.24   17.30
  -2   0 -10  511.05   14.70
  -2   0 -10  494.95   14.70
  -4   0 -10   83.19    3.90
  -4   0 -10   97.29    4.00
  -6   0 -10  104.09    4.20
  -6   0 -10  100.29    4.10
  -8   0 -10  701.43   20.30
  -8   0 -10  725.13   20.40
 -10   0 -10  301.87    9.30
 -10   0 -10  297.07    9.30
 -12   0 -10  129.99    4.90
 -12   0 -10  131.79    4.90
 -14   0 -10  577.54   16.70
 -14   0 -10  574.44   16.70
 -16   0 -10  658.63   19.20
 -16   0 -10  667.63   19.20
  16   0  10  678.63   20.00
 -18   0 -10  231.18    7.40
  18   0  10  217.78    8.50
 -18   0 -10  224.08    7.40
  20   0  10  218.58    8.20
 -20   0 -10  221.28    7.20
 -20   0 -10  220.08    7.20
  22   0  10  464.15   14.90
 -22   0 -10  477.95   14.00
 -22   0 -10  481.55   14.00
 -24   0 -10    4.30    1.20
  24   0  10    6.40    2.00
 -24   0 -10    5.30    1.20
  26   0  10  119.69    5.60
 -28   0 -10  295.57    9.10
  28   0  10  299.57   10.20
 -28   0 -10  304.87    9.10
 -30   0 -10   11.80    1.50
 -30   0 -10   11.70    1.90
  30   0  10    7.00    2.40
 -32   0 -10   69.89    3.00
  32   0  10   72.39    4.60
 -32   0 -10   71.29    3.00
 -34   0 -10   67.79    2.60
 -36   0 -10   77.09    2.70
  43  -1 -10   19.70    1.60
  43   1 -10   20.90    1.70
  43   1 -10   17.90    1.50
 -43   1  10   19.20    1.70
  41  -1 -10    1.00    0.90
  41  -1 -10    0.00    1.10
 -41   1  10    2.30    1.00
  41   1 -10    0.90    1.00
  41   1 -10    0.90    0.80
  39  -1 -10  286.57    8.50
 -39   1  10  288.07    8.40
  39   1 -10  281.07    8.50
  39   1 -10  282.77    8.50
  37  -1 -10  120.29    4.20
  37  -1 -10  121.49    4.20
  37   1 -10  117.39    4.30
 -37   1  10  113.79    4.10
  37   1 -10  118.09    4.20
  35  -1 -10   -0.80    0.80
  35  -1 -10    0.60    1.00
  35   1 -10    2.80    1.00
  35   1 -10    0.70    0.90
  33  -1 -10   39.50    2.30
  33  -1 -10   45.10    2.40
  33   1 -10   41.00    2.40
  33   1 -10   42.60    2.50
  31  -1 -10   13.40    1.70
  31  -1 -10   15.50    1.70
  31   1 -10   12.00    2.00
  31   1 -10   13.90    1.70
  29  -1 -10   74.69    3.40
  29  -1 -10   72.09    3.20
  29  -1 -10   73.49    3.20
  29   1 -10   76.49    3.50
  29   1 -10   76.59    3.30
  27  -1 -10  181.98    6.30
  27  -1 -10  189.08    6.10
  27  -1 -10  185.28    6.20
  27   1 -10  187.28    6.20
  27   1 -10  189.08    6.80
  25  -1 -10  367.56   11.20
  25  -1 -10  378.66   11.30
  25  -1 -10  364.26   11.30
  25   1 -10  373.66   11.30
  25   1 -10  381.96   11.30
  23  -1 -10    0.50    1.10
  23  -1 -10    2.70    1.20
  23  -1 -10    1.90    1.20
  23   1 -10    1.00    1.10
  23   1 -10    1.30    1.30
  21  -1 -10  494.65   14.20
  21  -1 -10  484.85   14.30
  21  -1 -10  501.55   14.40
  21   1 -10  471.05   14.40
  21   1 -10  494.25   14.30
  19  -1 -10  540.25   15.90
  19  -1 -10  537.65   15.80
  19  -1 -10  563.64   16.50
  19  -1 -10  569.74   16.10
  19   1 -10  549.25   16.00
  19   1 -10  553.44   16.10
  17  -1 -10   11.50    2.20
  17  -1 -10    9.60    1.80
  17  -1 -10    8.50    1.90
  17  -1 -10   12.90    1.60
  17   1 -10    8.70    2.10
  17   1 -10   10.60    1.80
  17   1 -10   10.40    3.50
  15  -1 -10  629.94   18.40
  15  -1 -10  606.94   18.00
  15  -1 -10  643.34   18.00
  15  -1 -10  638.94   18.20
  15   1 -10  626.14   19.20
  15   1 -10  667.53   18.30
  15   1 -10  625.14   18.10
  13  -1 -10  589.14   16.50
  13  -1 -10  582.44   16.70
  13  -1 -10  578.14   16.90
  13  -1 -10  583.24   16.60
  13   1 -10  581.44   16.70
  13   1 -10  574.04   16.70
  13   1 -10  563.84   17.60
  11  -1 -10    0.80    1.20
  11  -1 -10    2.80    1.70
  11  -1 -10    1.30    1.20
  11  -1 -10    3.70    1.70
  11   1 -10    3.50    2.60
  11   1 -10    7.50    1.80
  11   1 -10    2.60    1.70
   9  -1 -10   11.80    1.90
   9  -1 -10   13.00    2.70
   9  -1 -10   15.50    2.60
   9  -1 -10   11.10    2.20
   9   1 -10   12.60    2.90
   9   1 -10   17.80    3.90
   9   1 -10   14.10    2.20
   7  -1 -10  851.31   23.30
   7  -1 -10  815.12   23.00
   7  -1 -10  862.11   23.30
   7   1 -10  808.62   23.90
   7   1 -10  806.72   23.30
   7   1 -10  796.12   23.30
   5  -1 -10  112.89    4.50
   5  -1 -10  113.29    4.60
   5  -1 -10  107.19    4.30
   5   1 -10  110.39    5.30
   5   1 -10  110.59    5.20
   5   1 -10  118.09    5.40
   3  -1 -10   44.90    3.10
   3  -1 -10   41.40    2.90
   3  -1 -10   39.50    2.70
   3   1 -10   48.70    3.90
   3   1 -10   37.70    3.60
   3   1 -10   47.10    3.90
   1  -1 -10  320.97    9.70
   1  -1 -10  309.57    9.50
   1  -1 -10  316.27    9.60
   1   1 -10  311.87   10.40
   1   1 -10  312.67    9.70
   1   1 -10  306.97    9.90
  -1  -1 -10   19.30    2.40
  -1  -1 -10   26.70    3.00
  -1  -1 -10   22.40    2.40
  -1   1 -10   23.50    2.80
  -1   1 -10   23.70    3.20
  -1   1 -10   30.10    3.40
  -3  -1 -10   75.69    4.10
  -3  -1 -10   82.99    3.90
  -3  -1 -10   81.09    3.60
  -3   1 -10   84.09    3.60
  -3   1 -10   73.69    4.10
  -3   1 -10   79.09    4.60
  -5  -1 -10  321.97    9.80
  -5  -1 -10  320.87    9.90
  -5   1 -10  313.57    9.60
  -5   1 -10  314.57   10.50
  -5   1 -10  311.57    9.80
  -7  -1 -10  330.87   10.10
  -7  -1 -10  327.07   10.20
  -7   1 -10  328.17    9.90
  -7   1 -10  321.67   10.70
  -7   1 -10  326.87   10.10
  -9  -1 -10    6.50    1.80
  -9  -1 -10    6.60    1.80
  -9   1 -10    3.60    1.90
  -9   1 -10    5.60    1.60
  -9   1 -10    7.20    1.80
 -11  -1 -10  586.74   17.20
 -11  -1 -10  590.34   17.40
 -11   1 -10  589.34   17.20
 -11   1 -10  623.14   17.70
 -13  -1 -10  126.69    5.00
 -13  -1 -10  122.99    4.80
 -13   1 -10  131.09    4.70
 -13   1 -10  127.09    4.90
  13   1  10  128.69    6.80
 -15  -1 -10    7.80    1.60
 -15  -1 -10    7.80    2.00
  15   1  10    8.60    3.00
 -15   1 -10    9.50    1.60
 -15   1 -10    9.40    1.80
 -17  -1 -10  375.46   11.20
 -17  -1 -10  352.96   11.00
 -17   1 -10  358.76   11.20
  17   1  10  376.66   12.40
 -17   1 -10  354.76   11.00
 -19  -1 -10   81.09    3.90
 -19  -1 -10   89.79    4.30
 -19   1 -10   80.09    3.70
  19   1  10   84.89    5.50
 -19   1 -10   84.29    3.80
 -21  -1 -10    9.60    2.20
 -21  -1 -10    5.50    1.50
  21  -1  10    6.60    1.90
 -21   1 -10    6.40    1.30
  21   1  10    7.60    2.90
 -21   1 -10    6.90    1.70
 -23  -1 -10   28.90    2.60
  23  -1  10   28.80    3.20
 -23  -1 -10   26.80    2.30
  23   1  10   33.50    4.80
 -23   1 -10   28.00    2.20
 -23   1 -10   30.60    2.20
 -25  -1 -10  418.36   12.40
  25  -1  10  421.96   13.40
  25   1  10  429.96   13.70
 -25   1 -10  410.86   12.40
  27  -1  10   17.70    2.90
 -27  -1 -10   16.90    1.90
 -27  -1 -10   16.90    2.30
 -27   1 -10   17.10    1.90
 -27   1 -10   17.80    1.80
  27   1  10   13.30    2.90
 -29  -1 -10  156.98    5.10
  29  -1  10  143.59    6.20
 -29  -1 -10  150.88    5.30
  29   1  10  157.98    6.80
 -29   1 -10  151.68    5.00
 -29   1 -10  152.48    5.10
 -31  -1 -10  308.87    9.10
  31  -1  10  295.27    9.90
 -31   1 -10  299.17    8.80
  31   1  10  289.67   10.40
 -31   1 -10  295.27    8.80
  33  -1  10  122.39    5.40
 -33  -1 -10  121.59    4.00
 -33   1 -10  121.79    4.00
 -33   1 -10  111.39    4.30
 -35  -1 -10   19.50    1.40
 -35   1 -10   21.20    1.90
 -35   1 -10   20.20    1.40
  42  -2 -10  100.99    3.40
  42   2 -10  104.89    3.50
 -42   2  10  101.29    3.30
  40  -2 -10   25.60    1.60
  40   2 -10   26.90    1.50
 -40   2  10   24.90    1.50
  40   2 -10   27.10    1.90
  38  -2 -10   -0.20    1.10
  38  -2 -10   -1.10    1.10
  38   2 -10    0.40    0.90
  38   2 -10    0.80    0.80
 -38   2  10    0.70    0.70
  36  -2 -10  117.79    4.10
  36  -2 -10  122.79    4.20
  36   2 -10  121.59    4.40
  36   2 -10  116.89    4.20
  34  -2 -10  182.98    5.70
  34  -2 -10  172.98    5.70
  34   2 -10  179.78    6.00
  34   2 -10  178.48    5.90
  32  -2 -10  198.88    6.30
  32  -2 -10  195.48    6.40
  32   2 -10  210.08    6.70
  32   2 -10  196.78    6.50
  32   2 -10  185.08    8.70
  30  -2 -10  301.07    9.20
  30  -2 -10  303.97    9.10
  30   2 -10  310.07    9.30
  30   2 -10  306.07    9.50
  30   2 -10  290.97   11.00
  28  -2 -10  298.07    9.00
  28  -2 -10  300.17    9.10
  28  -2 -10  280.77    8.90
  28   2 -10  301.17    9.20
  28   2 -10  290.47   10.70
  28   2 -10  290.07    9.20
  26  -2 -10    3.30    1.10
  26  -2 -10    3.50    1.20
  26  -2 -10    5.40    1.10
 -26   2  10    3.10    1.60
  26   2 -10    3.30    1.30
  26   2 -10   -1.20    2.80
  26   2 -10    1.60    1.00
  24  -2 -10  131.69    4.90
  24  -2 -10  137.09    5.00
  24  -2 -10  142.19    5.00
  24   2 -10  139.39    5.10
  24   2 -10  132.89    6.80
  24   2 -10  144.89    5.30
  22  -2 -10  328.17   10.00
  22  -2 -10  334.97   10.20
  22  -2 -10  323.97   10.20
  22   2 -10  340.37   10.20
  22   2 -10  325.37   10.30
  20  -2 -10   -0.30    0.90
  20  -2 -10    0.60    1.00
  20  -2 -10   -0.70    1.10
  20   2 -10    1.50    1.40
  20   2 -10    0.20    2.40
  20   2 -10   -1.30    1.40
  18  -2 -10  284.37    9.30
  18  -2 -10  293.87    9.00
  18  -2 -10  284.37    8.90
  18  -2 -10  293.37    9.10
  18   2 -10  285.87    9.20
  18   2 -10  295.57    9.30
  18   2 -10  296.57   10.40
  16  -2 -10  267.07    8.30
  16  -2 -10  272.97    8.50
  16  -2 -10  270.27    8.70
  16  -2 -10  271.77    8.40
  16   2 -10  262.77    8.60
  16   2 -10  268.17    9.70
  16   2 -10  268.87    8.70
  14  -2 -10  246.28    7.30
  14  -2 -10  246.38    7.60
  14  -2 -10  233.88    7.80
  14  -2 -10  207.88    8.10
  14   2 -10  220.28    8.40
  14   2 -10  235.88    7.70
  14   2 -10  232.88    8.70
  12  -2 -10  161.58    6.10
  12  -2 -10  148.49    6.60
  12  -2 -10  160.28    5.60
  12  -2 -10  166.88    6.20
  12   2 -10  155.78    6.60
  12   2 -10  159.38    5.80
  12   2 -10  170.68    6.10
  10  -2 -10  439.26   12.90
  10  -2 -10  434.66   12.80
  10  -2 -10  440.86   13.00
  10  -2 -10  439.46   13.20
  10   2 -10  440.16   13.10
  10   2 -10  422.46   13.20
  10   2 -10  452.45   14.00
   8  -2 -10  140.99    5.00
   8  -2 -10  135.19    5.20
   8  -2 -10  136.59    5.20
   8  -2 -10  139.99    4.80
   8   2 -10  130.29    5.30
   8   2 -10  136.39    6.10
   6  -2 -10  229.98    7.50
   6  -2 -10  246.48    7.70
   6  -2 -10  247.88    7.90
   6   2 -10  233.38    8.60
   6   2 -10  236.18    8.10
   4  -2 -10  252.17    8.10
   4  -2 -10  241.98    7.80
   4  -2 -10  238.98    7.60
   4   2 -10  245.48    8.70
   2  -2 -10  283.07    8.90
   2  -2 -10  283.97    8.50
   2  -2 -10  280.77    8.80
   2   2 -10  271.97    9.00
   2   2 -10  268.77    9.50
   0  -2 -10  138.89    5.00
   0  -2 -10  143.59    5.40
   0  -2 -10  143.49    5.20
   0   2 -10  144.39    6.10
   0   2 -10  142.89    5.40
  -2  -2 -10  264.77    8.50
  -2  -2 -10  267.17    8.30
  -2  -2 -10  248.78    8.00
  -2   2 -10  254.67    9.00
  -2   2 -10  255.87    8.20
  -4  -2 -10  464.55   13.40
  -4  -2 -10  461.55   15.90
  -4   2 -10  460.55   13.50
  -4   2 -10  454.85   14.40
  -6  -2 -10  365.36   10.70
  -6  -2 -10  347.37   10.50
  -6  -2 -10  344.37   10.90
  -6   2 -10  339.17   11.40
  -6   2 -10  343.17   10.50
  -8  -2 -10  151.48    5.90
  -8  -2 -10  165.98    6.10
  -8  -2 -10  165.78    5.80
  -8   2 -10  160.28    6.60
  -8   2 -10  168.28    5.60
 -10  -2 -10  182.88    6.60
 -10  -2 -10  199.88    7.00
 -10  -2 -10  201.88    6.70
 -10   2 -10  193.38    7.50
 -10   2 -10  197.08    6.40
 -10   2 -10  199.18    7.00
 -12  -2 -10    1.60    1.60
 -12  -2 -10    1.20    1.20
 -12   2 -10    5.00    1.90
 -12   2 -10    2.40    1.80
 -12   2 -10    2.70    1.10
 -14  -2 -10  444.46   13.00
 -14  -2 -10  426.26   13.10
 -14   2 -10  433.06   12.90
 -14   2 -10  423.16   12.70
 -14   2 -10  426.46   14.40
 -16  -2 -10  365.66   11.60
 -16  -2 -10  366.56   11.40
 -16   2 -10  381.46   11.80
 -16   2 -10  381.06   11.30
 -18  -2 -10   29.80    2.70
 -18  -2 -10   22.40    2.40
 -18   2 -10   27.70    2.10
 -18   2 -10   26.80    2.80
 -20  -2 -10   88.89    3.80
 -20  -2 -10   92.89    4.10
 -20   2 -10   92.79    4.00
 -20   2 -10   91.69    3.70
 -22  -2 -10  272.87   10.20
 -22  -2 -10  305.57    9.10
 -22   2 -10  291.67    8.90
 -24  -2 -10   24.80    2.80
  24  -2  10   26.50    3.00
 -24  -2 -10   27.00    2.20
 -24   2 -10   25.70    2.30
 -24   2 -10   26.10    1.90
 -26  -2 -10  112.99    4.20
 -26  -2 -10  113.49    4.60
  26  -2  10  118.89    5.20
 -26   2 -10  113.89    4.20
 -26   2 -10  111.89    4.00
 -28  -2 -10  105.89    3.90
  28  -2  10  108.49    4.90
 -28   2 -10  106.59    3.80
 -28   2 -10  113.69    4.00
 -30  -2 -10   56.09    2.50
  30  -2  10   51.89    3.50
 -30   2 -10   54.99    2.40
 -30   2 -10   58.19    2.50
  32  -2  10   18.60    3.00
 -32  -2 -10   18.00    1.60
 -32   2 -10   13.90    1.40
 -32   2 -10   17.70    1.70
 -34  -2 -10   42.70    2.20
 -34   2 -10   47.70    2.70
 -34   2 -10   43.70    2.00
  39  -3 -10  111.79    3.50
  39   3 -10  110.39    3.60
 -39   3  10  106.89    3.50
  37  -3 -10   12.80    1.20
  37   3 -10   15.70    1.60
 -37   3  10   15.80    1.20
  35  -3 -10    4.10    0.90
  35  -3 -10    3.70    1.40
  35   3 -10    3.60    0.90
  35   3 -10    3.90    1.10
  33  -3 -10   89.99    3.30
  33  -3 -10   91.29    3.30
  33   3 -10   90.49    5.60
  33   3 -10   89.09    3.60
  33   3 -10   92.59    3.50
  31  -3 -10  114.09    4.00
  31  -3 -10  114.59    4.00
  31   3 -10  102.89    5.80
 -31   3  10  118.09    4.20
  31   3 -10  116.79    4.20
  31   3 -10  110.89    4.50
  29  -3 -10   17.00    1.80
  29  -3 -10   15.40    1.60
  29   3 -10   13.60    1.90
  29   3 -10   13.10    2.80
  29   3 -10   15.90    2.00
 -29   3  10   11.70    1.90
  27  -3 -10   10.70    1.70
  27  -3 -10   10.20    1.60
 -27   3  10   10.20    1.90
  27   3 -10    9.60    1.90
  27   3 -10   11.40    2.60
  25  -3 -10  104.79    4.00
  25  -3 -10  106.89    4.00
  25  -3 -10  105.89    4.20
  25   3 -10  112.99    5.70
 -25   3  10  113.49    4.10
  25   3 -10  109.99    4.30
  25   3 -10  104.49    4.40
  23  -3 -10   24.50    2.00
  23  -3 -10   27.90    2.00
  23  -3 -10   27.30    2.00
  23   3 -10   26.20    2.50
  23   3 -10   27.00    2.50
  23   3 -10   23.90    3.80
  21  -3 -10  131.19    4.80
  21  -3 -10  121.69    4.40
  21  -3 -10  124.09    4.60
  21   3 -10  120.79    4.80
  21   3 -10  129.49    6.10
  21   3 -10  122.49    5.00
  19  -3 -10  106.19    4.10
  19  -3 -10  105.09    4.40
  19  -3 -10  108.29    4.00
  19   3 -10  101.19    4.60
  19   3 -10  109.49    4.50
  19   3 -10  104.99    5.50
  17  -3 -10  150.58    5.30
  17  -3 -10  156.08    5.20
  17  -3 -10  149.69    5.40
  17   3 -10  155.98    5.70
  17   3 -10  149.29    6.70
  17   3 -10  148.39    5.80
  15  -3 -10  157.58    5.80
  15  -3 -10  161.68    5.40
  15  -3 -10  166.38    5.50
  15  -3 -10  154.18    5.50
  15   3 -10  158.98    6.00
  15   3 -10  131.29    8.30
  15   3 -10  159.78    5.80
  13  -3 -10  295.97    9.60
  13  -3 -10  299.57    9.40
  13  -3 -10  311.47    9.40
  13  -3 -10  316.57    9.30
  13   3 -10  310.07    9.70
  13   3 -10  290.47   10.60
  13   3 -10  300.67    9.70
  11  -3 -10  306.07   10.00
  11  -3 -10  316.07    9.70
  11  -3 -10  321.87    9.60
  11  -3 -10  320.77    9.80
  11   3 -10  323.27   10.00
  11   3 -10  310.37   11.00
   9  -3 -10    5.80    1.30
   9  -3 -10    6.70    1.50
   9  -3 -10    7.70    2.10
   9  -3 -10    9.10    2.30
   9   3 -10    8.80    2.30
   9   3 -10    3.80    1.60
   7  -3 -10  458.95   13.30
   7  -3 -10  457.05   13.40
   7  -3 -10  448.26   13.50
   7  -3 -10  448.76   13.70
   7   3 -10  468.35   13.60
   7   3 -10  451.45   14.60
   5  -3 -10   54.29    3.10
   5  -3 -10   51.89    3.30
   5  -3 -10   58.59    2.80
   5  -3 -10   60.19    4.80
   5   3 -10   53.89    4.10
   5   3 -10   54.59    3.50
   3  -3 -10   -0.70    1.00
   3  -3 -10    0.80    1.40
   3  -3 -10    1.00    1.30
   3   3 -10   -1.00    2.00
   3   3 -10    1.10    1.90
   1  -3 -10  254.67    8.20
   1  -3 -10  251.37    7.90
   1  -3 -10  255.37    8.40
   1   3 -10  254.97    9.20
  -1  -3 -10   84.79    3.90
  -1  -3 -10   86.29    4.40
  -1  -3 -10   79.59    3.50
  -1   3 -10   93.29    5.00
  -1   3 -10   91.09    4.80
  -3  -3 -10   45.00    3.10
  -3  -3 -10   43.90    2.60
  -3  -3 -10   39.40    2.90
  -3   3 -10   42.90    3.90
  -3   3 -10   46.80    3.10
  -5  -3 -10    2.00    1.40
  -5  -3 -10    0.10    1.20
  -5  -3 -10    1.60    1.50
  -5   3 -10    0.80    1.40
  -5   3 -10    1.50    1.90
  -7  -3 -10  133.39    5.70
  -7  -3 -10  149.49    5.20
  -7  -3 -10  152.38    5.50
  -7   3 -10  138.19    6.20
  -7   3 -10  151.58    5.20
  -9  -3 -10   41.00    3.40
  -9  -3 -10   49.10    3.00
  -9  -3 -10   46.00    2.70
  -9   3 -10   42.30    3.60
  -9   3 -10   44.40    2.60
 -11  -3 -10  242.68    7.80
 -11  -3 -10  234.88    7.50
 -11  -3 -10  239.38    8.20
 -11   3 -10  236.58    7.50
 -11   3 -10  230.98    8.60
 -13  -3 -10    4.20    1.40
 -13  -3 -10    7.80    1.80
 -13  -3 -10    7.70    1.50
 -13   3 -10    6.00    2.30
 -13   3 -10    9.10    1.60
 -15  -3 -10   54.29    3.10
 -15  -3 -10   51.59    3.00
 -15  -3 -10   51.29    3.40
 -15   3 -10   57.69    3.90
 -15   3 -10   51.19    2.70
 -17  -3 -10  167.48    6.10
 -17  -3 -10  162.88    5.90
 -17   3 -10  166.68    5.50
 -19  -3 -10  255.27    8.30
 -19  -3 -10  258.37    8.20
 -21  -3 -10  101.99    4.10
 -21  -3 -10  103.69    4.60
 -21   3 -10   97.69    3.70
 -23  -3 -10   37.50    2.40
 -23   3 -10   34.00    2.00
  25  -3  10  135.09    5.50
 -25  -3 -10  126.89    4.50
 -25   3 -10  123.59    4.30
 -27  -3 -10   18.40    3.50
  27  -3  10   23.90    2.90
 -27   3 -10   20.70    1.50
  29  -3  10    6.10    2.00
 -29   3 -10    6.70    1.10
 -31   3 -10   44.50    1.90
  34  -4 -10    7.70    1.00
 -34   4  10    5.10    1.00
  34   4 -10    6.40    1.20
  32  -4 -10   19.00    1.30
  32   4 -10   18.10    1.50
 -32   4  10   22.70    1.80
  30  -4 -10   51.09    2.60
  30  -4 -10   56.09    2.30
 -30   4  10   61.39    2.50
  30   4 -10   57.59    2.60
  30   4 -10   58.19    4.30
  28  -4 -10  116.39    3.90
  28  -4 -10  118.09    3.90
  28   4 -10  111.59    5.50
  28   4 -10  114.09    4.20
 -28   4  10  116.09    3.90
  26  -4 -10    8.20    1.40
  26  -4 -10    6.60    1.40
 -26   4  10    9.30    1.40
  26   4 -10   11.20    2.80
  26   4 -10    8.50    1.80
  24  -4 -10   21.50    1.70
  24  -4 -10   22.50    1.70
  24   4 -10   25.80    3.40
  24   4 -10   19.80    2.20
 -24   4  10   20.50    1.70
  22  -4 -10   44.90    2.30
  22  -4 -10   45.70    2.40
  22  -4 -10   42.80    2.30
 -22   4  10   45.40    2.30
  22   4 -10   49.10    3.80
  22   4 -10   40.00    2.90
  20  -4 -10  103.69    4.20
  20  -4 -10  114.59    4.20
  20  -4 -10  108.39    4.40
  20   4 -10  110.49    5.60
  18  -4 -10   40.10    2.20
  18  -4 -10   38.40    2.30
  18  -4 -10   40.50    2.40
  18   4 -10   37.40    3.70
  18   4 -10   38.80    2.70
  16  -4 -10  152.68    5.20
  16  -4 -10  151.38    5.40
  16  -4 -10  146.59    5.20
  16   4 -10  146.69    5.50
  16   4 -10  145.39    6.50
  14  -4 -10   14.90    1.70
  14  -4 -10   18.10    2.00
  14  -4 -10   16.20    1.90
  14   4 -10   15.00    2.10
  12  -4 -10   88.39    3.50
  12  -4 -10   91.19    3.80
  12  -4 -10   90.59    3.70
  12   4 -10   93.49    5.00
  12   4 -10   87.09    3.90
  10  -4 -10    5.90    1.40
  10  -4 -10    4.50    1.30
  10  -4 -10    5.60    1.50
  10   4 -10    5.30    1.40
  10   4 -10    6.80    2.10
   8  -4 -10    1.40    1.00
   8  -4 -10    2.00    1.20
   8  -4 -10    0.20    1.40
   8  -4 -10    2.80    1.20
   8   4 -10    2.20    1.40
   8   4 -10   -1.60    1.80
   6  -4 -10    0.20    1.00
   6  -4 -10    1.60    1.20
   6  -4 -10    1.40    1.40
   6  -4 -10    0.30    1.70
   6   4 -10    0.40    1.70
   6   4 -10    0.80    1.40
   4  -4 -10  123.39    4.80
   4  -4 -10  121.29    5.00
   4  -4 -10  119.49    4.40
   4   4 -10  127.89    4.90
   2  -4 -10   39.00    2.90
   2  -4 -10   40.60    3.10
   2  -4 -10   39.40    2.30
   2   4 -10   43.40    3.10
   2   4 -10   31.50    3.40
   0  -4 -10   22.40    2.70
   0  -4 -10   20.50    2.50
   0  -4 -10   17.20    1.80
   0   4 -10   16.90    3.00
  -2  -4 -10    9.50    1.70
  -2  -4 -10   12.10    3.00
  -2  -4 -10   14.10    1.70
  -2   4 -10   13.90    2.90
  -4  -4 -10  165.68    6.40
  -4  -4 -10  172.28    5.70
  -4  -4 -10  175.08    6.10
  -4   4 -10  160.78    7.20
  -6  -4 -10   -0.20    1.10
  -6  -4 -10    1.60    1.50
  -6  -4 -10    0.50    1.70
  -6   4 -10    3.50    1.50
  -6   4 -10    0.00    1.80
  -8  -4 -10  155.48    6.30
  -8  -4 -10  170.88    5.60
  -8  -4 -10  168.68    6.10
  -8   4 -10  169.58    6.80
 -10  -4 -10  146.89    5.90
 -10   4 -10  146.99    5.20
 -10   4 -10  150.68    6.20
 -12  -4 -10   -0.10    1.00
 -12  -4 -10   -0.20    1.80
 -12  -4 -10    3.80    1.80
 -12   4 -10   -1.50    1.70
 -12   4 -10    0.30    1.10
 -14  -4 -10   37.20    3.40
 -14  -4 -10   33.40    2.20
 -14  -4 -10   27.50    3.10
 -14   4 -10   28.90    2.20
 -14   4 -10   30.20    3.10
 -16  -4 -10   39.30    3.40
 -16  -4 -10   28.00    3.30
 -16  -4 -10   36.70    2.20
 -16   4 -10   33.80    2.20
 -18  -4 -10   17.50    1.90
 -18   4 -10   19.00    1.70
 -20   4 -10    5.50    1.40
  22  -4  10   78.09    4.10
 -22   4 -10   68.59    2.80
  24  -4  10    5.40    2.00
 -24   4 -10    7.20    1.20
 -26   4 -10    4.70    1.10
  27  -5 -10    1.20    0.60
 -27  -5  10    0.60    1.50
  27   5 -10   -0.60    0.80
 -27   5  10    0.80    0.70
 -25  -5  10   17.90    2.20
  25  -5 -10   17.40    1.30
 -25   5  10   12.20    1.90
  25   5 -10   18.20    3.50
  25   5 -10   16.20    1.50
 -25   5  10   15.80    1.20
  23  -5 -10    7.60    1.40
  23  -5 -10    6.80    1.10
 -23  -5  10   11.50    2.50
  23   5 -10    3.80    2.20
 -23   5  10    5.60    1.10
  23   5 -10    6.40    1.40
  21  -5 -10   53.09    2.50
  21  -5 -10   55.89    2.30
  21   5 -10   53.19    2.70
 -21   5  10   51.49    2.20
  21   5 -10   53.09    3.80
  19  -5 -10    2.60    0.80
  19  -5 -10    3.00    0.80
  19   5 -10    2.80    2.00
  19   5 -10    4.70    1.10
 -19   5  10    3.00    0.80
  17  -5 -10   -0.20    0.70
  17  -5 -10    1.10    0.90
 -17   5  10   -0.20    0.70
  17   5 -10    0.70    1.10
  17   5 -10    0.10    1.90
  15  -5 -10   17.10    1.50
  15  -5 -10   15.90    1.60
  15   5 -10   15.20    1.80
 -15   5  10   15.40    1.50
  15   5 -10   17.60    3.50
  13  -5 -10   37.10    2.20
  13  -5 -10   43.40    2.70
  13  -5 -10   37.20    2.00
  13   5 -10   34.90    3.40
  13   5 -10   38.20    2.40
  11  -5 -10   63.89    2.70
  11  -5 -10   63.29    3.30
  11  -5 -10   63.29    2.90
  11   5 -10   62.19    3.90
  11   5 -10   62.79    3.10
   9  -5 -10   25.10    1.70
   9  -5 -10   22.50    2.10
   9  -5 -10   24.90    2.70
   9   5 -10   21.20    3.10
   7  -5 -10  267.77    8.10
   7  -5 -10  266.27    8.20
   7  -5 -10  274.97    8.50
   5  -5 -10   49.99    4.40
   5  -5 -10   41.20    2.10
   5   5 -10   39.00    3.50
   3  -5 -10    8.00    1.40
   3   5 -10    4.80    2.00
   1  -5 -10  101.49    3.70
   1   5 -10   96.19    4.90
  -1  -5 -10    2.70    0.90
  -1   5 -10    1.50    1.70
  -3  -5 -10    0.20    0.80
  -3   5 -10    1.90    1.90
  -5  -5 -10   12.30    1.50
  -5   5 -10   10.00    2.10
  -7  -5 -10    7.70    1.30
  -9  -5 -10   36.50    1.90
  -9   5 -10   35.70    3.10
 -11  -5 -10   19.80    1.50
 -11   5 -10   20.30    2.50
 -13  -5 -10   15.20    1.40
 -15  -5 -10   -0.30    1.10
 -15   5 -10   -2.60    1.30
 -17  -5 -10   26.40    1.70
 -17   5 -10   21.90    2.20
  14  -6 -10   16.10    1.40
 -14   6  10   13.30    1.20
  12  -6 -10    6.60    1.20
 -12   6  10    9.80    1.20
  10  -6 -10   -0.50    0.70
 -10   6  10    0.00    0.80
  -8  -6  10    8.50    1.30
   8  -6 -10    5.70    1.10
  -8   6  10    8.90    1.30
   6  -6 -10    5.00    1.30
  -6  -6  10    3.50    1.10
  -6   6  10    5.10    1.00
  -4  -6  10   12.20    1.90
   4  -6 -10    8.10    1.30
   2  -6 -10   11.40    1.30
  -2   6  10    7.40    1.70
  -2  -6 -10    4.30    1.00
  -6  -6 -10   -1.30    0.70
  42   0 -11   -1.00    0.90
  42   0 -11    0.40    0.90
  40   0 -11    1.00    0.80
  40   0 -11    0.90    0.80
  38   0 -11    0.40    0.90
  38   0 -11    1.10    0.80
  36   0 -11   -0.80    0.80
 -36   0  11   -2.90    1.30
  36   0 -11   -0.60    0.80
  34   0 -11    0.40    0.90
  34   0 -11    0.50    0.90
  32   0 -11   -0.40    0.90
  32   0 -11    0.10    0.80
  30   0 -11    0.50    1.00
  30   0 -11   -0.30    0.90
  26   0 -11   19.10    1.90
  24   0 -11    0.10    1.10
  24   0 -11    2.50    1.40
  24   0 -11    0.30    1.20
  22   0 -11   -1.00    1.40
  22   0 -11    1.90    1.10
  22   0 -11    1.40    1.10
  20   0 -11    0.50    1.20
  20   0 -11    2.20    1.20
  20   0 -11    0.00    1.30
  18   0 -11   -1.40    1.20
  18   0 -11   -2.20    1.20
  18   0 -11    0.40    1.10
  16   0 -11    0.70    1.20
  16   0 -11   -1.40    1.30
  14   0 -11    1.90    1.40
  14   0 -11   -0.40    1.50
  14   0 -11    0.70    1.70
  12   0 -11    1.20    1.70
  12   0 -11   -1.00    1.50
  12   0 -11    2.00    1.30
  12   0 -11    2.00    2.50
  10   0 -11    1.80    1.90
  10   0 -11   -2.40    1.40
  10   0 -11   -0.60    1.30
  10   0 -11    1.40    1.90
   8   0 -11    1.30    1.40
   8   0 -11    1.00    1.50
   8   0 -11   -1.40    1.80
   6   0 -11    1.90    1.40
   6   0 -11   -1.60    1.50
   6   0 -11    0.00    1.70
   4   0 -11   -1.90    1.50
   4   0 -11    1.20    1.90
   4   0 -11    3.00    1.50
   2   0 -11    1.40    1.60
   2   0 -11   -0.40    1.40
   0   0 -11   -0.80    1.40
   0   0 -11    1.60    1.30
  -2   0 -11    1.50    1.40
  -2   0 -11   -0.30    1.20
  -4   0 -11   -0.10    1.50
  -4   0 -11   -0.30    1.20
  -6   0 -11   12.50    2.20
  -8   0 -11    0.70    1.20
  -8   0 -11    1.60    1.30
 -10   0 -11    1.00    1.10
 -10   0 -11   -0.30    1.20
 -12   0 -11    0.90    1.10
 -12   0 -11    1.70    1.20
 -14   0 -11    0.90    1.10
  14   0  11    0.80    2.20
 -14   0 -11    1.40    1.20
  16   0  11    2.60    2.20
 -16   0 -11    1.60    1.10
 -16   0 -11    0.60    1.30
 -18   0 -11   -0.30    1.10
  18   0  11    0.70    2.20
 -18   0 -11    0.60    1.20
  20   0  11    1.50    2.30
 -20   0 -11    0.70    1.00
 -20   0 -11   -2.10    1.10
 -22   0 -11    1.00    1.00
  22   0  11    0.70    2.10
 -22   0 -11    0.30    1.10
  24   0  11    0.10    2.30
 -24   0 -11   -0.10    0.90
 -24   0 -11   -0.20    1.00
 -26   0 -11    0.20    0.90
 -26   0 -11    1.10    1.00
  26   0  11    3.00    2.50
 -28   0 -11   -0.80    0.80
  28   0  11   -0.50    2.50
 -28   0 -11    0.20    1.00
  30   0  11   -1.40    2.80
 -30   0 -11    0.20    0.70
 -30   0 -11    2.10    1.00
 -32   0 -11    0.00    0.70
 -32   0 -11   -0.40    1.20
 -34   0 -11   -0.60    0.70
  41  -1 -11    1.70    0.80
  41  -1 -11    0.00    1.00
  41   1 -11    2.50    0.90
  41   1 -11    1.40    0.80
 -41   1  11    0.40    1.00
  39  -1 -11   27.80    1.70
  39  -1 -11   29.30    1.70
 -39   1  11   27.70    1.70
  39   1 -11   36.10    2.60
  39   1 -11   27.90    1.80
  37  -1 -11    8.40    1.50
  37  -1 -11    9.50    1.30
 -37   1  11    5.70    1.40
  37   1 -11    8.10    1.50
  37   1 -11    8.70    1.30
  35  -1 -11   24.20    1.80
  35  -1 -11   22.30    1.70
  35   1 -11   26.10    1.80
  35   1 -11   23.80    1.90
  33  -1 -11    0.80    0.90
  33  -1 -11   -0.10    0.90
  33   1 -11    1.70    0.80
  33   1 -11    0.80    1.10
  31  -1 -11    4.10    1.10
  31  -1 -11    3.50    1.00
  31   1 -11    5.70    1.50
  31   1 -11    3.20    1.00
  29  -1 -11    1.30    1.00
  29  -1 -11    0.90    0.90
  29  -1 -11    0.50    1.00
  29   1 -11    1.20    1.00
  29   1 -11    1.10    1.20
  27  -1 -11   27.10    2.00
  27  -1 -11   26.80    2.00
  27  -1 -11   26.90    2.20
  27   1 -11   25.00    2.10
  27   1 -11   25.90    2.30
  25  -1 -11    0.30    1.10
  25  -1 -11    3.50    1.20
  25  -1 -11    1.00    1.10
  25   1 -11    1.50    1.20
  25   1 -11    1.30    1.30
  23  -1 -11   49.20    2.60
  23  -1 -11   48.40    2.70
  23  -1 -11   51.99    2.90
  23   1 -11   51.29    2.80
  23   1 -11   50.19    2.90
  21  -1 -11    7.10    1.70
  21  -1 -11    4.00    1.20
  21  -1 -11    6.00    1.40
  21   1 -11    3.60    1.40
  21   1 -11    5.90    1.30
  19  -1 -11    0.40    1.10
  19  -1 -11    0.60    1.10
  19  -1 -11   -2.70    2.20
  19  -1 -11    1.90    1.10
  19   1 -11    1.80    1.30
  19   1 -11    0.70    1.30
  17  -1 -11  165.68    5.80
  17  -1 -11  165.58    5.60
  17  -1 -11  165.48    5.70
  17  -1 -11  168.58    6.30
  17   1 -11  171.48    5.80
  17   1 -11  170.18    5.90
  15  -1 -11   30.90    2.50
  15  -1 -11   26.20    2.40
  15  -1 -11   27.30    2.00
  15  -1 -11   21.70    4.30
  15   1 -11   27.20    2.60
  15   1 -11   26.20    2.60
  13  -1 -11   28.00    2.00
  13  -1 -11   27.40    2.30
  13  -1 -11   25.30    2.90
  13  -1 -11   22.70    2.40
  13   1 -11   19.40    3.20
  13   1 -11   23.40    3.40
  11  -1 -11   10.50    2.50
  11  -1 -11   11.00    2.40
  11  -1 -11   10.00    1.80
  11   1 -11   14.60    2.20
  11   1 -11   10.60    2.00
   9  -1 -11    2.80    1.90
   9  -1 -11    0.70    1.10
   9  -1 -11    0.80    1.60
   9  -1 -11    2.70    1.20
   9   1 -11   -0.50    1.90
   9   1 -11   -1.20    1.90
   9   1 -11   -1.10    2.80
   7  -1 -11    6.80    1.50
   7  -1 -11    6.00    1.40
   7  -1 -11    6.40    1.40
   7   1 -11    8.90    2.80
   7   1 -11    5.40    2.60
   7   1 -11    6.80    2.20
   5  -1 -11   10.20    2.10
   5  -1 -11   12.90    2.10
   5  -1 -11   16.40    2.50
   5   1 -11   15.30    2.50
   5   1 -11   16.60    2.30
   5   1 -11   21.40    4.30
   3  -1 -11   12.10    2.20
   3  -1 -11   14.70    2.40
   3  -1 -11   11.80    2.10
   3   1 -11   20.80    4.10
   3   1 -11   16.90    3.30
   3   1 -11   13.60    3.00
   1  -1 -11   74.09    3.60
   1  -1 -11   73.99    3.70
   1  -1 -11   70.39    3.40
   1   1 -11   72.99    4.10
   1   1 -11   72.49    3.80
   1   1 -11   68.39    4.60
  -1  -1 -11   10.80    2.70
  -1  -1 -11    2.30    1.90
  -1  -1 -11    2.80    2.00
  -1   1 -11   -1.70    2.40
  -1   1 -11    0.90    1.70
  -1   1 -11    2.10    1.50
  -3  -1 -11  192.98    6.80
  -3  -1 -11  199.98    6.70
  -3   1 -11  207.68    6.80
  -3   1 -11  202.78    7.60
  -3   1 -11  182.48    8.10
  -5  -1 -11    2.80    1.40
  -5  -1 -11    0.70    1.10
  -5   1 -11    1.50    1.30
  -5   1 -11    3.20    2.10
  -7  -1 -11   19.30    2.20
  -7  -1 -11   15.70    2.50
  -7   1 -11   20.20    2.30
  -7   1 -11   16.00    3.40
  -7   1 -11   13.80    2.60
  -9  -1 -11    0.10    1.40
  -9  -1 -11    0.10    1.20
  -9   1 -11   -0.90    1.30
  -9   1 -11    3.20    1.20
 -11  -1 -11    5.70    1.30
 -11  -1 -11    7.70    1.70
 -11   1 -11    6.10    1.40
 -11   1 -11    7.70    1.90
 -13  -1 -11    0.20    1.40
 -13  -1 -11   -0.40    1.10
 -13   1 -11    1.50    1.10
 -13   1 -11    0.40    1.40
 -15  -1 -11   60.59    3.80
 -15  -1 -11   65.89    3.30
 -15   1 -11   71.79    3.20
 -15   1 -11   68.49    3.30
 -17  -1 -11   25.70    2.50
 -17  -1 -11   27.70    2.30
 -17   1 -11   28.90    2.20
 -17   1 -11   25.30    2.40
 -19  -1 -11    2.90    1.20
  19  -1  11    4.70    1.90
 -19  -1 -11    0.20    1.30
 -19   1 -11    3.00    1.20
 -19   1 -11    2.60    1.20
 -21  -1 -11    2.00    1.10
  21  -1  11    2.80    1.80
 -21  -1 -11    1.60    1.00
 -21   1 -11    2.50    1.00
 -23  -1 -11    9.20    1.70
 -23  -1 -11    9.60    2.00
  23  -1  11    5.70    2.10
 -23   1 -11    8.50    1.70
 -23   1 -11    5.50    1.20
 -25  -1 -11    1.80    1.10
  25  -1  11    1.70    2.00
 -25  -1 -11    1.80    0.90
 -25   1 -11    1.90    1.00
 -25   1 -11    1.70    1.10
 -27  -1 -11    9.20    1.40
  27  -1  11    6.90    1.90
 -27  -1 -11    9.90    2.00
 -27   1 -11   10.90    1.60
 -27   1 -11    7.30    1.60
 -29  -1 -11    7.40    1.50
 -29  -1 -11    8.90    1.40
  29  -1  11    6.50    2.10
 -29   1 -11   10.50    1.70
 -29   1 -11    8.20    1.40
  31  -1  11    4.30    2.70
 -31  -1 -11    3.30    0.80
 -31   1 -11    7.40    1.30
 -31   1 -11    5.90    1.40
 -33  -1 -11   10.20    1.20
 -33   1 -11   12.50    1.30
 -33   1 -11   14.00    1.60
  40  -2 -11    0.50    0.70
  40   2 -11    0.50    0.70
 -40   2  11    1.10    0.70
  40   2 -11    0.10    0.90
  38  -2 -11   15.50    1.30
  38  -2 -11   14.90    1.60
  38   2 -11   18.00    1.50
  38   2 -11   15.30    1.30
 -38   2  11   16.70    1.40
  36  -2 -11   72.49    2.80
  36  -2 -11   75.09    2.90
  36   2 -11   68.09    3.10
  36   2 -11   72.19    3.00
  34  -2 -11    6.30    1.20
  34  -2 -11    6.90    1.40
  34   2 -11    7.20    1.40
  34   2 -11    6.90    1.60
  32  -2 -11    0.20    0.90
  32  -2 -11    0.50    0.70
  32   2 -11    2.30    1.20
  32   2 -11   -0.10    0.90
  30  -2 -11    7.70    1.40
  30  -2 -11    6.40    1.50
  30   2 -11    5.70    1.30
  30   2 -11    7.10    1.50
  28  -2 -11   16.60    1.60
  28  -2 -11   14.80    2.80
  28   2 -11   13.80    1.70
  26  -2 -11   22.70    1.90
  26  -2 -11   23.70    1.90
  26  -2 -11   22.70    1.90
  26   2 -11   23.20    5.20
  26   2 -11   23.70    2.10
  26   2 -11   24.70    2.20
 -26   2  11   21.60    2.70
  24  -2 -11   37.90    2.30
  24  -2 -11   37.70    2.40
  24  -2 -11   39.60    2.20
  24   2 -11   38.70    5.00
  24   2 -11   39.20    2.70
  24   2 -11   34.10    2.40
  22  -2 -11   13.20    1.80
  22  -2 -11   14.30    2.50
  22  -2 -11   12.80    1.70
  22   2 -11   14.80    2.10
  22   2 -11   12.20    3.10
  22   2 -11   15.70    2.10
  20  -2 -11   33.00    2.40
  20  -2 -11   36.40    2.20
  20  -2 -11   32.40    2.20
  20   2 -11   32.40    2.60
  20   2 -11   33.10    2.60
  20   2 -11   34.90    4.40
  18  -2 -11   46.90    3.20
  18  -2 -11   47.20    2.40
  18  -2 -11   47.50    2.70
  18   2 -11   47.80    3.00
  18   2 -11   50.39    3.00
  16  -2 -11  261.77    8.40
  16  -2 -11  268.17    8.70
  16  -2 -11  269.47    8.50
  16  -2 -11  280.07    8.40
  16   2 -11  270.07    8.70
  16   2 -11  268.37    9.80
  16   2 -11  263.57    8.60
  14  -2 -11    2.00    1.10
  14  -2 -11    1.20    1.30
  14  -2 -11    2.50    1.00
  14  -2 -11    0.20    1.40
  14   2 -11    2.20    1.80
  14   2 -11    1.10    2.30
  14   2 -11    3.60    1.60
  12  -2 -11  122.99    4.80
  12  -2 -11  124.09    4.70
  12  -2 -11  123.09    5.00
  12  -2 -11  127.19    4.60
  12   2 -11  132.89    5.00
  12   2 -11  124.89    5.20
  12   2 -11  132.09    6.10
  10  -2 -11   -0.10    1.10
  10  -2 -11   -0.40    1.60
  10  -2 -11    0.50    1.40
  10  -2 -11    2.70    1.10
  10   2 -11    2.40    2.40
  10   2 -11    4.00    1.80
   8  -2 -11    2.80    1.10
   8  -2 -11    2.60    1.20
   8  -2 -11    4.20    1.50
   8   2 -11    3.80    2.00
   8   2 -11    3.20    2.50
   6  -2 -11   25.70    2.50
   6  -2 -11   24.40    2.30
   6  -2 -11   24.00    2.10
   6   2 -11   28.70    3.60
   4  -2 -11   39.10    2.40
   4  -2 -11   32.60    2.50
   4  -2 -11   32.40    2.70
   4   2 -11   36.20    3.70
   2  -2 -11  177.28    5.90
   2  -2 -11  179.68    6.40
   2  -2 -11  176.38    6.20
   2   2 -11  179.28    7.20
   0  -2 -11  207.88    7.00
   0  -2 -11  199.58    6.80
   0  -2 -11  206.88    6.60
   0   2 -11  192.98    6.90
   0   2 -11  197.88    7.60
  -2  -2 -11   13.80    2.20
  -2  -2 -11   12.00    2.30
  -2  -2 -11   11.50    2.10
  -2   2 -11   17.10    3.30
  -2   2 -11   19.50    2.70
  -4  -2 -11  217.78    7.50
  -4  -2 -11  223.08    7.30
  -4  -2 -11  214.48    7.00
  -4   2 -11  213.28    8.10
  -4   2 -11  226.48    7.20
  -6  -2 -11   10.60    2.50
  -6  -2 -11   15.60    2.20
  -6  -2 -11   14.50    2.50
  -6   2 -11   15.30    3.30
  -6   2 -11   18.10    2.30
  -8  -2 -11   60.99    3.50
  -8  -2 -11   68.29    3.60
  -8  -2 -11   66.59    3.40
  -8   2 -11   69.49    3.20
  -8   2 -11   72.79    5.50
 -10  -2 -11    4.60    2.70
 -10  -2 -11    2.30    1.20
 -10   2 -11    2.00    1.90
 -10   2 -11    2.90    1.90
 -10   2 -11    3.10    1.20
 -12  -2 -11    6.60    1.40
 -12  -2 -11    5.20    1.50
 -12   2 -11   10.60    1.90
 -12   2 -11    3.40    1.70
 -12   2 -11    4.10    1.80
 -14  -2 -11   14.70    2.40
 -14  -2 -11   18.20    2.00
 -14   2 -11   17.40    1.90
 -14   2 -11   20.10    2.70
 -16  -2 -11   54.59    3.00
 -16  -2 -11   54.99    3.20
 -16   2 -11   55.39    2.70
 -16   2 -11   51.39    3.10
 -18  -2 -11  127.19    4.70
 -18  -2 -11  124.69    4.90
 -18   2 -11  119.79    4.40
 -18   2 -11  126.09    6.00
 -20  -2 -11   73.39    3.70
 -20   2 -11   69.09    3.40
 -22  -2 -11   11.60    1.80
 -22  -2 -11   11.60    2.20
  22  -2  11   10.80    2.80
 -22   2 -11   11.40    1.60
 -22   2 -11   12.80    2.10
 -24  -2 -11    3.70    1.50
  24  -2  11    6.10    1.90
 -24  -2 -11    6.20    1.60
 -24   2 -11    9.60    2.00
 -24   2 -11    5.10    1.40
 -26  -2 -11   19.20    1.70
  26  -2  11   23.30    2.90
 -26  -2 -11   26.80    2.60
 -26   2 -11   19.30    1.90
 -26   2 -11   21.90    1.70
  28  -2  11   19.10    2.90
 -28  -2 -11   13.50    1.50
 -28   2 -11   12.40    1.80
 -28   2 -11   13.00    2.20
 -30  -2 -11   32.20    1.80
 -30   2 -11   33.70    2.20
 -30   2 -11   33.70    2.00
  37  -3 -11    0.40    0.70
 -37   3  11    0.00    0.60
  37   3 -11    3.50    1.00
  35  -3 -11   25.20    1.90
  35  -3 -11   19.60    1.40
  35   3 -11   21.30    1.70
  33  -3 -11   15.90    1.50
  33  -3 -11   15.80    1.50
  33   3 -11   16.30    1.50
  33   3 -11   14.80    1.60
  31  -3 -11    1.80    0.90
  31  -3 -11    1.30    0.80
  31   3 -11    1.80    1.00
  31   3 -11   -4.30    3.40
  31   3 -11    1.50    0.90
  29  -3 -11   91.59    3.40
  29  -3 -11   90.89    3.50
  29   3 -11   98.79    3.70
  29   3 -11   91.39    3.80
  29   3 -11   98.59    5.60
 -29   3  11   91.29    3.60
  27  -3 -11   34.70    2.10
  27  -3 -11   36.20    2.10
  27  -3 -11   35.50    2.10
  27   3 -11   36.20    2.50
  27   3 -11   46.30    4.30
  27   3 -11   36.60    2.40
 -27   3  11   36.10    2.30
  25  -3 -11    0.90    0.90
  25  -3 -11    0.60    0.90
  25  -3 -11    0.90    0.90
  25   3 -11    1.10    1.20
  25   3 -11    1.30    1.30
  25   3 -11    6.80    2.50
 -25   3  11    0.80    1.10
  23  -3 -11   11.50    1.60
  23  -3 -11    8.00    1.60
  23  -3 -11    9.90    1.40
  23   3 -11   13.10    3.50
  23   3 -11    8.10    1.90
  21  -3 -11   29.20    2.30
  21  -3 -11   28.10    2.10
  21  -3 -11   27.90    1.90
  21   3 -11   25.80    3.80
  21   3 -11   33.30    2.60
  21   3 -11   27.00    2.40
  19  -3 -11   15.60    1.90
  19  -3 -11   16.30    1.70
  19  -3 -11   17.10    2.00
  19   3 -11   17.80    2.30
  19   3 -11   18.40    2.50
  19   3 -11   15.30    3.70
  17  -3 -11  268.27    8.30
  17  -3 -11  249.78    8.00
  17  -3 -11  262.07    8.20
  17   3 -11  249.78    8.30
  17   3 -11  254.97    8.30
  17   3 -11  242.88    9.30
  15  -3 -11   90.99    3.60
  15  -3 -11   85.99    3.70
  15  -3 -11   84.49    4.00
  15  -3 -11   86.79    3.60
  15   3 -11   92.59    4.40
  15   3 -11   92.79    5.00
  15   3 -11   83.99    4.00
  13  -3 -11   20.60    2.10
  13  -3 -11   20.80    1.90
  13  -3 -11   19.50    2.10
  13  -3 -11   19.60    2.40
  13   3 -11   13.50    3.30
  13   3 -11   15.60    2.50
  11  -3 -11   18.40    2.20
  11  -3 -11   15.10    1.70
  11  -3 -11   20.00    2.20
  11  -3 -11   14.50    2.70
  11   3 -11   16.20    2.60
  11   3 -11   15.90    3.50
   9  -3 -11   19.10    2.50
   9  -3 -11   19.70    2.40
   9  -3 -11   17.20    2.50
   9  -3 -11   16.70    1.80
   9   3 -11   17.90    2.70
   9   3 -11   21.30    3.40
   7  -3 -11   73.99    3.70
   7  -3 -11   75.99    3.50
   7  -3 -11   73.59    3.10
   7  -3 -11   73.19    3.80
   7   3 -11   76.09    4.50
   7   3 -11   72.69    3.90
   5  -3 -11    2.00    1.20
   5  -3 -11    2.20    1.60
   5  -3 -11    2.30    1.10
   5   3 -11    2.00    1.90
   5   3 -11    3.20    2.00
   3  -3 -11  136.39    5.30
   3  -3 -11  135.59    5.10
   3  -3 -11  133.59    4.80
   3   3 -11  136.19    6.00
   1  -3 -11   46.30    2.80
   1  -3 -11   47.60    3.10
   1  -3 -11   47.10    2.50
   1   3 -11   42.60    3.80
  -1  -3 -11   -0.40    1.20
  -1  -3 -11    2.30    1.20
  -1  -3 -11    0.70    1.50
  -1   3 -11    1.30    1.70
  -3  -3 -11   12.40    1.80
  -3  -3 -11   14.50    2.40
  -3  -3 -11   10.90    2.20
  -3   3 -11   15.10    2.80
  -3   3 -11   13.20    3.00
  -5  -3 -11   73.19    3.90
  -5  -3 -11   73.49    3.20
  -5  -3 -11   76.39    3.60
  -5   3 -11   72.49    3.60
  -5   3 -11   79.39    4.50
  -7  -3 -11   54.79    3.40
  -7  -3 -11   55.29    2.80
  -7  -3 -11   55.79    3.20
  -7   3 -11   53.39    3.00
  -7   3 -11   60.99    4.00
  -9  -3 -11   92.29    3.70
  -9  -3 -11   89.49    4.00
  -9  -3 -11   92.29    4.30
  -9   3 -11   88.69    4.70
  -9   3 -11   89.89    3.80
 -11  -3 -11   -0.20    1.40
 -11  -3 -11   -1.10    1.30
 -11  -3 -11    2.40    1.40
 -11   3 -11    0.50    1.10
 -13  -3 -11   38.60    2.50
 -13  -3 -11   38.00    3.00
 -13  -3 -11   36.90    2.70
 -13   3 -11   40.30    3.30
 -13   3 -11   39.30    2.40
 -15  -3 -11    6.20    2.00
 -15  -3 -11    8.70    1.80
 -17  -3 -11   17.40    2.50
 -17  -3 -11   15.70    2.20
 -17   3 -11   16.60    1.70
 -19  -3 -11    1.90    1.10
 -19  -3 -11    1.80    1.50
 -19   3 -11    1.90    0.90
 -21  -3 -11   18.00    1.90
 -21  -3 -11   13.30    2.80
 -21   3 -11   15.80    1.50
  23  -3  11   21.70    2.80
 -23  -3 -11   19.70    2.00
 -25  -3 -11    4.80    1.20
  25  -3  11    4.70    1.80
 -25   3 -11    5.00    1.20
 -27  -3 -11   20.60    2.30
 -27   3 -11   17.80    1.80
  32  -4 -11    9.70    1.10
  32   4 -11   10.50    1.20
 -32   4  11    6.80    1.10
  30  -4 -11   14.10    1.60
  30  -4 -11   14.50    1.20
 -30   4  11   15.20    1.60
  30   4 -11   13.10    1.40
  28  -4 -11    0.00    0.60
  28  -4 -11    0.00    0.80
 -28   4  11    0.00    0.80
  28   4 -11   -3.00    2.60
  28   4 -11    1.50    0.90
  26  -4 -11    6.00    1.10
  26  -4 -11    7.00    1.30
  26   4 -11    7.20    1.50
  26   4 -11    3.00    2.30
 -26   4  11    7.70    1.30
  24  -4 -11   35.20    1.90
  24  -4 -11   35.20    1.90
  24   4 -11   32.70    3.80
 -24   4  11   36.10    1.90
  24   4 -11   32.70    2.30
  22  -4 -11   14.90    1.60
  22  -4 -11   15.30    1.60
  22  -4 -11   15.50    1.50
  22   4 -11   15.90    1.90
 -22   4  11   15.40    1.60
  20  -4 -11    7.80    1.50
  20  -4 -11    8.30    2.20
  20  -4 -11    6.60    1.50
  20   4 -11    6.20    1.30
  20   4 -11    4.90    2.20
  18  -4 -11   60.99    2.70
  18  -4 -11   61.59    2.90
  18  -4 -11   64.19    2.80
  18   4 -11   66.69    4.40
  18   4 -11   63.29    3.20
  16  -4 -11   11.70    1.70
  16  -4 -11    9.30    1.50
  16  -4 -11    9.60    1.70
  16   4 -11   14.10    3.10
  16   4 -11   11.30    2.10
  14  -4 -11   27.30    2.10
  14  -4 -11   29.20    2.10
  14   4 -11   25.60    3.40
  14   4 -11   25.80    2.50
  12  -4 -11  232.38    7.50
  12  -4 -11  232.18    7.40
  12  -4 -11  233.48    7.20
  12   4 -11  229.88    8.60
  10  -4 -11  102.89    4.00
  10  -4 -11   92.89    4.40
  10  -4 -11   97.59    3.70
  10   4 -11  103.59    5.10
   8  -4 -11    2.70    1.70
   8  -4 -11    0.70    1.00
   8  -4 -11   -1.10    1.10
   8  -4 -11    0.70    1.20
   8   4 -11   -2.20    1.70
   8   4 -11   -0.30    1.70
   6  -4 -11  170.78    6.10
   6  -4 -11  175.48    5.90
   6  -4 -11  165.78    5.60
   6   4 -11  162.08    6.90
   4  -4 -11    1.80    1.20
   4  -4 -11    1.90    1.20
   4  -4 -11    1.90    1.00
   4   4 -11    0.50    1.80
   4   4 -11   -1.10    2.80
   2  -4 -11   22.00    2.40
   2  -4 -11   18.10    2.40
   2  -4 -11   17.10    1.70
   2   4 -11   16.90    3.00
   0  -4 -11   28.70    2.70
   0  -4 -11   28.90    1.90
   0  -4 -11   24.30    2.50
   0   4 -11   23.70    3.10
  -2  -4 -11   65.49    4.10
  -2  -4 -11   61.39    2.80
  -2  -4 -11   67.99    3.60
  -2   4 -11   66.99    4.20
  -4  -4 -11   -0.70    1.60
  -4  -4 -11    0.10    1.70
  -4   4 -11   -1.50    1.70
  -6  -4 -11    2.50    1.50
  -6  -4 -11    1.80    1.50
  -6  -4 -11    0.60    1.00
  -6   4 -11    0.00    1.70
  -8  -4 -11   12.90    1.60
  -8  -4 -11   12.40    2.50
  -8  -4 -11   10.50    2.40
  -8   4 -11   10.10    2.50
  -8   4 -11   14.70    2.50
 -10  -4 -11   17.60    2.70
 -10  -4 -11   19.50    2.50
 -10  -4 -11   19.10    1.70
 -10   4 -11   15.70    2.30
 -10   4 -11   17.80    2.70
 -12  -4 -11   26.70    2.70
 -12  -4 -11   32.90    2.00
 -12  -4 -11   32.40    2.90
 -12   4 -11   30.70    2.30
 -12   4 -11   28.70    2.80
 -14  -4 -11   98.59    4.30
 -14  -4 -11  105.69    3.80
 -14  -4 -11  111.89    4.40
 -14   4 -11  101.79    3.80
 -16  -4 -11   11.30    2.80
 -16  -4 -11    6.00    1.70
 -16  -4 -11    8.50    1.90
 -16   4 -11    4.40    1.00
 -18   4 -11    5.30    1.40
 -20   4 -11   95.49    3.30
 -22   4 -11   22.20    1.50
 -24   4 -11   37.80    1.70
  25  -5 -11   19.20    1.30
 -25   5  11   20.00    1.30
  25   5 -11   15.40    1.50
  23  -5 -11   35.20    1.60
  23  -5 -11   34.90    1.80
 -23   5  11   31.90    1.60
  23   5 -11   34.00    1.90
  21  -5 -11    6.10    1.20
  21  -5 -11    9.30    2.00
  21   5 -11   14.40    3.40
 -21   5  11    8.50    1.10
  21   5 -11    5.80    1.40
  19  -5 -11   19.70    1.40
  19  -5 -11   21.80    1.50
 -19   5  11   17.30    1.40
  19   5 -11   18.50    1.70
  19   5 -11   22.30    3.40
  17  -5 -11   25.10    1.60
  17  -5 -11   27.30    1.70
 -17   5  11   26.50    1.60
  17   5 -11   24.20    2.00
  17   5 -11   23.70    3.10
  15  -5 -11    6.30    1.10
  15  -5 -11    7.00    1.50
 -15   5  11    8.70    1.80
  15   5 -11    3.40    2.00
  15   5 -11    6.10    1.20
  13  -5 -11   57.59    2.90
  13  -5 -11   55.09    2.30
  13  -5 -11   52.49    2.50
  13   5 -11   51.89    3.70
  11  -5 -11   69.69    2.70
  11  -5 -11   75.29    3.30
  11  -5 -11   68.09    3.00
  11   5 -11   65.19    4.00
   9  -5 -11   45.00    2.10
   9  -5 -11   49.80    2.90
   9  -5 -11   48.00    2.90
   9   5 -11   45.90    3.40
   7  -5 -11   -0.60    1.50
   7  -5 -11    0.50    0.80
   7   5 -11    0.40    1.70
   5  -5 -11    6.10    2.30
   5  -5 -11    6.40    1.20
   5   5 -11    7.10    1.90
   3  -5 -11   46.90    2.70
   3   5 -11   48.20    3.40
   1  -5 -11  133.49    4.40
   1   5 -11  127.19    5.40
  -1  -5 -11    1.50    0.80
  -1   5 -11    0.70    1.70
  -3  -5 -11   10.90    1.30
  -3   5 -11   10.10    2.70
  -5  -5 -11    3.10    0.80
  -5   5 -11    1.50    1.60
  -7  -5 -11    3.20    0.80
  -7   5 -11    2.50    1.80
  -9  -5 -11   10.30    1.30
  -9   5 -11   10.20    2.50
 -13  -5 -11   -0.60    0.90
  40   0 -12   25.40    1.50
  40   0 -12   26.90    1.60
  38   0 -12  177.68    5.70
  38   0 -12  187.78    5.70
  36   0 -12   88.19    3.20
  36   0 -12   89.09    3.40
  34   0 -12   19.00    1.60
  34   0 -12   19.60    1.70
  32   0 -12   53.79    2.60
  32   0 -12   52.89    2.60
  30   0 -12  140.49    6.10
  30   0 -12  174.28    6.00
  28   0 -12   73.99    3.20
  28   0 -12   74.99    3.20
  26   0 -12  310.27    9.70
  26   0 -12  327.67    9.80
  26   0 -12  320.47    9.80
  24   0 -12  186.98    6.20
  24   0 -12  178.18    6.20
  24   0 -12  186.08    6.10
  22   0 -12    5.30    1.40
  22   0 -12    3.80    1.10
  22   0 -12    4.90    1.40
  20   0 -12    4.90    1.20
  20   0 -12    2.80    1.30
  20   0 -12    4.40    1.40
  18   0 -12  175.58    6.00
  18   0 -12  174.58    6.00
  18   0 -12  170.38    5.80
  16   0 -12   15.90    2.40
  16   0 -12   15.60    2.00
  16   0 -12   18.80    2.40
  14   0 -12  267.57    8.40
  14   0 -12  273.07    8.60
  14   0 -12  267.97    8.50
  12   0 -12  439.36   13.00
  12   0 -12  440.56   12.90
  12   0 -12  445.56   13.30
  12   0 -12  423.66   12.90
  10   0 -12   51.99    3.90
  10   0 -12   60.29    3.20
  10   0 -12   63.79    4.00
  10   0 -12   57.99    3.30
   8   0 -12   98.49    4.30
   8   0 -12  101.09    4.20
   8   0 -12  103.09    4.60
   6   0 -12  554.84   16.50
   6   0 -12  573.74   16.40
   4   0 -12   13.80    2.60
   4   0 -12   11.00    2.40
   4   0 -12   14.20    3.00
   2   0 -12   34.80    2.70
   2   0 -12   34.50    2.80
   0   0 -12  273.17    8.80
   0   0 -12  273.27    8.70
  -2   0 -12 1004.00   28.10
  -2   0 -12  999.90   28.20
  -4   0 -12   99.49    4.20
  -4   0 -12   98.39    4.30
  -6   0 -12  923.91   25.50
  -6   0 -12  875.01   25.30
  -8   0 -12   60.89    3.20
  -8   0 -12   63.49    3.30
 -10   0 -12   11.40    2.10
 -10   0 -12   11.70    2.10
  12   0  12   85.79    5.80
 -12   0 -12   84.39    3.90
 -12   0 -12   95.19    3.90
 -14   0 -12  560.94   16.50
 -14   0 -12  561.14   16.50
  14   0  12  577.44   17.60
 -16   0 -12    0.50    1.00
 -16   0 -12    0.20    1.10
  16   0  12    0.10    2.60
  18   0  12   22.10    4.40
 -18   0 -12   19.50    1.90
 -18   0 -12   22.20    2.10
  20   0  12   21.20    4.10
 -20   0 -12   28.20    2.40
  22   0  12    4.00    3.00
 -22   0 -12    2.10    0.90
 -22   0 -12    3.20    1.10
  24   0  12   52.29    5.20
 -24   0 -12   53.69    2.50
 -24   0 -12   52.79    2.70
  26   0  12  159.68    7.70
 -26   0 -12  167.48    5.50
 -26   0 -12  169.08    5.40
 -28   0 -12   16.30    1.60
 -28   0 -12   15.40    1.70
 -30   0 -12   15.30    1.60
  39  -1 -12   58.39    2.30
  39  -1 -12   59.99    2.40
 -39   1  12   60.29    2.50
  39   1 -12   54.39    2.50
  39   1 -12   58.79    2.30
  37  -1 -12   39.30    2.30
  37  -1 -12   32.60    1.80
  37   1 -12   32.50    2.00
 -37   1  12   35.80    1.90
  37   1 -12   35.30    2.00
  35  -1 -12  265.57    8.00
  35  -1 -12  270.87    8.00
  35   1 -12  264.47    8.20
  35   1 -12  257.37    7.90
  33  -1 -12   84.69    3.30
  33  -1 -12   84.19    3.20
  33   1 -12   84.09    3.40
  33   1 -12   84.99    3.30
  31  -1 -12   12.50    1.60
  31  -1 -12   12.50    1.50
  31   1 -12   12.70    1.70
  31   1 -12   11.60    1.60
  27  -1 -12  126.59    4.70
  27  -1 -12  132.49    4.60
  27  -1 -12  135.99    4.80
  27   1 -12  129.09    4.70
  27   1 -12  132.29    4.90
  25  -1 -12   18.40    1.90
  25  -1 -12   21.10    2.10
  25  -1 -12   19.80    1.80
  25   1 -12   18.40    2.20
  25   1 -12   18.60    2.10
  23  -1 -12  330.47   10.30
  23  -1 -12  340.97   10.40
  23  -1 -12  338.97   10.30
  23   1 -12  347.97   10.50
  23   1 -12  349.47   10.40
  21  -1 -12  178.38    6.00
  21  -1 -12  169.88    5.90
  21  -1 -12  172.68    5.90
  21   1 -12  176.18    6.20
  21   1 -12  177.68    6.00
  19  -1 -12   10.40    1.80
  19  -1 -12    9.00    1.70
  19  -1 -12   10.90    2.10
  19   1 -12   10.10    2.00
  19   1 -12    7.80    1.50
  17  -1 -12  144.79    5.20
  17  -1 -12  153.98    6.00
  17  -1 -12  152.68    5.30
  17  -1 -12  153.78    5.40
  17   1 -12  150.08    5.50
  17   1 -12  145.09    5.30
  15  -1 -12  467.35   13.70
  15  -1 -12  464.95   13.70
  15  -1 -12  467.75   14.00
  15  -1 -12  479.55   13.90
  15   1 -12  455.85   13.80
  15   1 -12  472.55   13.90
  13  -1 -12  130.99    5.20
  13  -1 -12  127.59    4.90
  13  -1 -12  134.09    4.80
  13  -1 -12  127.29    4.60
  13   1 -12  127.99    5.00
  13   1 -12  128.39    5.00
  11  -1 -12  305.17    9.30
  11  -1 -12  302.67    9.50
  11  -1 -12  298.97    9.10
  11  -1 -12  301.87    9.40
  11   1 -12  296.67    9.40
  11   1 -12  284.07    9.30
   9  -1 -12  174.58    6.30
   9  -1 -12  178.68    5.90
   9  -1 -12  169.88    6.00
   9   1 -12  169.18    6.30
   9   1 -12  168.48    6.30
   7  -1 -12  103.19    4.00
   7  -1 -12  103.89    4.40
   7  -1 -12  100.99    4.10
   7   1 -12   93.29    4.90
   7   1 -12   88.39    4.70
   5  -1 -12   64.79    3.20
   5  -1 -12   60.59    3.20
   5  -1 -12   63.89    3.40
   5   1 -12   65.99    4.00
   5   1 -12   61.69    3.90
   3  -1 -12  374.16   11.00
   3  -1 -12  358.16   10.60
   3  -1 -12  347.47   10.80
   3   1 -12  358.46   10.90
   3   1 -12  330.57   11.90
   3   1 -12  352.86   11.00
   1  -1 -12   22.10    2.30
   1  -1 -12   21.50    2.60
   1  -1 -12   24.60    2.60
   1   1 -12   23.60    2.80
   1   1 -12   23.80    3.10
   1   1 -12   22.90    4.70
  -1  -1 -12  624.34   17.60
  -1  -1 -12  592.14   17.40
  -1  -1 -12  611.34   17.70
  -1   1 -12  588.64   18.30
  -1   1 -12  615.14   17.60
  -1   1 -12  608.74   17.50
  -3  -1 -12 1013.30   28.30
  -3  -1 -12 1013.50   28.20
  -3   1 -12  999.50   28.10
  -3   1 -12  998.40   28.10
  -3   1 -12  984.50   28.90
  -5  -1 -12  118.09    4.70
  -5  -1 -12  112.09    4.50
  -5   1 -12  111.19    4.50
  -5   1 -12  114.89    5.90
  -5   1 -12  117.69    4.70
  -7  -1 -12    2.50    1.20
  -7  -1 -12    3.00    1.20
  -7   1 -12    3.60    1.40
  -7   1 -12    8.30    2.10
  -9  -1 -12  282.67    9.10
  -9  -1 -12  288.87    9.50
  -9   1 -12  280.87    9.00
  -9   1 -12  299.67    9.10
 -11  -1 -12  166.58    6.40
 -11  -1 -12  160.28    5.70
 -11   1 -12  150.08    5.60
 -11   1 -12  154.18    5.50
 -13  -1 -12   27.90    2.50
 -13  -1 -12   30.80    2.30
 -13   1 -12   28.10    2.50
 -13   1 -12   32.00    2.30
 -15  -1 -12   69.29    3.30
 -15  -1 -12   70.69    3.40
 -15   1 -12   76.29    3.30
 -15   1 -12   69.59    3.30
 -17  -1 -12  332.77   10.40
 -17  -1 -12  338.07   10.30
  17  -1  12  332.87   11.20
 -17   1 -12  343.17   10.50
 -17   1 -12  335.47   10.20
  19  -1  12    2.80    2.00
 -19   1 -12    3.40    1.20
 -21  -1 -12  371.16   11.20
 -21  -1 -12  377.76   11.20
  21  -1  12  384.06   12.20
 -21   1 -12  371.96   11.10
 -21   1 -12  371.66   11.10
  23  -1  12   49.99    4.30
 -23  -1 -12   55.09    2.60
 -23  -1 -12   60.19    2.80
 -23   1 -12   57.79    2.60
 -23   1 -12   57.59    2.70
 -25  -1 -12   13.30    1.50
 -25  -1 -12   14.00    1.80
  25  -1  12    9.30    2.20
 -25   1 -12   14.00    1.60
 -25   1 -12   17.10    1.70
 -27  -1 -12   78.39    3.40
 -27  -1 -12   71.79    3.10
  27  -1  12   81.39    4.70
 -27   1 -12   70.79    3.00
 -27   1 -12   75.59    2.90
 -29  -1 -12  138.89    4.80
 -29  -1 -12  135.19    4.40
 -29   1 -12  138.99    5.40
 -29   1 -12  142.49    4.50
 -31  -1 -12   21.40    1.40
 -31   1 -12   19.30    1.60
 -31   1 -12   22.70    1.50
  38  -2 -12   36.30    1.80
  38  -2 -12   34.40    1.70
 -38   2  12   34.00    1.60
  38   2 -12   35.10    1.80
  38   2 -12   36.60    1.70
  36  -2 -12   52.59    2.90
  36  -2 -12   45.00    2.10
  36   2 -12   43.10    2.10
  36   2 -12   43.90    2.10
  34  -2 -12   -0.70    0.90
  34  -2 -12   -0.30    0.70
  34   2 -12    0.40    0.80
  34   2 -12   -0.20    0.90
  32  -2 -12   40.30    2.10
  32  -2 -12   39.40    2.00
  32   2 -12   42.40    2.20
  32   2 -12   40.50    2.40
  30  -2 -12  262.37    8.20
  30  -2 -12  271.47    8.20
  30   2 -12  275.87    8.50
  30   2 -12  277.37    8.40
  28  -2 -12    1.30    0.90
  28  -2 -12    1.10    0.90
  28  -2 -12    0.70    0.90
  28   2 -12    2.50    1.10
  28   2 -12    1.60    1.10
  26   2 -12   97.39    4.30
  24  -2 -12  210.98    6.70
  24  -2 -12  211.28    6.70
  24  -2 -12  205.38    6.80
  24   2 -12  207.18    7.00
  24   2 -12  214.08    6.90
  22  -2 -12    2.20    1.10
  22  -2 -12    0.80    0.80
  22  -2 -12    1.50    0.90
  22   2 -12    2.10    1.10
  22   2 -12    2.10    1.30
  20  -2 -12   10.10    1.80
  20  -2 -12   10.00    1.50
  20  -2 -12   11.10    1.90
  20   2 -12    9.10    3.30
  20   2 -12    9.60    2.10
  20   2 -12    9.90    1.70
  18  -2 -12  100.49    3.90
  18  -2 -12   97.99    4.30
  18  -2 -12   98.49    3.80
  18   2 -12  100.09    4.20
  18   2 -12  103.19    4.30
  18   2 -12   91.29    6.10
  16  -2 -12    3.90    1.60
  16  -2 -12    6.20    1.40
  16  -2 -12    7.90    1.50
  16  -2 -12    4.40    1.30
  16   2 -12    7.00    1.70
  16   2 -12    3.20    3.00
  16   2 -12    5.00    1.50
  14  -2 -12   25.10    2.70
  14  -2 -12   26.10    2.30
  14  -2 -12   29.30    2.40
  14  -2 -12   29.90    2.00
  14   2 -12   28.40    3.00
  14   2 -12   30.70    2.70
  14   2 -12   24.70    4.50
  12  -2 -12  497.35   14.40
  12  -2 -12  489.75   14.40
  12  -2 -12  491.05   14.60
  12  -2 -12  494.35   14.80
  12   2 -12  497.65   15.60
  12   2 -12  511.85   14.80
  12   2 -12  495.65   14.60
  10  -2 -12   16.00    2.00
  10  -2 -12   12.70    1.90
  10  -2 -12   13.50    2.80
  10  -2 -12   10.00    2.30
  10   2 -12    9.90    2.10
   8  -2 -12  200.48    6.70
   8  -2 -12  197.78    7.00
   8  -2 -12  200.48    6.50
   8   2 -12  217.08   10.20
   8   2 -12  198.28    7.20
   6  -2 -12   51.49    2.90
   6  -2 -12   54.99    3.20
   6  -2 -12   52.49    2.80
   6   2 -12   57.89    4.90
   4  -2 -12  136.19    5.40
   4  -2 -12  142.39    5.00
   4  -2 -12  145.39    5.30
   4   2 -12  148.39    7.60
   2  -2 -12   63.69    3.50
   2  -2 -12   60.59    3.20
   2  -2 -12   56.79    2.90
   2   2 -12   56.99    4.00
   0  -2 -12  593.24   16.90
   0  -2 -12  577.94   16.60
   0  -2 -12  578.44   17.20
   0   2 -12  568.74   16.80
  -2  -2 -12  332.27   10.20
  -2  -2 -12  333.67   10.50
  -2  -2 -12  336.77   10.70
  -2   2 -12  350.36   10.40
  -2   2 -12  337.07   11.30
  -4  -2 -12   46.70    2.90
  -4  -2 -12   51.19    2.90
  -4  -2 -12   51.29    3.20
  -4   2 -12   49.99    4.20
  -4   2 -12   52.49    2.90
  -6  -2 -12   35.60    2.80
  -6  -2 -12   41.20    2.90
  -6  -2 -12   42.00    2.60
  -6   2 -12   38.30    3.70
  -6   2 -12   41.70    2.80
  -8  -2 -12  259.27    8.70
  -8  -2 -12  251.57    8.40
  -8   2 -12  272.57    9.30
  -8   2 -12  268.87    8.30
 -10  -2 -12   21.50    2.50
 -10  -2 -12   20.10    2.10
 -10   2 -12   17.90    3.50
 -10   2 -12   21.90    2.20
 -12  -2 -12  143.09    5.40
 -12  -2 -12  135.39    5.10
 -12   2 -12  141.29    5.30
 -12   2 -12  137.39    5.00
 -14  -2 -12  138.79    5.20
 -14  -2 -12  138.09    5.00
 -14   2 -12  124.39    5.50
 -14   2 -12  138.39    4.80
 -16   2 -12    6.60    1.70
 -18  -2 -12   -0.70    1.10
 -18  -2 -12    1.00    1.00
 -18   2 -12   -1.60    1.50
 -18   2 -12    1.70    0.90
  20  -2  12  132.99    5.70
 -20  -2 -12  133.29    4.70
 -20  -2 -12  130.69    4.80
 -20   2 -12  128.59    4.60
 -20   2 -12  135.39    4.80
 -22  -2 -12    0.00    0.90
 -22  -2 -12    1.00    1.20
  22  -2  12    3.30    1.80
 -22   2 -12    1.20    1.40
 -22   2 -12   -0.80    0.80
 -24  -2 -12  100.69    3.70
  24  -2  12  101.99    4.70
 -24  -2 -12   96.69    4.10
 -24   2 -12   93.69    3.50
 -24   2 -12   85.79    4.20
  26  -2  12   68.99    4.10
 -26  -2 -12   66.19    2.60
 -26   2 -12   69.09    2.60
 -26   2 -12   65.99    2.90
 -28  -2 -12   15.70    1.40
 -28   2 -12   13.60    1.30
  35  -3 -12   68.79    2.50
  35  -3 -12   79.59    3.10
  35   3 -12   69.79    2.70
 -35   3  12   68.29    2.50
  33  -3 -12   64.19    2.40
  33  -3 -12   59.99    2.40
  33   3 -12   62.09    2.50
  33   3 -12   59.59    2.60
  31  -3 -12    2.20    0.90
  31  -3 -12    0.40    0.70
  31   3 -12    1.00    0.90
  31   3 -12   -0.20    0.90
  29  -3 -12  169.68    5.50
  29  -3 -12  170.18    5.30
  29   3 -12  166.58    5.40
  29   3 -12  167.38    5.60
  27  -3 -12   56.09    2.40
  27  -3 -12   53.29    2.50
 -27   3  12   53.19    2.60
  27   3 -12   57.59    2.90
  27   3 -12   60.89    2.80
  27   3 -12   61.79    5.80
  25  -3 -12    1.30    0.80
  25  -3 -12    3.40    0.90
  25  -3 -12    3.40    0.90
  25   3 -12    2.60    3.00
  25   3 -12    3.50    1.20
  25   3 -12    3.10    1.40
 -25   3  12    2.90    1.10
  23  -3 -12   60.49    2.60
  23  -3 -12   56.39    2.70
  23  -3 -12   58.49    2.70
  23   3 -12   63.29    5.00
  23   3 -12   56.79    3.10
  23   3 -12   60.19    3.10
  21  -3 -12  203.58    6.40
  21  -3 -12  198.78    6.90
  21  -3 -12  186.18    6.90
  21   3 -12  203.58    8.00
  21   3 -12  206.28    6.80
  21   3 -12  200.88    6.70
  19  -3 -12  140.69    5.00
  19  -3 -12  138.99    4.80
  19   3 -12  145.39    6.50
  19   3 -12  138.89    6.50
  19   3 -12  143.39    5.30
  17  -3 -12   20.40    1.70
  17  -3 -12   19.80    1.90
  17  -3 -12   20.30    2.00
  17   3 -12   16.90    3.80
  17   3 -12   20.80    2.40
  17   3 -12   16.10    3.80
  15  -3 -12   87.69    3.70
  15  -3 -12   88.09    3.60
  15  -3 -12   91.69    3.50
  15   3 -12   88.69    5.20
  15   3 -12   85.79    3.90
  13  -3 -12    2.40    1.00
  13  -3 -12    1.90    1.80
  13  -3 -12    3.30    1.40
  13  -3 -12    0.00    1.10
  13   3 -12    1.40    1.50
  13   3 -12    1.60    2.30
  11  -3 -12   87.49    3.90
  11  -3 -12   83.79    3.70
  11  -3 -12   83.69    3.60
  11  -3 -12   83.89    3.70
  11   3 -12   91.29    5.10
  11   3 -12   82.69    4.00
   9  -3 -12   97.99    4.00
   9  -3 -12   96.99    3.80
   9  -3 -12  105.19    4.30
   9   3 -12   99.79    5.20
   9   3 -12   96.39    4.40
   7  -3 -12   98.99    3.80
   7  -3 -12   99.49    4.30
   7  -3 -12  103.99    4.40
   7   3 -12   93.39    5.20
   7   3 -12   92.49    4.40
   5  -3 -12  160.78    5.70
   5  -3 -12  163.78    6.00
   5  -3 -12  163.48    5.40
   5   3 -12  157.58    6.80
   3  -3 -12   63.49    2.90
   3  -3 -12   65.59    3.50
   3  -3 -12   68.49    3.30
   3   3 -12   65.69    4.40
   1  -3 -12  218.38    6.90
   1  -3 -12  217.98    7.40
   1  -3 -12  213.98    7.10
   1   3 -12  207.28    8.00
  -1  -3 -12   20.40    2.10
  -1  -3 -12   18.80    2.40
  -1  -3 -12   21.20    2.00
  -1   3 -12   23.30    3.10
  -3  -3 -12  199.78    6.60
  -3  -3 -12  205.58    7.40
  -3  -3 -12  208.38    6.90
  -3   3 -12  207.78    7.00
  -3   3 -12  204.08    7.80
  -5  -3 -12   15.20    1.90
  -5  -3 -12   17.50    2.10
  -5  -3 -12   19.50    2.40
  -5   3 -12   16.80    3.20
  -5   3 -12   20.20    2.60
  -7  -3 -12   48.40    2.90
  -7  -3 -12   46.70    3.00
  -7   3 -12   49.40    3.40
  -7   3 -12   50.39    3.60
  -9  -3 -12   21.40    2.20
  -9  -3 -12   25.50    2.30
  -9  -3 -12   20.40    2.40
  -9   3 -12   18.40    2.60
  -9   3 -12   24.40    3.00
 -11  -3 -12  120.39    4.80
 -11  -3 -12  109.09    4.40
 -11  -3 -12  122.09    4.60
 -11   3 -12  120.49    4.40
 -13  -3 -12    0.30    1.10
 -13  -3 -12    0.30    1.20
 -13   3 -12    0.30    1.00
 -15  -3 -12  345.17   10.40
 -15  -3 -12  341.17   10.30
 -15   3 -12  343.17   10.20
 -17  -3 -12  184.28    6.10
 -17  -3 -12  185.88    6.00
 -17   3 -12  182.28    5.90
 -19  -3 -12   24.70    2.50
 -19  -3 -12   26.30    2.00
 -19   3 -12   27.30    1.80
 -21  -3 -12    1.30    1.60
 -21  -3 -12    1.50    1.00
  21  -3  12   -0.40    1.70
 -21   3 -12    1.20    0.80
 -23  -3 -12   33.50    2.10
  23  -3  12   35.70    3.30
 -23   3 -12   30.90    1.70
 -25  -3 -12   43.80    3.20
 -25   3 -12   39.20    1.80
  30  -4 -12   42.30    1.70
  30   4 -12   39.70    1.90
  28  -4 -12   16.20    1.40
  28  -4 -12   11.80    1.60
 -28   4  12   17.80    1.60
  28   4 -12   14.30    1.40
  26  -4 -12   33.10    1.70
  26  -4 -12   31.90    1.70
  26   4 -12   33.60    2.00
 -26   4  12   36.50    2.40
  24  -4 -12   55.79    2.40
  24  -4 -12   57.99    2.30
  24   4 -12   53.49    4.70
  24   4 -12   52.29    2.50
 -24   4  12   57.89    2.40
  22  -4 -12    3.20    0.90
  22  -4 -12    4.40    1.20
  22  -4 -12    3.40    0.80
  22   4 -12    4.60    2.60
 -22   4  12    4.80    1.20
  22   4 -12    3.40    1.10
  20  -4 -12   18.70    1.70
  20  -4 -12   25.00    2.40
  20  -4 -12   17.20    1.60
  20   4 -12   23.90    3.70
  20   4 -12   17.60    1.90
  18  -4 -12    8.00    1.40
  18  -4 -12   10.00    1.30
  18  -4 -12    9.60    1.60
  18   4 -12    9.30    1.80
  18   4 -12   13.80    3.40
  16  -4 -12    0.80    0.80
  16  -4 -12    1.60    1.10
  16  -4 -12    0.10    0.80
  16   4 -12    1.30    1.20
  16   4 -12    2.40    2.10
  14  -4 -12    5.80    1.40
  14  -4 -12    5.20    1.10
  14  -4 -12   10.20    1.90
  14   4 -12    7.70    1.90
  14   4 -12    5.00    2.10
  12  -4 -12  227.58    7.00
  12  -4 -12  223.28    7.10
  12  -4 -12  217.58    7.10
  12   4 -12  226.48    8.30
  12   4 -12  223.48    7.20
  10  -4 -12   93.19    3.50
  10  -4 -12   94.99    3.80
  10  -4 -12  106.69    4.20
  10   4 -12   95.69    4.10
  10   4 -12   93.19    5.00
   8  -4 -12   45.50    2.30
   8  -4 -12   44.80    2.50
   8   4 -12   51.39    3.10
   8   4 -12   40.40    3.60
   6  -4 -12   73.19    3.30
   6  -4 -12   72.69    3.30
   6  -4 -12   77.69    3.60
   6   4 -12   73.09    4.40
   6   4 -12   84.79    5.70
   4  -4 -12    3.40    1.20
   4  -4 -12    4.80    1.30
   4  -4 -12    2.20    1.10
   4   4 -12    0.30    1.80
   2  -4 -12    4.60    1.30
   2  -4 -12    3.30    1.00
   2  -4 -12    2.80    1.20
   2   4 -12    3.20    1.80
   0  -4 -12  142.29    5.60
   0  -4 -12  154.78    5.50
   0  -4 -12  150.58    5.00
   0   4 -12  169.38    6.80
  -2  -4 -12  126.79    4.30
  -2  -4 -12  123.19    4.90
  -2  -4 -12  124.69    4.70
  -2   4 -12  132.09    5.60
  -4  -4 -12   10.20    2.30
  -4  -4 -12   11.70    2.10
  -4  -4 -12   13.10    1.60
  -4   4 -12   10.60    2.30
  -6  -4 -12   68.79    3.20
  -6  -4 -12   63.19    3.40
  -6  -4 -12   69.29    2.80
  -6   4 -12   66.79    3.90
  -8  -4 -12    3.70    1.00
  -8  -4 -12    2.60    1.40
  -8  -4 -12    2.00    1.30
  -8   4 -12    3.00    1.80
 -10  -4 -12   -2.10    1.20
 -10  -4 -12   -1.90    1.00
 -10  -4 -12    1.50    1.30
 -10   4 -12   -3.10    1.30
 -12  -4 -12    2.60    1.40
 -12  -4 -12    3.90    1.20
 -12  -4 -12    3.90    1.30
 -12   4 -12    1.30    1.20
 -14  -4 -12   79.89    4.30
 -14  -4 -12   75.89    3.50
 -14   4 -12   76.49    3.10
 -16   4 -12   26.90    1.90
 -18   4 -12    3.00    1.00
 -20   4 -12   76.59    2.80
  21  -5 -12   44.50    2.00
  21  -5 -12   48.20    2.00
 -21   5  12   47.70    1.90
  19  -5 -12   32.80    1.60
  19  -5 -12   30.80    1.90
 -19   5  12   32.80    1.60
  17  -5 -12    3.90    1.40
  17  -5 -12    6.70    1.60
 -17   5  12    4.70    1.10
  15  -5 -12   23.60    1.40
  15  -5 -12   26.20    2.10
 -15   5  12   26.20    1.50
  15   5 -12   20.40    3.40
  13  -5 -12   14.40    1.20
 -13   5  12   15.80    1.30
  13   5 -12    9.50    2.20
  11  -5 -12    8.30    1.10
  11  -5 -12   14.10    2.20
  11   5 -12   13.40    2.90
   9  -5 -12    4.50    1.50
   9  -5 -12    4.90    1.00
   9   5 -12    0.50    1.90
   7  -5 -12    3.50    1.60
   7  -5 -12    4.30    1.00
   7   5 -12    5.30    1.90
   5  -5 -12   21.00    1.40
   5   5 -12   23.70    2.80
   3  -5 -12   -0.90    0.60
   3   5 -12    2.70    1.80
   1  -5 -12   47.90    2.40
   1   5 -12   51.19    3.50
  -1  -5 -12   16.00    1.30
  -1   5 -12   14.30    2.30
  -3  -5 -12   29.20    1.60
  -3   5 -12   34.00    2.90
  -5  -5 -12    4.60    1.00
  -5   5 -12    4.20    1.70
  -7  -5 -12    7.50    1.10
  38   0 -13    0.90    0.80
  38   0 -13    1.60    0.80
  36   0 -13    0.50    0.70
  36   0 -13   -0.40    0.80
  34   0 -13    0.20    0.80
  34   0 -13   -1.10    1.00
  32   0 -13   -0.30    0.80
  32   0 -13    0.80    0.90
  30   0 -13    0.40    1.00
  30   0 -13    0.70    0.90
  28   0 -13   -1.30    0.90
  28   0 -13    1.00    1.00
  26   0 -13    3.70    1.40
  24   0 -13    0.70    1.00
  24   0 -13   -0.70    0.90
  22   0 -13   10.00    1.70
  22   0 -13    1.70    1.30
  20   0 -13    0.20    1.10
  20   0 -13    2.70    1.40
  20   0 -13    1.20    1.20
  18   0 -13    0.80    1.30
  18   0 -13    0.40    1.10
  18   0 -13    1.20    1.40
  16   0 -13    1.40    1.40
  16   0 -13    1.00    1.30
  16   0 -13    0.30    1.30
  14   0 -13    0.90    1.30
  14   0 -13   -1.00    1.30
  14   0 -13    0.00    1.50
  12   0 -13   -1.30    1.40
  12   0 -13   -1.10    1.30
  12   0 -13   -2.10    1.80
  12   0 -13    2.00    2.10
   6   0 -13    0.40    1.30
   6   0 -13    2.20    1.70
   6   0 -13    1.00    1.80
   4   0 -13    2.50    1.30
   4   0 -13    1.50    1.40
   2   0 -13    4.60    1.50
   2   0 -13    1.50    1.40
   0   0 -13    1.10    1.30
   0   0 -13    0.40    1.30
  -2   0 -13    0.60    1.30
  -2   0 -13    2.60    1.20
  -4   0 -13    0.40    1.20
  -4   0 -13    0.80    1.20
  -6   0 -13    1.60    1.30
  -8   0 -13    0.60    1.10
  -8   0 -13   -0.90    1.20
 -10   0 -13   -1.50    1.10
 -10   0 -13   -0.40    1.00
 -12   0 -13   -1.10    1.10
 -12   0 -13    0.50    1.00
 -14   0 -13   -1.00    1.10
 -14   0 -13   -0.40    1.00
 -16   0 -13    0.60    1.80
 -16   0 -13    0.90    1.10
 -18   0 -13    1.20    1.00
 -18   0 -13    0.70    1.00
 -20   0 -13    2.20    0.90
 -20   0 -13    1.30    0.90
 -22   0 -13   -0.20    0.80
 -22   0 -13    0.80    0.90
 -24   0 -13   -0.70    0.70
 -24   0 -13    0.30    0.80
 -26   0 -13    1.20    0.90
 -26   0 -13   -0.70    0.70
 -28   0 -13   -0.60    0.90
 -28   0 -13   -0.70    0.70
  37  -1 -13   -0.90    0.90
  37  -1 -13    0.80    0.70
  37   1 -13   -0.70    0.80
  37   1 -13    0.60    0.90
 -37   1  13   -1.20    1.00
  35  -1 -13   31.80    1.70
  35  -1 -13   28.00    1.70
  35   1 -13   30.00    1.70
  35   1 -13   30.20    1.80
  33  -1 -13    2.50    0.80
  33  -1 -13    2.60    0.90
  33   1 -13    2.80    1.00
  33   1 -13    1.60    0.80
  31  -1 -13   13.70    1.40
  31  -1 -13   13.50    1.40
  31   1 -13   12.10    1.40
  31   1 -13   13.80    1.60
  29  -1 -13    1.40    0.90
  29  -1 -13    5.50    1.30
  29   1 -13    0.70    0.80
  29   1 -13    1.80    1.10
  27  -1 -13   10.10    1.60
  27  -1 -13    7.70    1.50
  27  -1 -13   10.30    1.80
  27   1 -13   10.30    1.70
  27   1 -13    5.90    1.30
  25  -1 -13   11.30    1.80
  23  -1 -13   19.50    1.80
  23  -1 -13   16.50    1.90
  23  -1 -13   19.20    1.90
  23   1 -13   14.30    1.90
  23   1 -13   16.60    2.10
  21  -1 -13    1.50    1.10
  21  -1 -13    1.60    1.00
  21  -1 -13    0.00    1.10
  21   1 -13    1.00    1.30
  21   1 -13    0.90    1.20
  19  -1 -13    1.50    1.00
  19  -1 -13    0.60    1.20
  19  -1 -13    0.80    1.00
  19   1 -13    2.50    1.30
  19   1 -13    7.80    2.00
  17  -1 -13    8.70    1.60
  17  -1 -13    7.10    1.90
  17  -1 -13    6.20    2.00
  17  -1 -13    3.90    1.30
  17   1 -13   11.10    2.20
  17   1 -13    6.70    1.60
  15  -1 -13   80.79    3.50
  15  -1 -13   78.39    3.60
  15  -1 -13   78.89    4.20
  15  -1 -13   77.49    3.30
  15   1 -13   75.99    3.70
  15   1 -13   76.39    3.70
  13  -1 -13   62.19    3.00
  13  -1 -13   68.89    3.30
  13  -1 -13   65.59    3.60
  13  -1 -13   64.29    3.70
  13   1 -13   64.29    3.50
  13   1 -13   65.29    3.50
  11  -1 -13    3.80    1.20
  11  -1 -13   10.80    2.50
  11  -1 -13    9.00    1.90
  11   1 -13    7.50    2.10
  11   1 -13    6.30    1.90
   9  -1 -13   -0.20    1.20
   9  -1 -13    0.50    1.10
   9  -1 -13    0.40    1.40
   7  -1 -13   18.30    2.10
   7  -1 -13   10.30    2.00
   7  -1 -13   20.20    2.60
   7   1 -13   10.70    2.30
   7   1 -13   11.10    2.10
   5  -1 -13   33.40    2.50
   5  -1 -13   28.60    2.70
   5  -1 -13   26.30    2.40
   5   1 -13   27.10    3.30
   5   1 -13   23.00    3.20
   3  -1 -13   36.60    2.70
   3  -1 -13   39.90    2.80
   3  -1 -13   43.80    2.80
   3   1 -13   40.40    3.20
   3   1 -13   40.00    3.40
   1  -1 -13  158.98    5.70
   1  -1 -13  164.08    5.70
   1  -1 -13  157.88    5.90
   1   1 -13  158.68    5.80
   1   1 -13  163.98    5.90
  -3  -1 -13    3.20    1.30
  -3  -1 -13    3.20    1.30
  -3   1 -13    3.80    1.50
  -3   1 -13    3.60    1.40
  -5  -1 -13   71.49    3.50
  -5  -1 -13   69.99    3.30
  -5   1 -13   69.89    3.60
  -5   1 -13   73.59    3.50
  -7  -1 -13   50.49    3.60
  -7  -1 -13   49.99    3.00
  -7   1 -13   52.89    3.00
  -7   1 -13   52.59    3.10
  -9  -1 -13   38.00    2.50
  -9  -1 -13   41.40    2.70
  -9   1 -13   39.30    2.70
  -9   1 -13   38.50    2.60
 -11  -1 -13    8.40    1.80
 -11  -1 -13    9.20    2.00
 -11   1 -13    8.70    2.10
 -11   1 -13    9.70    2.00
 -13  -1 -13   11.60    1.80
 -13  -1 -13   13.60    2.00
  15  -1  13   17.50    3.70
 -15   1 -13   19.30    2.30
 -15   1 -13   18.30    2.20
  17  -1  13   38.70    4.20
 -17  -1 -13   38.60    2.50
 -17  -1 -13   39.30    2.30
 -17   1 -13   39.30    2.50
 -17   1 -13   38.10    2.30
 -19  -1 -13   23.50    1.80
 -19  -1 -13   20.50    2.00
  19  -1  13   23.00    3.80
 -19   1 -13   23.60    2.00
 -19   1 -13   22.20    1.90
 -21  -1 -13    3.00    1.00
  21  -1  13    6.70    2.70
 -21  -1 -13    3.00    0.90
 -21   1 -13    2.80    1.00
 -21   1 -13    5.00    1.30
 -23  -1 -13    2.70    0.80
 -23  -1 -13    3.10    1.00
  23  -1  13    7.10    2.90
 -23   1 -13    4.50    1.00
 -23   1 -13    6.10    1.30
 -25  -1 -13   11.70    1.20
 -25  -1 -13    9.10    2.30
 -25   1 -13   13.90    1.40
 -27  -1 -13    1.90    0.70
 -27  -1 -13    3.20    1.20
 -27   1 -13    1.70    0.90
 -27   1 -13    2.70    0.80
  36  -2 -13   -0.30    0.80
  36  -2 -13    0.60    0.70
 -36   2  13    0.40    0.70
  36   2 -13   -0.10    0.70
  36   2 -13    0.30    0.70
  34  -2 -13    5.60    1.20
  34  -2 -13    6.10    1.10
  34   2 -13    8.50    1.30
  34   2 -13    5.80    1.20
  32  -2 -13    4.90    1.30
  32   2 -13    2.70    1.50
  32   2 -13    3.90    1.00
  30  -2 -13   40.10    2.10
  30   2 -13   43.80    2.40
  30   2 -13   41.00    2.20
  28  -2 -13   73.59    3.00
  28  -2 -13   70.39    2.90
  28  -2 -13   71.79    2.90
  28   2 -13   77.89    4.00
  28   2 -13   72.59    3.00
  26  -2 -13   35.60    2.10
  26  -2 -13   37.50    2.10
  26  -2 -13   38.10    2.00
  26   2 -13   38.00    2.30
  26   2 -13   35.00    2.50
  24  -2 -13    8.60    1.40
  24  -2 -13    3.90    1.00
  24  -2 -13    4.10    1.00
  24   2 -13    8.10    1.90
  24   2 -13    5.00    1.30
  22  -2 -13   34.90    3.10
  22  -2 -13   31.20    2.10
  22   2 -13   33.00    2.40
  22   2 -13   31.40    2.60
  20  -2 -13   27.30    2.00
  20  -2 -13   26.10    2.10
  20   2 -13   30.10    2.80
  18  -2 -13    1.10    1.20
  18  -2 -13    1.10    0.90
  18  -2 -13    2.00    1.00
  18   2 -13    3.00    1.50
  18   2 -13    3.20    1.40
  16  -2 -13   16.80    1.70
  16  -2 -13   17.40    2.50
  16  -2 -13   16.80    1.90
  16  -2 -13   15.70    2.10
  16   2 -13   17.60    2.50
  16   2 -13   17.70    2.50
  14  -2 -13    1.60    1.40
  14  -2 -13   -0.10    1.40
  14  -2 -13    0.20    1.10
  14  -2 -13    1.50    1.00
  14   2 -13    2.70    1.60
  14   2 -13    0.50    1.80
  12  -2 -13    4.60    1.20
  12  -2 -13    2.00    1.40
  12  -2 -13    3.50    1.10
  12  -2 -13    5.80    1.70
  12   2 -13    3.40    3.10
  12   2 -13    3.00    1.80
  10  -2 -13   23.20    1.80
  10  -2 -13   20.60    2.00
  10  -2 -13   16.80    2.30
  10   2 -13   15.00    3.20
  10   2 -13   14.50    3.30
   8  -2 -13   12.10    1.90
   8   2 -13    8.20    2.80
   6  -2 -13    1.10    1.40
   6  -2 -13    1.20    1.00
   6  -2 -13    2.50    1.10
   6   2 -13   -5.80    2.50
   4  -2 -13    9.10    2.10
   4  -2 -13    8.50    1.80
   4   2 -13    6.00    2.60
   2  -2 -13    1.70    1.20
   2  -2 -13    4.00    1.30
   2  -2 -13    3.20    1.30
   2   2 -13    8.50    2.50
   2   2 -13    3.20    1.90
   0  -2 -13   -0.40    1.10
   0  -2 -13    1.10    1.30
   0  -2 -13    3.80    1.30
   0   2 -13   -2.40    2.40
   0   2 -13   -1.40    1.70
  -2  -2 -13  150.08    5.60
  -2  -2 -13  138.39    5.10
  -2  -2 -13  139.59    4.90
  -2   2 -13  140.39    5.30
  -2   2 -13  131.29    6.10
  -4  -2 -13  185.58    6.60
  -4  -2 -13  182.78    6.10
  -4  -2 -13  185.48    6.30
  -4   2 -13  184.98    7.30
  -4   2 -13  185.18    6.30
  -6  -2 -13   22.70    2.20
  -6  -2 -13   22.20    2.40
  -6   2 -13   24.10    2.50
  -6   2 -13   26.40    3.40
  -8  -2 -13    2.60    1.30
  -8  -2 -13    1.90    1.10
  -8   2 -13    3.50    1.30
 -10  -2 -13  106.59    4.10
 -10  -2 -13   94.49    4.80
 -12  -2 -13   21.30    2.20
 -12  -2 -13   20.10    2.00
 -12   2 -13   17.10    2.00
 -14  -2 -13    1.10    1.00
 -14  -2 -13    0.50    1.10
 -14   2 -13    1.70    1.10
 -16  -2 -13   46.50    2.40
 -16  -2 -13   46.20    2.70
 -16   2 -13   48.60    2.40
 -16   2 -13   41.40    3.20
 -18  -2 -13   38.10    2.20
  18  -2  13   38.00    3.50
 -18  -2 -13   41.20    2.50
 -18   2 -13   34.50    2.80
 -18   2 -13   40.70    2.20
 -20  -2 -13    3.00    1.00
 -20  -2 -13    2.10    0.80
  20  -2  13    2.10    2.20
 -20   2 -13   -1.00    1.70
 -20   2 -13    2.60    0.90
  22  -2  13   42.60    3.70
 -22  -2 -13   34.30    3.20
 -22  -2 -13   40.30    2.10
 -22   2 -13   38.20    1.90
 -24  -2 -13    8.10    2.00
 -24  -2 -13    4.90    1.20
 -24   2 -13    6.50    1.10
 -26  -2 -13   -0.50    0.80
 -26   2 -13    0.40    0.70
  33  -3 -13    5.20    1.10
  33  -3 -13    5.20    1.30
  33   3 -13    6.20    1.10
  31  -3 -13   16.50    1.30
  31  -3 -13   13.10    1.80
  31   3 -13   17.30    1.90
  29  -3 -13  114.59    3.70
  29  -3 -13  114.29    3.70
  29   3 -13  116.19    4.00
  29   3 -13  102.29    4.10
  27  -3 -13   11.90    1.30
  27  -3 -13   11.50    1.20
  27   3 -13   13.40    1.60
 -27   3  13    7.80    2.00
  27   3 -13   10.90    1.70
  25  -3 -13   22.30    1.60
  25  -3 -13   22.50    1.60
  25  -3 -13   20.60    1.60
 -25   3  13   21.40    1.80
  25   3 -13   21.40    2.00
  25   3 -13   20.50    2.00
  23  -3 -13   42.70    2.10
  23  -3 -13   40.80    2.00
  23  -3 -13   37.40    1.90
  23   3 -13   37.90    2.40
  23   3 -13   38.00    2.50
  21  -3 -13    6.70    1.50
  21  -3 -13    6.50    1.30
  21  -3 -13    7.40    1.30
  21   3 -13    7.50    1.70
  21   3 -13    5.40    1.40
  21   3 -13    8.40    3.40
  19  -3 -13    0.60    0.80
  19  -3 -13    1.80    0.80
  19  -3 -13    0.20    1.00
  19   3 -13   -1.70    1.30
  19   3 -13    1.40    1.80
  19   3 -13   -0.30    3.00
  17  -3 -13   96.59    3.60
  17  -3 -13   97.09    3.80
  17  -3 -13  101.09    3.80
  17   3 -13  103.79    4.20
  17   3 -13   97.99    5.70
  15  -3 -13   14.50    1.80
  15  -3 -13   16.80    2.10
  15  -3 -13   17.20    1.50
  15   3 -13   16.50    4.10
  15   3 -13   17.40    2.50
  13  -3 -13   -1.20    1.80
  13  -3 -13    0.00    1.40
  13   3 -13    2.40    1.60
  13   3 -13   -0.50    2.40
  11  -3 -13   85.29    3.60
  11  -3 -13   81.79    4.30
  11  -3 -13   86.59    3.40
  11   3 -13   88.49    4.00
  11   3 -13   82.99    5.10
   9  -3 -13   17.60    1.90
   9  -3 -13   19.50    1.70
   9  -3 -13   20.10    2.20
   9   3 -13   19.00    3.60
   7  -3 -13   39.50    2.80
   7  -3 -13   41.20    2.30
   7  -3 -13   43.30    2.60
   7   3 -13   44.90    3.90
   5  -3 -13   46.70    2.40
   5  -3 -13   44.00    2.60
   5  -3 -13   46.50    2.90
   5   3 -13   40.50    3.90
   3  -3 -13    0.10    1.00
   3  -3 -13    1.00    1.10
   3  -3 -13    0.30    1.30
   3   3 -13    3.40    2.00
   1  -3 -13    8.10    1.80
   1  -3 -13    9.80    2.20
   1   3 -13    9.00    2.20
  -1  -3 -13   54.79    3.20
  -1  -3 -13   53.09    3.20
  -1  -3 -13   59.19    2.80
  -1   3 -13   70.09    4.30
  -3  -3 -13  109.89    4.00
  -3   3 -13  104.49    5.10
  -3   3 -13  113.49    4.90
  -5  -3 -13    2.00    1.10
  -5  -3 -13    1.00    1.20
  -5  -3 -13    2.00    1.20
  -5   3 -13    1.50    1.90
  -5   3 -13    3.60    1.60
  -7  -3 -13    2.20    1.20
  -7  -3 -13   -0.20    1.30
  -7  -3 -13    0.20    1.10
  -7   3 -13    2.30    1.80
  -7   3 -13    1.30    1.40
  -9  -3 -13   20.60    3.20
  -9  -3 -13   17.40    2.00
  -9   3 -13   24.10    2.30
 -11  -3 -13    4.90    1.10
 -11  -3 -13    6.00    1.30
 -11   3 -13   11.20    1.90
 -13  -3 -13   51.99    2.80
 -13  -3 -13   61.59    3.80
 -13   3 -13   53.09    2.60
 -15  -3 -13  300.97    9.00
 -15  -3 -13  291.57    8.90
 -15   3 -13  299.97    8.80
 -17  -3 -13    2.90    1.00
 -17  -3 -13    3.30    1.20
 -17   3 -13    3.30    1.00
  19  -3  13   20.20    3.10
 -19  -3 -13   21.10    2.30
 -19  -3 -13   18.60    1.90
 -19   3 -13   17.10    1.50
 -21  -3 -13   18.80    1.70
 -21   3 -13   17.50    1.40
  26  -4 -13   20.90    1.40
  26  -4 -13   23.50    1.40
  26   4 -13   23.50    1.60
 -26   4  13   20.20    1.60
  24  -4 -13    3.80    0.90
  24  -4 -13    8.30    1.70
 -24   4  13    6.30    1.20
  24   4 -13    3.00    1.00
  22  -4 -13   35.90    1.90
  22  -4 -13   38.60    1.70
 -22   4  13   37.40    1.80
  22   4 -13   35.10    2.00
  20  -4 -13   13.10    1.90
  20  -4 -13   12.30    1.20
  20  -4 -13   14.00    1.40
  20   4 -13   12.60    1.60
  20   4 -13    9.30    3.10
 -20   4  13   12.90    1.30
  18  -4 -13    0.50    1.10
  18  -4 -13    2.00    0.90
  18  -4 -13    2.10    0.80
  18   4 -13    2.40    1.10
  18   4 -13    4.20    2.60
  16  -4 -13   -0.40    0.60
  16  -4 -13   -0.20    0.80
  16  -4 -13   -1.80    1.20
  16   4 -13   -1.20    1.20
  16   4 -13   -4.40    2.20
  14  -4 -13   24.90    1.90
  14  -4 -13   26.20    1.60
  14   4 -13   30.20    3.80
  14   4 -13   30.60    2.30
  12  -4 -13   -0.70    0.70
  12  -4 -13   -0.30    0.90
  12   4 -13    1.20    1.50
  12   4 -13   -2.20    2.00
  10  -4 -13    5.40    1.40
  10  -4 -13    3.20    1.00
  10   4 -13    4.20    2.10
  10   4 -13    2.50    1.80
   8  -4 -13    8.90    1.60
   8  -4 -13   10.00    1.30
   8   4 -13    6.10    2.00
   6  -4 -13   -0.60    1.10
   6  -4 -13   -0.30    0.80
   6   4 -13   -0.10    1.90
   4  -4 -13    4.10    1.40
   4  -4 -13    7.00    1.30
   4  -4 -13    7.10    1.60
   4   4 -13    4.90    2.20
   2  -4 -13   91.29    3.70
   2  -4 -13   91.79    3.60
   2  -4 -13   89.19    3.30
   2   4 -13   90.79    4.70
   0  -4 -13    4.50    1.00
   0  -4 -13    7.00    1.70
   0  -4 -13    8.50    2.00
   0   4 -13    4.70    2.10
  -2  -4 -13    4.10    1.20
  -2  -4 -13    2.80    1.10
  -2  -4 -13    1.80    0.90
  -2   4 -13    2.10    1.70
  -4  -4 -13   47.40    2.60
  -4  -4 -13   48.10    2.20
  -4  -4 -13   44.10    2.60
  -4   4 -13   49.20    3.60
  -6  -4 -13   20.20    1.90
  -6  -4 -13   22.70    1.70
  -6  -4 -13   20.90    2.10
  -6   4 -13   23.70    2.70
  -8  -4 -13   10.20    1.90
  -8  -4 -13   10.30    1.80
  -8  -4 -13   11.50    2.60
 -10  -4 -13   18.40    2.00
 -10  -4 -13   18.00    2.10
 -10  -4 -13   20.70    2.00
 -12  -4 -13   -0.40    1.40
 -12  -4 -13    1.40    1.20
 -15   5  13    5.40    1.00
  13  -5 -13   -0.10    0.60
 -13   5  13    1.60    0.70
  11  -5 -13   16.50    1.10
 -11   5  13   18.20    1.30
   9  -5 -13    9.70    1.10
   7  -5 -13    2.90    1.00
   5  -5 -13    4.30    1.10
   3  -5 -13    6.80    1.00
   1  -5 -13    6.70    1.00
  -1  -5 -13   56.09    2.10
  -3  -5 -13   43.00    1.80
  -5  -5 -13    1.20    0.90
  36   0 -14   -0.10    0.80
  36   0 -14    0.30    0.70
  32   0 -14    0.50    0.80
  32   0 -14    0.30    0.80
  30   0 -14   45.20    2.20
  30   0 -14   41.50    2.10
  28   0 -14  216.18    6.70
  28   0 -14  211.68    6.70
  26   0 -14  146.39    5.10
  26   0 -14  160.18    5.30
  24   0 -14    9.40    2.30
  24   0 -14    5.70    1.30
  24   0 -14    5.70    1.50
  22   0 -14  294.17    9.00
  22   0 -14  293.27    8.90
  22   0 -14  292.87    9.00
  20   0 -14  153.68    6.10
  20   0 -14  164.68    5.80
  20   0 -14  172.58    5.70
  18   0 -14    0.40    1.70
  18   0 -14   -1.60    1.50
  18   0 -14    1.20    1.10
  16   0 -14  433.36   12.70
  16   0 -14  424.06   12.60
  16   0 -14  421.76   12.50
  14   0 -14  438.36   13.00
  14   0 -14  445.26   13.20
  14   0 -14  450.35   13.10
  12   0 -14   71.79    3.30
  12   0 -14   74.09    5.60
  12   0 -14   71.59    3.50
  10   0 -14   23.70    2.40
  10   0 -14   21.40    3.20
  10   0 -14   19.60    2.40
   8   0 -14  232.98    7.50
   8   0 -14  236.28    7.90
   8   0 -14  234.58    7.60
   6   0 -14   60.39    3.20
   6   0 -14   62.39    3.40
   4   0 -14    0.00    1.40
   4   0 -14   -1.20    1.20
   2   0 -14  724.33   20.50
   2   0 -14  708.13   20.60
   0   0 -14    8.70    2.00
   0   0 -14   10.20    2.20
  -2   0 -14   90.69    3.80
  -2   0 -14   83.69    3.90
  -4   0 -14   25.40    2.40
  -4   0 -14   25.10    2.30
  -6   0 -14   22.80    2.20
  -6   0 -14   22.00    2.10
  -8   0 -14    1.90    1.10
  -8   0 -14    2.80    1.10
 -10   0 -14  303.07    9.50
 -12   0 -14   37.90    2.40
 -12   0 -14   39.60    2.40
 -14   0 -14    6.30    1.60
 -14   0 -14    3.70    1.10
 -16   0 -14  327.17    9.90
 -16   0 -14  336.27   10.00
 -18   0 -14  161.78    5.30
 -18   0 -14  165.08    5.40
 -20   0 -14   18.50    1.50
 -20   0 -14   19.40    1.60
 -22   0 -14   34.80    1.80
 -22   0 -14   32.30    1.80
 -24   0 -14  185.18    5.60
 -24   0 -14  185.28    5.60
  35  -1 -14  177.18    5.50
  35  -1 -14  190.68    5.60
  35   1 -14  187.38    5.60
  35   1 -14  180.88    5.50
  33  -1 -14    3.70    0.90
  33  -1 -14    4.10    0.80
  33   1 -14    3.00    0.90
  33   1 -14    5.30    1.10
  31  -1 -14   60.09    2.50
  31  -1 -14   63.69    2.50
  31   1 -14   61.19    2.50
  31   1 -14   62.09    2.60
  29  -1 -14   70.69    2.90
  29  -1 -14   64.69    2.70
  29   1 -14   63.09    2.70
  29   1 -14   63.99    2.90
  27  -1 -14   25.90    1.90
  27  -1 -14   25.90    1.70
  27  -1 -14   27.20    2.00
  27   1 -14   26.70    2.00
  27   1 -14   25.40    1.80
  25  -1 -14   68.09    2.90
  25  -1 -14   69.49    3.00
  25  -1 -14   65.09    3.00
  25   1 -14   66.79    3.10
  25   1 -14   68.79    3.00
  23  -1 -14   97.69    3.80
  23  -1 -14   96.19    3.80
  23  -1 -14   98.49    3.70
  23   1 -14   99.99    3.80
  23   1 -14   97.69    3.90
  21  -1 -14    0.20    0.90
  21  -1 -14    1.80    1.20
  21  -1 -14    0.30    1.00
  21   1 -14    1.70    1.20
  21   1 -14    0.60    1.30
  19  -1 -14  137.69    5.30
  19  -1 -14  151.48    5.30
  19   1 -14  162.48    5.50
  19   1 -14  157.38    5.50
  17  -1 -14  261.07    8.60
  17  -1 -14  268.57    8.30
  17  -1 -14  259.37    8.10
  17   1 -14  271.47    9.30
  15  -1 -14  168.88    6.70
  15  -1 -14  132.89    5.10
  15  -1 -14  129.69    4.90
  15  -1 -14  150.58    5.70
  15   1 -14  145.19    5.50
  15   1 -14  136.69    5.10
  13  -1 -14   95.19    3.70
  13  -1 -14   97.19    4.30
  13  -1 -14   95.59    3.90
  13   1 -14   92.79    4.20
  13   1 -14   84.59    4.40
  11  -1 -14  141.09    5.20
  11  -1 -14  144.39    5.00
  11  -1 -14  142.29    5.40
  11   1 -14  144.49    7.00
   9  -1 -14   22.30    2.60
   9  -1 -14   25.40    2.30
   9  -1 -14   26.60    2.20
   7  -1 -14   12.30    2.00
   7  -1 -14   14.80    2.40
   7  -1 -14   15.00    2.00
   5  -1 -14  186.28    6.00
   5  -1 -14  176.28    6.10
   5  -1 -14  185.28    6.40
   5   1 -14  169.68    6.30
   5   1 -14  177.08    6.60
   3  -1 -14  142.99    5.30
   3  -1 -14  148.69    5.50
   3  -1 -14  141.89    5.30
   3   1 -14  147.69    5.50
   3   1 -14  147.09    5.50
   1  -1 -14   15.20    2.20
   1   1 -14   14.90    2.50
   1   1 -14   13.40    2.70
  -1  -1 -14  178.68    6.30
  -1  -1 -14  189.38    7.50
  -1   1 -14  191.58    6.40
  -1   1 -14  186.28    6.40
  -3  -1 -14  222.98    7.50
  -3  -1 -14  225.08    7.30
  -3   1 -14  224.88    7.40
  -3   1 -14  228.88    7.40
  -5  -1 -14   21.30    2.00
  -5  -1 -14   20.10    2.40
  -5   1 -14   17.40    2.20
  -7  -1 -14  101.39    4.20
  -7   1 -14  110.09    4.30
  -7   1 -14  112.59    4.50
  -9  -1 -14  236.38    9.10
  -9   1 -14  258.07    7.90
  -9   1 -14  253.87    8.00
 -11  -1 -14    7.70    1.70
 -11  -1 -14    9.50    1.80
 -11   1 -14    8.50    2.00
 -11   1 -14    9.60    1.90
 -13  -1 -14  215.08    7.00
 -13  -1 -14  207.18    6.80
 -13   1 -14  215.78    6.90
 -13   1 -14  220.08    6.80
 -15  -1 -14  125.59    4.50
 -15  -1 -14  122.99    4.40
 -15   1 -14  125.69    4.50
 -15   1 -14  126.59    4.50
 -17  -1 -14   21.60    2.00
 -17  -1 -14   24.80    1.70
 -17   1 -14   25.00    1.90
 -17   1 -14   26.20    1.80
 -19  -1 -14    9.80    1.40
 -19  -1 -14   10.60    2.20
 -19   1 -14   13.30    1.70
 -19   1 -14    9.90    1.60
 -21  -1 -14   78.09    3.00
 -21  -1 -14   78.29    2.90
 -21   1 -14   80.89    3.00
 -21   1 -14   81.59    3.00
 -23  -1 -14    0.70    0.90
 -23  -1 -14    0.90    1.00
 -23   1 -14    0.80    1.00
 -23   1 -14    0.70    0.90
  34  -2 -14   85.29    2.80
  34  -2 -14   77.89    2.80
  34   2 -14   83.49    2.80
  34   2 -14   79.09    2.90
  32  -2 -14    3.50    0.90
  32  -2 -14    5.00    1.10
  32   2 -14    4.80    1.20
  32   2 -14    4.60    1.20
  30  -2 -14   51.89    2.30
  30  -2 -14   56.69    2.30
  30   2 -14   53.39    2.40
  30   2 -14   53.79    2.30
  28  -2 -14   75.39    2.90
  28  -2 -14   77.09    3.10
  28   2 -14   77.09    3.10
  28   2 -14   74.29    3.00
  26  -2 -14  222.48    6.90
  26  -2 -14  225.98    6.90
  26  -2 -14  224.18    6.90
  26   2 -14  228.28    7.10
  26   2 -14  229.78    7.00
  24  -2 -14    1.40    1.00
  24  -2 -14    1.60    0.80
  24  -2 -14    2.00    0.80
  24   2 -14    1.70    1.20
  24   2 -14    0.90    1.10
  22  -2 -14   88.99    3.50
  22  -2 -14   94.09    3.90
  22  -2 -14   87.69    3.30
  22   2 -14   84.49    3.60
  22   2 -14   85.99    3.60
  20  -2 -14  165.18    5.60
  20  -2 -14  172.88    5.50
  20  -2 -14  176.38    5.60
  20   2 -14  168.18    5.80
  20   2 -14  167.58    5.80
  18  -2 -14   -0.30    0.80
  18  -2 -14    1.60    0.90
  18  -2 -14    3.10    1.40
  18   2 -14    4.10    1.50
  18   2 -14    0.50    1.60
  16  -2 -14  271.57    8.90
  16  -2 -14  285.27    8.70
  16  -2 -14  279.87    8.60
  16  -2 -14  292.27    8.90
  16   2 -14  290.47    8.90
  16   2 -14  284.77    8.90
  14  -2 -14  152.68    5.60
  14  -2 -14  162.38    5.90
  14   2 -14  157.38    5.80
  12  -2 -14   68.39    3.00
  12  -2 -14   64.89    3.00
  10  -2 -14    3.30    1.10
  10  -2 -14    2.70    1.10
  10  -2 -14    0.90    1.20
   8  -2 -14  308.07    9.60
   8  -2 -14  302.97    9.50
   8  -2 -14  308.77    9.20
   6  -2 -14   64.29    2.80
   6  -2 -14   63.09    3.30
   6  -2 -14   62.69    3.00
   4  -2 -14   72.99    3.30
   4  -2 -14   78.99    3.60
   4   2 -14   62.09    6.20
   2  -2 -14  113.69    4.60
   2  -2 -14  120.09    5.90
   2   2 -14  109.19    5.90
   0  -2 -14    7.70    2.00
   0  -2 -14    7.10    1.70
   0  -2 -14    8.70    1.90
   0   2 -14    7.30    1.90
   0   2 -14    8.10    2.80
  -2  -2 -14   -0.10    1.50
  -2  -2 -14    1.00    1.10
  -2  -2 -14    1.40    1.00
  -2   2 -14    1.20    1.50
  -2   2 -14    0.40    2.50
  -4   2 -14   59.59    3.30
  -6  -2 -14   74.39    3.50
  -6  -2 -14   71.29    3.30
  -6   2 -14   71.99    3.40
  -8  -2 -14   12.70    2.00
  -8  -2 -14    9.90    1.70
  -8   2 -14   10.90    2.10
 -10  -2 -14   97.89    4.00
 -10  -2 -14   92.39    3.80
 -10   2 -14   96.29    3.80
 -12  -2 -14   39.30    2.60
 -12  -2 -14   42.00    2.90
 -12   2 -14   39.50    2.30
 -14  -2 -14    3.00    0.90
 -14  -2 -14    4.00    1.20
  14  -2  14    0.70    2.40
 -14   2 -14    2.30    1.00
 -16  -2 -14  254.57    7.80
  16  -2  14  253.57    8.90
 -16  -2 -14  257.97    7.90
 -16   2 -14  260.17    7.90
 -18  -2 -14  100.79    3.90
 -18  -2 -14   90.19    3.50
 -18   2 -14   95.89    3.40
 -20  -2 -14   31.20    1.70
 -20  -2 -14   30.10    1.90
 -20   2 -14   31.80    1.80
 -22  -2 -14   39.40    1.80
 -22  -2 -14   40.00    2.40
  29  -3 -14  188.68    5.60
  29  -3 -14  188.28    5.60
  27  -3 -14    1.10    0.70
  27  -3 -14    1.10    0.90
  27   3 -14    2.10    1.00
  25  -3 -14    2.00    1.60
  25  -3 -14    0.40    0.60
  25  -3 -14    2.60    0.70
  25   3 -14    2.30    1.10
  23  -3 -14   95.39    3.30
  23  -3 -14   91.49    3.20
  23  -3 -14   88.59    3.30
 -23   3  14   90.99    3.60
  23   3 -14   93.49    3.50
  21  -3 -14   30.50    2.00
  21  -3 -14   31.90    2.00
  21  -3 -14   33.50    1.70
  21   3 -14   34.90    2.30
  19  -3 -14   17.60    1.90
  19  -3 -14   24.20    1.60
  19  -3 -14   20.90    1.60
  19   3 -14   24.10    2.20
  17  -3 -14    8.60    2.00
  17  -3 -14   12.70    2.10
  17  -3 -14   14.80    1.40
  17   3 -14   14.40    2.20
  15  -3 -14   -0.40    0.80
  15  -3 -14    0.00    0.70
  15   3 -14    0.70    1.50
  13  -3 -14   73.49    3.10
  13  -3 -14   74.79    3.30
  13   3 -14   67.09    5.40
  13   3 -14   76.49    3.70
  11  -3 -14  121.09    4.40
  11  -3 -14  121.49    4.20
  11  -3 -14  124.39    4.60
  11   3 -14  119.29    6.20
   9  -3 -14   43.40    2.20
   9  -3 -14   45.40    2.40
   9  -3 -14   44.90    2.60
   9   3 -14   44.00    4.40
   7  -3 -14    9.70    1.40
   7  -3 -14    7.50    1.90
   7  -3 -14    8.90    1.70
   5  -3 -14  104.99    4.10
   5  -3 -14  108.89    4.30
   5  -3 -14  105.89    3.80
   5   3 -14  110.09    7.30
   3  -3 -14  116.49    4.40
   3  -3 -14  117.29    4.60
   3  -3 -14  111.09    4.00
   3   3 -14  130.39    7.60
   1  -3 -14    8.10    1.90
   1  -3 -14    8.70    1.90
   1  -3 -14    8.20    1.60
  -1  -3 -14   58.79    2.80
  -1  -3 -14   58.09    3.00
  -1  -3 -14   55.99    2.60
  -1   3 -14   45.90    4.60
  -3  -3 -14  148.29    5.00
  -3  -3 -14  141.79    4.80
  -3  -3 -14  146.09    5.20
  -3   3 -14  143.29    6.10
  -5  -3 -14   16.10    2.00
  -5  -3 -14   14.90    1.70
  -5  -3 -14   14.30    2.10
  -7  -3 -14   23.70    2.10
  -7  -3 -14   25.50    1.90
  -7   3 -14   26.60    2.70
  -9  -3 -14   93.79    3.70
  -9  -3 -14   90.99    3.50
  -9   3 -14   95.69    3.70
 -11  -3 -14    7.50    1.90
 -11   3 -14    9.90    1.80
 -13  -3 -14    1.20    0.80
 -13  -3 -14    0.60    1.00
 -15  -3 -14   57.19    2.50
 -15  -3 -14   50.09    3.00
 -15   3 -14   53.59    2.40
 -17  -3 -14    0.70    0.90
 -17  -3 -14   -0.20    1.10
 -17   3 -14    1.20    0.90
  22  -4 -14   13.60    1.20
 -22   4  14   12.30    1.30
  22   4 -14   11.90    1.70
  20  -4 -14   85.79    2.90
  20   4 -14   83.89    3.20
 -20   4  14   82.99    2.90
  18  -4 -14    1.30    0.70
  18  -4 -14    1.80    0.80
 -18   4  14    2.50    1.20
  18   4 -14    1.60    1.30
  16  -4 -14   58.09    2.40
  16  -4 -14   51.19    2.30
  16   4 -14   49.10    2.90
  14  -4 -14   34.50    2.00
  14  -4 -14   34.50    1.70
  12  -4 -14   77.49    2.80
  12  -4 -14   76.29    2.90
  10  -4 -14    4.50    1.10
  10  -4 -14    3.10    0.90
  10   4 -14    8.00    2.70
   8  -4 -14   64.69    2.70
   8  -4 -14   66.09    2.50
   8   4 -14   69.89    4.40
   6  -4 -14    5.70    1.10
   6  -4 -14    3.50    0.90
   6   4 -14    3.60    2.50
   4  -4 -14   14.60    1.30
   4  -4 -14   16.60    1.60
   4   4 -14   10.80    2.70
   2  -4 -14   52.99    2.20
   2  -4 -14   55.39    2.50
   2   4 -14   48.50    3.90
   0  -4 -14   25.10    1.80
   0  -4 -14   23.80    1.90
   0  -4 -14   22.50    1.50
   0   4 -14   19.30    3.20
  -2  -4 -14   -0.40    0.90
  -2  -4 -14   -0.90    0.90
  -2  -4 -14   -0.90    1.10
  -2   4 -14    0.70    2.00
  -4  -4 -14    3.80    1.00
  -4  -4 -14    4.00    1.20
  -4  -4 -14    5.90    1.40
  -6  -4 -14   12.40    1.70
  -6  -4 -14   12.00    1.70
  -6  -4 -14   11.20    2.40
  -8  -4 -14   32.30    2.10
  34   0 -15   -0.10    0.80
  32   0 -15   -0.20    0.80
  32   0 -15   -0.40    0.70
  30   0 -15    0.10    0.70
  30   0 -15    0.60    0.90
  28   0 -15    0.20    0.90
  28   0 -15   -0.20    0.90
  26   0 -15    2.30    0.90
  26   0 -15    0.90    1.10
  24   0 -15    0.60    0.90
  24   0 -15    0.50    1.10
  22   0 -15    3.00    1.50
  22   0 -15    7.50    1.50
  22   0 -15    3.70    1.30
  20   0 -15    0.10    1.30
  20   0 -15    0.90    1.10
  20   0 -15   -0.60    1.30
  18   0 -15    1.20    1.10
  18   0 -15   -0.10    1.30
  18   0 -15   -0.90    1.60
  16   0 -15    1.60    1.10
  16   0 -15   -0.80    1.30
  14   0 -15    1.10    1.30
  14   0 -15   -0.10    1.20
  12   0 -15   -0.10    1.40
  12   0 -15   -0.80    1.20
  10   0 -15    1.00    1.20
  10   0 -15    4.10    1.70
  10   0 -15   -1.10    1.70
   8   0 -15   -0.50    1.60
   8   0 -15    1.90    1.50
   6   0 -15    1.30    1.50
   4   0 -15   -0.10    1.90
   4   0 -15    1.40    1.90
   2   0 -15    2.40    1.40
   2   0 -15    0.20    1.40
   0   0 -15    1.10    1.20
   0   0 -15    1.00    1.30
[truncated: 22,773 more chars]
