# Supplementary material for: Crystal structure of 4-bromo-2-[(E)-N-(2,2,6,6-tetra­methyl­piperidin-4-yl)carboximido­yl]phenol dihydrate
Source: Acta Crystallogr E Crystallogr Commun. 2015 Apr 25;71(Pt 5):o349–50. doi: 10.1107/S2056989015007471 (PMC4420100; doi:10.1107/S2056989015007471)
Supplement: Supplementary file 2 [file e-71-0o349-Isup2.hkl]

#
# h,k,l, Fc-squared, Fo-squared, sigma(Fo-squared), status flag
#
data_I
_shelx_title ' SKM119_0m_a.res in C2/c'
_shelx_refln_list_code          4
_shelx_F_calc_maximum      552.48
_exptl_crystal_F_000      1568.00
_reflns_d_resolution_high  0.8099

loop_
 _space_group_symop_operation_xyz
 'x, y, z'
 '-x, y, -z+1/2'
 'x+1/2, y+1/2, z'
 '-x+1/2, y+1/2, -z+1/2'
 '-x, -y, -z'
 'x, -y, z-1/2'
 '-x+1/2, -y+1/2, -z'
 'x+1/2, -y+1/2, z-1/2'

_cell_length_a    39.6126
_cell_length_b     6.0497
_cell_length_c    14.8673
_cell_angle_alpha  90.000
_cell_angle_beta   98.889
_cell_angle_gamma  90.000

_shelx_F_squared_multiplier     1.000

loop_
 _refln_index_h
 _refln_index_k
 _refln_index_l
 _refln_F_squared_calc
 _refln_F_squared_meas
 _refln_F_squared_sigma
 _refln_observed_status
   6   0   0       1047.76        838.79        31.15 o
   8   0   0      16951.35      16411.79       316.89 o
  10   0   0      11922.51      11588.30       227.08 o
  12   0   0      70280.67      70254.34      1434.20 o
  14   0   0       5487.59       5751.30       118.62 o
  16   0   0        295.59        459.37        21.09 o
  18   0   0      18753.21      19274.80       310.81 o
  20   0   0      25398.43      26399.15       422.42 o
  22   0   0        868.63        845.70        46.58 o
  24   0   0      19797.49      19575.73       393.86 o
  26   0   0      20962.35      20641.56       415.01 o
  28   0   0        417.21        438.29        41.46 o
  30   0   0      10548.53      11276.39       240.94 o
  32   0   0      44531.46      45357.54      1196.95 o
  34   0   0         79.94        109.70        25.72 o
  36   0   0       4204.67       4143.17       114.30 o
  38   0   0      11261.32      11278.99       243.88 o
  40   0   0       3234.88       3158.39       148.58 o
  42   0   0       1080.02       1086.90        50.22 o
  44   0   0      10775.72      10786.17       228.57 o
  46   0   0       2509.43       2357.95        86.28 o
  48   0   0        342.96        383.44        38.34 o
   1   1   0        652.85        542.84        13.74 o
   3   1   0      16138.31      15914.91       220.48 o
   5   1   0      39625.77      38881.34       581.40 o
   7   1   0       6108.96       6403.63        93.76 o
   9   1   0       9336.43       9283.70       131.80 o
  11   1   0      75848.13      78173.07      1054.65 o
  13   1   0       3548.12       3456.40        55.69 o
  15   1   0      29662.13      30109.12       576.91 o
  17   1   0      15313.91      14913.68       246.71 o
  19   1   0        985.68       1063.84        31.00 o
  21   1   0      11227.86      11048.69       164.38 o
  23   1   0      12483.61      11483.80       679.85 o
  25   1   0        700.68        706.10        37.96 o
  27   1   0      10010.76       9819.17       133.43 o
  29   1   0      14601.37      14471.30       175.21 o
  31   1   0       1321.10       1213.41        37.49 o
  33   1   0       1533.71       1447.60        42.21 o
  35   1   0       9269.35       8898.62       141.14 o
  37   1   0       3564.14       3426.09        67.76 o
  39   1   0       1361.56       1479.26        61.94 o
  41   1   0       4165.00       4301.58        79.17 o
  43   1   0       6035.70       6002.73       100.86 o
  45   1   0       1047.02       1114.30        39.53 o
  47   1   0       2584.50       2626.36        86.28 o
   0   2   0     114777.61     138817.16      2650.87 o
   2   2   0      40645.97      41277.94      1109.92 o
   4   2   0       2354.83       2221.98        42.50 o
   6   2   0      56474.14      57644.56      1231.48 o
   8   2   0       2656.64       2224.83        44.58 o
  10   2   0       1889.31       1760.54        36.28 o
  12   2   0       7404.01       6912.49        97.90 o
  14   2   0      55052.65      59393.60       726.32 o
  16   2   0       7056.13       8231.03       116.95 o
  18   2   0      25667.89      25134.41       320.42 o
  20   2   0        344.25        215.69        43.14 o
  22   2   0        116.43        194.15        19.49 o
  24   2   0      13368.23      12859.66       169.86 o
  26   2   0       8280.26       8089.09       114.03 o
  28   2   0        680.74        661.52        33.46 o
  30   2   0       8766.73       9615.07       150.23 o
  32   2   0      18486.93      18193.51       484.37 o
  34   2   0        515.82        467.74        31.22 o
  36   2   0       6525.36       6149.18       104.59 o
  38   2   0       7111.67       7039.03       137.38 o
  40   2   0       1444.59       1311.56        55.15 o
  42   2   0        468.60        440.56        32.89 o
  44   2   0       5870.63       6051.60       137.44 o
  46   2   0       4110.66       4193.45       124.62 o
   1   3   0      13491.11      13458.91       246.31 o
   3   3   0       5398.19       4994.55       140.79 o
   5   3   0       6626.51       6474.58       157.70 o
   7   3   0       6253.39       6292.72       130.33 o
   9   3   0       5900.41       5896.15       103.54 o
  11   3   0      14320.67      14389.89       216.41 o
  13   3   0       4585.57       4808.32       103.77 o
  15   3   0       2607.60       2439.37        55.11 o
  17   3   0       7665.05       7446.28       169.53 o
  19   3   0        378.40        399.37        27.52 o
  21   3   0      10515.34      10834.68       145.57 o
  23   3   0       2918.96       3240.63        60.08 o
  25   3   0       1310.61       1333.69        41.40 o
  27   3   0       4120.47       3894.01        75.03 o
  29   3   0       8682.41       8861.55       160.49 o
  31   3   0        169.90        184.55        27.40 o
  33   3   0       2191.16       2289.66        57.62 o
  35   3   0       1214.38       1270.77        39.52 o
  37   3   0       2861.12       2894.66        56.11 o
  39   3   0        428.41        466.51        42.31 o
  41   3   0       1831.65       1784.35        57.32 o
  43   3   0       1782.73       1775.59        64.71 o
   0   4   0      12676.21      12617.80       265.91 o
   2   4   0        460.63        603.90        44.58 o
   4   4   0        847.53        965.64        47.36 o
   6   4   0       6722.90       6835.89       101.68 o
   8   4   0        744.14        856.42        29.49 o
  10   4   0       1026.91       1050.71        35.41 o
  12   4   0       8574.35       8821.67       135.87 o
  14   4   0      18608.72      19303.13       276.23 o
  16   4   0        346.64        343.70        27.81 o
  18   4   0       3429.82       3302.65        75.02 o
  20   4   0       1020.90        938.43        34.92 o
  22   4   0        337.51        358.99        25.53 o
  24   4   0        397.47        496.80        28.58 o
  26   4   0       3220.08       3076.21        84.55 o
  28   4   0         14.67         -3.91        13.88 o
  30   4   0        712.07        668.90        30.01 o
  32   4   0       3569.03       3476.50        63.93 o
  34   4   0         29.69         61.67        13.31 o
  36   4   0        364.91        325.59        35.63 o
  38   4   0       3106.06       3299.01       153.67 o
  40   4   0        225.12        165.36        38.34 o
   1   5   0        212.39        241.28        36.82 o
   3   5   0       4879.49       4939.39       102.66 o
   5   5   0        260.96        311.97        27.81 o
   7   5   0       1698.32       1748.44        46.37 o
   9   5   0        168.55        233.63        27.19 o
  11   5   0        235.50        233.45        38.34 o
  13   5   0       1033.43       1058.17        36.56 o
  15   5   0       1983.87       2035.63        47.83 o
  17   5   0        967.92       1090.59        36.32 o
  19   5   0         14.17         10.82        16.95 o
  21   5   0        870.95        933.60        31.92 o
  23   5   0       4625.38       5016.50        90.38 o
  25   5   0        662.24        709.49        29.37 o
  27   5   0        600.78        701.76        29.79 o
  29   5   0       1871.46       2022.01        70.14 o
  31   5   0          0.58          3.19        11.84 o
  33   5   0        114.87         90.76        26.36 o
  35   5   0        266.88        299.81        25.16 o
   0   6   0       2553.98       2718.06        92.27 o
   2   6   0         22.76         30.35        15.68 o
   4   6   0        266.73        247.26        25.32 o
   6   6   0        150.32         84.41        20.56 o
   8   6   0        395.31        405.70        26.85 o
  10   6   0        185.74        125.80        27.96 o
  12   6   0         27.88         69.35        13.10 o
  14   6   0        262.68        351.01        21.41 o
  16   6   0         42.89         40.79        12.54 o
  18   6   0       1353.43       1441.19        36.99 o
  20   6   0        104.21        156.86        17.29 o
  22   6   0        288.38        267.30        20.06 o
  24   6   0         10.38         10.35        17.13 o
  26   6   0        269.17        279.57        34.75 o
  28   6   0        314.31        337.91        28.76 o
   1   7   0        183.66        218.74        22.03 o
   3   7   0          0.21          8.31        19.17 o
   5   7   0          1.73         23.17        17.73 o
   7   7   0        585.62        571.21        29.96 o
   9   7   0        111.99        144.60        17.02 o
  11   7   0        141.45        186.69        17.26 o
  13   7   0        970.41        978.67        46.73 o
  15   7   0        339.25        452.95        26.48 o
 -47   1   1        372.14        457.74        31.15 o
 -45   1   1         16.48         26.36        20.46 o
 -43   1   1          4.58         -5.88        15.52 o
 -41   1   1        591.42        611.14        31.82 o
 -39   1   1         13.96         38.83        19.18 o
 -37   1   1          2.91        -11.16        16.81 o
 -35   1   1         25.12         62.01        19.80 o
 -33   1   1       1490.78       1389.48        38.30 o
 -31   1   1       1987.31       1934.17        50.20 o
 -29   1   1       2008.05       2073.27        44.28 o
 -27   1   1        342.74        278.03        22.04 o
 -25   1   1        386.52        365.73        35.63 o
 -23   1   1        474.94        529.66        62.31 o
 -21   1   1       5769.22       5658.26       106.59 o
 -19   1   1       8611.08       9246.34       110.88 o
 -17   1   1          2.42         40.19        21.98 o
 -15   1   1       1328.82       1483.31        30.88 o
 -13   1   1        115.62        149.06        15.22 o
 -11   1   1       2181.08       1981.46        33.52 o
  -9   1   1      10182.33      10534.50       147.38 o
  -7   1   1      25009.29      24799.29       339.11 o
  -5   1   1       5880.46       5509.12        80.28 o
  -3   1   1      33664.38      32532.09       442.16 o
  -1   1   1       4483.55       3949.33        58.72 o
   1   1   1      35743.00      33640.69       608.73 o
   3   1   1      57738.33      53839.75       728.72 o
   5   1   1        212.67        155.71         8.64 o
   7   1   1       2683.88       2422.89        40.41 o
   9   1   1        198.28        200.89        11.65 o
  11   1   1      18926.92      20398.13       283.38 o
  13   1   1       8337.99       8364.78       337.86 o
  15   1   1       7588.24       8352.93       126.40 o
  17   1   1       4631.85       5633.98       115.85 o
  19   1   1       2792.57       3318.74        64.21 o
  21   1   1        945.57       1172.59        38.66 o
  23   1   1        671.94        581.72        35.76 o
  25   1   1        664.18        693.27        28.98 o
  27   1   1          1.48         25.25        14.96 o
  29   1   1       2814.27       2844.75        59.54 o
  31   1   1        630.36        632.30        32.39 o
  33   1   1        494.51        447.72        30.33 o
  35   1   1        805.72        756.17        33.46 o
  37   1   1        381.95        309.07        27.63 o
  39   1   1        196.46        277.42        27.03 o
  41   1   1        137.44        151.74        21.92 o
  43   1   1         30.21         -0.04        15.57 o
  45   1   1        710.35        740.14        50.93 o
  47   1   1          0.61         -4.79        16.78 o
 -46   2   1        185.14        170.15        26.36 o
 -44   2   1        444.41        410.38        31.02 o
 -42   2   1        209.15        242.36        29.54 o
 -40   2   1        109.24        122.07        28.31 o
 -38   2   1        259.49        273.13        51.53 o
 -36   2   1        177.65        175.84        24.17 o
 -34   2   1       1112.82       1206.67        41.95 o
 -32   2   1       1796.08       1900.08        54.93 o
 -30   2   1         26.90         15.90        16.23 o
 -28   2   1        351.76        344.37        27.07 o
 -26   2   1       2050.37       2129.75        40.70 o
 -24   2   1       3773.69       3868.70        64.63 o
 -22   2   1       2424.85       2488.21        54.32 o
 -20   2   1         39.45         83.88        32.20 o
 -18   2   1       3917.07       4601.44        75.51 o
 -16   2   1       3989.05       4622.46        72.90 o
 -14   2   1       1275.59       1464.24        34.98 o
 -12   2   1      16815.93      18509.53       235.78 o
 -10   2   1       1426.23       1341.75        31.39 o
  -8   2   1         40.47         24.22        10.19 o
  -6   2   1       6258.83       7101.43       108.73 o
  -4   2   1        765.74        715.85        26.65 o
  -2   2   1      16618.19      17014.41       466.94 o
   0   2   1       1959.16       2094.02        40.71 o
   2   2   1       6981.70       6630.24       102.15 o
   4   2   1        257.70        317.67        24.91 o
   6   2   1       1728.10       1704.73        37.38 o
   8   2   1       1584.38       1627.49        37.56 o
  10   2   1       2218.76       2211.01        46.81 o
  12   2   1       2347.99       2416.72        42.81 o
  14   2   1      17038.09      18471.62       217.49 o
  16   2   1        475.11        551.00        39.30 o
  18   2   1      11381.95      12655.41       237.26 o
  20   2   1       3696.19       3775.16        72.71 o
  22   2   1        451.03        409.34        33.41 o
  24   2   1       1655.17       1543.64        41.69 o
  26   2   1       1040.42        961.34        34.61 o
  28   2   1        723.33        721.46        31.24 o
  30   2   1        248.80        242.66        23.14 o
  32   2   1        187.04        234.16        23.88 o
  34   2   1         11.19         38.24        15.45 o
  36   2   1       1184.77       1262.35        39.98 o
  38   2   1        783.94        809.73        34.79 o
  40   2   1          1.47        -15.60        15.60 o
  42   2   1        410.91        461.45        49.13 o
  44   2   1       1529.61       1643.78        62.31 o
  46   2   1        117.11        112.64        26.36 o
 -43   3   1       1838.60       1801.95        79.09 o
 -41   3   1        467.35        513.87        56.32 o
 -39   3   1         48.26         58.04        15.17 o
 -37   3   1        169.03        265.46        24.21 o
 -35   3   1        111.32        200.25        41.67 o
 -33   3   1        225.28        211.01        40.64 o
 -31   3   1       4640.50       4073.42        86.75 o
 -29   3   1       4791.65       4707.62        82.10 o
 -27   3   1        142.80        189.55        23.43 o
 -25   3   1        438.64        530.38        32.76 o
 -23   3   1       6873.26       7199.50       117.17 o
 -21   3   1        127.04        114.01        19.24 o
 -19   3   1        688.04        761.49        32.91 o
 -17   3   1       7569.16       8239.19       105.95 o
 -15   3   1          4.18         50.33        15.81 o
 -13   3   1        389.23        466.24        48.25 o
 -11   3   1       5362.35       5487.96       115.67 o
  -9   3   1       5295.48       5661.84       116.18 o
  -7   3   1        928.92       1042.89        42.50 o
  -5   3   1        353.63        246.62        27.67 o
  -3   3   1          6.34         31.67        20.53 o
  -1   3   1       4443.43       4683.75       111.05 o
   1   3   1      25518.70      28747.52       469.46 o
   3   3   1       4284.95       4423.74       175.72 o
   5   3   1        402.76        468.78        36.38 o
   7   3   1       1981.76       2026.01        54.27 o
   9   3   1      16374.09      17233.89       254.20 o
  11   3   1        667.17        780.93        43.42 o
  13   3   1       6275.17       6584.00       101.24 o
  15   3   1        950.40        994.98        56.12 o
  17   3   1       1192.41       1068.62        34.92 o
  19   3   1        685.77        687.00        52.81 o
  21   3   1       1694.68       1675.02        44.21 o
  23   3   1         56.79         68.88        21.09 o
  25   3   1        254.12        286.23        27.43 o
  27   3   1       1622.28       1727.04        46.43 o
  29   3   1        546.38        579.83        44.28 o
  31   3   1        242.40        188.36        22.05 o
  33   3   1        810.47        888.38        36.59 o
  35   3   1        188.41        230.37        22.94 o
  37   3   1       1422.73       1238.91        59.12 o
  39   3   1       1472.38       1517.62        41.44 o
  41   3   1        309.24        353.63        65.90 o
  43   3   1          3.44          0.00        16.78 o
 -40   4   1        747.33        786.89        28.51 o
 -38   4   1        912.71        808.02        79.21 o
 -36   4   1         70.30         62.93        13.35 o
 -34   4   1       1189.19       1112.53        31.21 o
 -32   4   1        819.03        965.64        31.52 o
 -30   4   1       1147.22       1122.98        42.95 o
 -28   4   1       1712.82       1899.41        45.45 o
 -26   4   1       2886.81       2936.72        75.37 o
 -24   4   1        125.60        111.84        16.73 o
 -22   4   1        222.88        233.18        22.21 o
 -20   4   1       2336.07       2213.62        45.44 o
 -18   4   1       6164.98       6088.23       100.92 o
 -16   4   1        152.77        148.97        23.13 o
 -14   4   1       1635.46       1526.75        40.44 o
 -12   4   1       1653.58       1791.53        43.75 o
 -10   4   1       1414.85       1409.38        39.09 o
  -8   4   1       4430.56       4435.76        76.98 o
  -6   4   1       2970.30       2970.70        48.05 o
  -4   4   1        938.66        971.91        39.19 o
  -2   4   1       1181.41       1257.55        41.86 o
   0   4   1       3692.97       3662.39        88.80 o
   2   4   1        271.84        331.09        36.32 o
   4   4   1       2278.49       2028.84        61.11 o
   6   4   1       3321.60       3258.84        74.60 o
   8   4   1          0.67         -9.08        21.10 o
  10   4   1        895.30        788.87        31.59 o
  12   4   1      15778.91      16074.64       190.45 o
  14   4   1       4284.04       4330.93        64.17 o
  16   4   1        121.00        333.58        45.67 o
  18   4   1       5477.22       5646.74        99.93 o
  20   4   1       2059.13       2061.10        48.45 o
  22   4   1         66.64         63.48        16.64 o
  24   4   1       1683.18       1681.56        40.20 o
  26   4   1        312.58        252.44        27.21 o
  28   4   1        401.13        363.30        26.12 o
  30   4   1       1554.50       1431.39        48.78 o
  32   4   1        605.67        700.84        27.92 o
  34   4   1        494.78        459.12        36.32 o
  36   4   1        366.55        399.20        23.25 o
  38   4   1       2152.46       2001.36       147.31 o
 -35   5   1        834.19        860.65        28.66 o
 -33   5   1         63.57         87.71        16.31 o
 -31   5   1        204.78        216.16        32.87 o
 -29   5   1       1423.46       1261.03        49.08 o
 -27   5   1        245.67        213.01        21.60 o
 -25   5   1       1594.04       1562.35        39.88 o
 -23   5   1       2498.16       2518.63        58.57 o
 -21   5   1         19.15         19.28        13.73 o
 -19   5   1        433.71        520.41        27.43 o
 -17   5   1       1703.08       1641.95        42.02 o
 -15   5   1        226.54        165.14        21.51 o
 -13   5   1        117.03        144.67        20.79 o
 -11   5   1        531.82        456.86        28.93 o
  -9   5   1        245.44        338.89        53.62 o
  -7   5   1          0.60        -14.96        16.17 o
  -5   5   1       5050.18       4981.11        76.91 o
  -3   5   1         73.72         53.27        16.96 o
  -1   5   1        463.54        451.41        28.45 o
   1   5   1        792.33        775.00        56.70 o
   3   5   1       1396.19       1282.07        71.64 o
   5   5   1         62.42         24.38        24.53 o
   7   5   1       6774.06       6670.82       121.71 o
   9   5   1          7.73         23.10        17.31 o
  11   5   1        759.11        697.45        36.99 o
  13   5   1       2034.52       1860.66        48.31 o
  15   5   1      11346.36      11622.24       176.37 o
  17   5   1       5523.12       5535.15        94.72 o
  19   5   1        115.50         96.90        22.14 o
  21   5   1        658.39        703.94        31.11 o
  23   5   1        460.84        444.83        38.76 o
  25   5   1         57.08         70.44        15.24 o
  27   5   1       1504.00       1559.41        45.12 o
  29   5   1         31.53         12.19        45.80 o
  31   5   1        919.43        975.39        47.93 o
  33   5   1        425.26        374.88        21.83 o
  35   5   1        180.07        168.56        19.50 o
 -28   6   1        449.43        525.47        22.83 o
 -26   6   1        344.61        357.17        32.18 o
 -24   6   1       1798.77       1846.78        45.92 o
 -22   6   1        373.49        338.07        21.09 o
 -20   6   1        731.78        653.68        22.63 o
 -18   6   1       1335.92       1334.77        36.68 o
 -16   6   1         76.05         75.95        14.47 o
 -14   6   1        158.23        150.86        20.18 o
 -12   6   1       1969.02       1926.63        47.25 o
 -10   6   1        924.73        924.28        74.29 o
  -8   6   1         34.04         43.55        19.00 o
  -6   6   1        134.62        170.03        26.23 o
  -4   6   1         42.10         48.42        15.65 o
  -2   6   1        321.70        340.20        28.66 o
   0   6   1       1717.04       1581.26        42.85 o
   2   6   1         37.86         19.04        18.04 o
   4   6   1       1097.53        965.75        40.12 o
   6   6   1       2390.55       2289.58        53.62 o
   8   6   1        323.87        320.64        31.90 o
  10   6   1       1556.19       1434.95        45.56 o
  12   6   1        893.90        981.57        29.01 o
  14   6   1        668.55        647.26        24.35 o
  16   6   1        120.48        112.12        13.93 o
  18   6   1        115.02        103.63        20.06 o
  20   6   1        394.23        415.09        27.23 o
  22   6   1        182.00        147.31        38.15 o
  24   6   1        402.78        334.23        22.83 o
  26   6   1        944.77       1008.73       123.42 o
  28   6   1          3.81         11.06        11.98 o
 -17   7   1        419.04        508.06        35.95 o
 -15   7   1         19.18         10.35        12.72 o
 -13   7   1          8.84         15.49        14.04 o
 -11   7   1        232.77        220.83        24.37 o
  -9   7   1        296.55        201.45        35.95 o
  -7   7   1         32.68         21.09        11.96 o
  -5   7   1        811.45        775.81        37.15 o
  -3   7   1         25.65         35.95        12.63 o
  -1   7   1        512.54        465.84        29.96 o
   1   7   1       1785.79       1701.38        47.45 o
   3   7   1          7.99          9.43        20.37 o
   5   7   1         56.63         63.14        12.81 o
   7   7   1        189.68        235.38        18.87 o
   9   7   1        140.30        127.52        21.02 o
  11   7   1        123.71         75.98        14.44 o
  13   7   1       1189.21       1329.84        52.72 o
  15   7   1        447.14        352.29        35.95 o
 -48   0   2       3487.55       3417.21       107.84 o
 -46   0   2       7846.11       7788.01       225.27 o
 -44   0   2        680.75        720.74        44.74 o
 -42   0   2       1258.57       1174.32        53.59 o
 -40   0   2       7759.33       7814.23       236.06 o
 -38   0   2       3952.41       4099.09       109.96 o
 -36   0   2       3205.74       2890.08        94.66 o
 -34   0   2       2324.27       2208.48        74.48 o
 -32   0   2        516.03        565.65        46.73 o
 -30   0   2       8415.89       8124.01       181.46 o
 -28   0   2      37800.98      38364.27       612.37 o
 -26   0   2       6860.42       6884.71       156.20 o
 -24   0   2        632.53        917.87        76.69 o
 -22   0   2      51595.87      50547.39      1389.75 o
 -20   0   2      10748.14      10534.19       316.34 o
 -18   0   2      13025.17      13670.77       397.82 o
  -6   0   2         16.33         38.34         4.79 o
  -4   0   2      13453.88      14346.59       390.63 o
  -2   0   2        505.43        486.50        21.57 o
   0   0   2      15310.68      13208.24       366.67 o
   2   0   2      17623.67      15518.50       431.38 o
   4   0   2      43288.46      37468.32      1020.92 o
   6   0   2      18304.45      22165.76       611.12 o
   8   0   2       3148.71       2832.46        95.86 o
  10   0   2      91776.08      87663.43      2369.93 o
  12   0   2       8100.09       8263.75       172.85 o
  14   0   2        517.27        484.74        29.33 o
  16   0   2      38251.26      41510.77       659.07 o
  18   0   2      15365.17      15295.93       290.21 o
  20   0   2       1235.34       1328.88        46.85 o
  22   0   2      33397.39      36282.69       715.12 o
  24   0   2      25288.16      24260.37       506.87 o
  26   0   2       1964.87       2047.93        74.29 o
  28   0   2       3770.70       3601.18       191.60 o
  30   0   2      17995.86      17365.02       357.13 o
  32   0   2      43608.80      43617.00       855.51 o
  34   0   2         16.55         37.52        26.36 o
  36   0   2       4174.45       4625.41       171.35 o
  38   0   2        152.38        125.34        27.56 o
  40   0   2       1582.15       1527.28        57.62 o
  42   0   2       7644.19       7796.07       174.68 o
  44   0   2       1758.64       1637.90        56.11 o
  46   0   2       1397.07       1471.23        57.52 o
 -47   1   2        438.84        424.19        35.95 o
 -45   1   2       1459.32       1429.69        75.49 o
 -43   1   2       9104.61       9439.18       165.05 o
 -41   1   2       2775.78       2682.59        63.95 o
 -39   1   2       1906.22       1693.91        55.98 o
 -37   1   2      12780.66      12616.94       191.60 o
 -35   1   2       3695.29       3607.55        62.79 o
 -33   1   2      10828.23      10293.09       141.56 o
 -31   1   2      14957.13      14825.20       195.19 o
 -29   1   2      13579.17      13329.72       160.03 o
 -27   1   2        607.72        553.01        33.85 o
 -25   1   2      15077.37      14411.29       287.52 o
 -23   1   2      34265.98      33403.16      1737.25 o
 -21   1   2       2169.19       2164.79        74.56 o
 -19   1   2      48947.58      53029.96       721.77 o
 -17   1   2      29335.96      30368.78       591.30 o
 -15   1   2        447.57        406.86        12.25 o
 -13   1   2         46.46         66.58         7.44 o
 -11   1   2      94583.13      93121.94      1257.15 o
  -9   1   2       2436.66       2388.41        37.73 o
  -7   1   2       5608.34       5391.17        78.48 o
  -5   1   2     122390.63     110881.25      1501.00 o
  -3   1   2       8409.68       7911.44       113.22 o
  -1   1   2      55569.05      52336.37       708.95 o
   1   1   2      51842.07      47388.17       912.97 o
   3   1   2       3042.00       2786.33        64.17 o
   5   1   2      15028.49      14905.43       372.16 o
   7   1   2      68720.27      68862.39       932.43 o
   9   1   2      16386.86      15141.51       744.56 o
  11   1   2      20500.12      20676.13       335.30 o
  13   1   2      55239.16      59527.94       725.90 o
  15   1   2      22057.08      22624.22       368.96 o
  17   1   2          0.63        -16.37        16.37 o
  19   1   2       7666.32       7455.31       122.07 o
  21   1   2      43185.76      44062.91       706.44 o
  23   1   2         84.90         63.71        15.36 o
  25   1   2       8190.53       7752.12       107.93 o
  27   1   2      36161.54      36147.33       449.09 o
  29   1   2        134.05        363.98        43.96 o
  31   1   2       5890.45       5777.91        86.74 o
  33   1   2       4812.83       4602.15        72.95 o
  35   1   2         12.83         39.22        14.56 o
  37   1   2       3468.75       3450.37        67.57 o
  39   1   2      11079.97      10934.31       166.78 o
  41   1   2        646.84        619.99        34.04 o
  43   1   2        314.92        410.94        25.16 o
  45   1   2       6490.62       6571.36       116.16 o
 -46   2   2       1641.47       1627.01        59.91 o
 -44   2   2        348.68        318.87        40.74 o
 -42   2   2        488.06        528.23        35.04 o
 -40   2   2       8139.66       7913.98       178.76 o
 -38   2   2       1079.64       1088.46        52.04 o
 -36   2   2        557.14        638.15        35.32 o
 -34   2   2       1012.68       1168.33        44.28 o
 -32   2   2       3004.07       2877.55        55.10 o
 -30   2   2       1568.99       1533.00        36.62 o
 -28   2   2      11320.31      10784.45       134.40 o
 -26   2   2       5957.00       6201.10        84.00 o
 -24   2   2         69.98        119.81        18.91 o
 -22   2   2      17149.37      16381.28       235.25 o
 -20   2   2       2578.69       2218.93        59.82 o
 -18   2   2         59.70         80.83        17.15 o
 -16   2   2      30996.71      32938.97       408.54 o
 -14   2   2      37997.71      42053.61       517.44 o
 -12   2   2      29720.97      32574.48       450.54 o
 -10   2   2      19725.64      20126.93       254.21 o
  -8   2   2      17633.38      17680.09       224.63 o
  -6   2   2       6140.11       5465.31        89.59 o
  -4   2   2       4704.83       4007.10        67.69 o
  -2   2   2         71.98        126.92        15.03 o
   0   2   2      47034.12      47330.90       915.52 o
   2   2   2       8753.05       8951.25       135.61 o
   4   2   2       5692.99       5132.36        84.12 o
   6   2   2      15597.34      17028.91       244.74 o
   8   2   2       3347.26       3314.22        96.81 o
  10   2   2      22079.10      21950.74       255.00 o
  12   2   2       1153.02        854.52        28.91 o
  14   2   2        729.18        725.44        30.44 o
  16   2   2      41645.41      44264.39       658.13 o
  18   2   2      23409.11      24288.73       501.59 o
  20   2   2       2188.31       2246.78        56.04 o
  22   2   2       7906.78       7395.19       142.80 o
  24   2   2       7660.17       7313.99       116.22 o
  26   2   2       3968.78       4104.93        67.76 o
  28   2   2      12488.72      11994.96       314.01 o
  30   2   2       3073.32       2924.04        50.25 o
  32   2   2       7540.16       7135.80       103.66 o
  34   2   2        171.41        198.94        19.07 o
  36   2   2       3887.72       4195.07        78.67 o
  38   2   2       4902.22       5098.58       168.58 o
  40   2   2       3373.95       3347.07        82.57 o
  42   2   2       3831.07       3899.15       155.77 o
  44   2   2        707.51        714.17        43.14 o
 -43   3   2       1683.98       1588.87        52.37 o
 -41   3   2       1213.30       1235.53        39.57 o
 -39   3   2        450.66        483.92        38.05 o
 -37   3   2       7635.94       7563.76       136.75 o
 -35   3   2       1962.79       1852.89        69.16 o
 -33   3   2       5638.80       5423.32        90.62 o
 -31   3   2        960.05        878.27        33.72 o
 -29   3   2       8810.88       8707.66       121.49 o
 -27   3   2        171.09        158.12        18.68 o
 -25   3   2       5744.47       5649.88       149.93 o
 -23   3   2       7022.39       6726.80        98.12 o
 -21   3   2        938.15        928.91        31.49 o
 -19   3   2       5973.42       6061.49        88.69 o
 -17   3   2      21087.52      21506.18       250.20 o
 -15   3   2        161.84        184.48        17.84 o
 -13   3   2       1493.10       1319.77        57.82 o
 -11   3   2       9928.87       9725.66       179.84 o
  -9   3   2       3588.68       3555.85        83.89 o
  -7   3   2       6390.50       6895.02       122.02 o
  -5   3   2      34195.96      35337.20       511.60 o
  -3   3   2        189.09        358.62        77.75 o
  -1   3   2      10286.39      10438.78       187.13 o
   1   3   2        857.38        566.49        38.42 o
   3   3   2      13269.33      13347.79       236.49 o
   5   3   2       3569.65       3676.44        75.42 o
   7   3   2      14508.46      14474.29       217.60 o
   9   3   2      10462.78      10794.00       170.16 o
  11   3   2        743.05        679.64        44.51 o
  13   3   2      24633.34      25645.84       425.78 o
  15   3   2      13427.92      14389.34       245.08 o
  17   3   2        169.56        203.26        26.80 o
  19   3   2        806.55        721.43        39.89 o
  21   3   2       9433.24       8888.45       159.48 o
  23   3   2         92.38        107.33        35.95 o
  25   3   2       2638.48       2478.93        53.51 o
  27   3   2       4999.90       5159.95       108.06 o
  29   3   2        241.98        289.98        23.42 o
  31   3   2       2346.83       2082.14        44.43 o
  33   3   2       4015.23       3827.25        64.23 o
  35   3   2        413.14        410.81        25.21 o
  37   3   2        811.82        792.67        33.46 o
  39   3   2       3874.52       3932.29        78.01 o
  41   3   2       1234.84       1394.54       107.84 o
  43   3   2        288.52        263.62        33.55 o
 -40   4   2        847.89        947.43        40.86 o
 -38   4   2        370.29        441.14        34.25 o
 -36   4   2        395.03        353.59        21.33 o
 -34   4   2       4154.07       3956.32        68.69 o
 -32   4   2        569.52        561.58        26.51 o
 -30   4   2         56.64         32.15        19.99 o
 -28   4   2       1297.68       1392.60        34.60 o
 -26   4   2       1543.18       1509.60        36.85 o
 -24   4   2         13.92         30.79        15.12 o
 -22   4   2       6427.96       6423.42        93.51 o
 -20   4   2        219.98        251.04        24.56 o
 -18   4   2          6.93         12.78        16.14 o
 -16   4   2      12905.81      12615.04       365.82 o
 -14   4   2      10474.00      10738.59       162.19 o
 -12   4   2       1006.49       1041.47        34.11 o
 -10   4   2        100.14        117.89        18.50 o
  -8   4   2       5191.21       5020.11        85.23 o
  -6   4   2       5731.47       5896.37       100.88 o
  -4   4   2       1999.34       1872.20        52.71 o
  -2   4   2       7329.73       7168.59       113.96 o
   0   4   2        258.99        314.58        33.48 o
   2   4   2          7.50        -14.24        24.90 o
   4   4   2       3822.33       3808.66        81.86 o
   6   4   2       6391.07       6517.93       121.47 o
   8   4   2       2343.98       2252.80        54.14 o
  10   4   2       7500.67       7531.78       122.39 o
  12   4   2       5639.09       5688.67        86.54 o
  14   4   2         49.36         34.36        20.85 o
  16   4   2       2607.60       2629.02        69.29 o
  18   4   2      16967.78      17402.35       252.53 o
  20   4   2       1554.96       1794.39        45.87 o
  22   4   2       3814.55       3796.60        78.79 o
  24   4   2       2584.28       2650.30        54.70 o
  26   4   2        171.25        208.20        29.75 o
  28   4   2       1110.31       1062.37        34.97 o
  30   4   2       1113.77       1204.28        35.26 o
  32   4   2        118.44        180.07        19.86 o
  34   4   2       1249.60       1213.15        33.42 o
  36   4   2       1313.34       1280.68        32.54 o
  38   4   2       1381.78       1241.16        50.33 o
 -35   5   2         83.50        114.65        18.41 o
 -33   5   2         36.09         38.82        11.78 o
 -31   5   2        677.00        723.09        52.04 o
 -29   5   2        178.35        156.23        28.36 o
 -27   5   2         17.20         32.68        12.78 o
 -25   5   2         15.41         25.16        14.42 o
 -23   5   2       2572.48       2500.45        52.61 o
 -21   5   2        947.65        875.01        43.32 o
 -19   5   2       3396.88       3476.77        58.89 o
 -17   5   2         73.38        170.94        24.04 o
 -15   5   2         20.60         27.89        14.37 o
 -13   5   2       1747.21       1549.26        36.69 o
 -11   5   2       2236.88       2467.35        56.33 o
  -9   5   2        420.07        456.26        26.85 o
  -7   5   2       1259.84       1409.18        36.46 o
  -5   5   2       2271.85       2380.31        46.54 o
  -3   5   2        273.36        252.78        23.79 o
  -1   5   2        216.09        242.78        22.76 o
   1   5   2       1037.83       1203.28        46.28 o
   3   5   2        269.15        332.13        38.18 o
   5   5   2       1393.51       1291.00        49.17 o
   7   5   2       3220.05       3270.78        63.69 o
   9   5   2       6287.69       6537.02       124.18 o
  11   5   2        421.73        451.79        29.27 o
  13   5   2       2881.41       3035.43        65.83 o
  15   5   2        506.50        627.70        30.82 o
  17   5   2        119.79         95.17        18.57 o
  19   5   2         42.66         23.97        14.80 o
  21   5   2        750.46        824.96        33.96 o
  23   5   2        226.71        250.60        23.58 o
  25   5   2          1.67        -10.57        13.74 o
  27   5   2       1406.46       1495.73        49.06 o
  29   5   2          6.66         20.13        11.96 o
  31   5   2        110.91        139.98        19.43 o
  33   5   2        331.62        381.99        26.96 o
 -28   6   2        749.01        867.54        43.14 o
 -26   6   2        287.04        385.32        23.28 o
 -24   6   2          8.40          3.97        14.77 o
 -22   6   2       1196.62       1415.50        94.09 o
 -20   6   2          8.85         26.53        23.57 o
 -18   6   2        193.07        149.90        19.20 o
 -16   6   2         13.64         19.59        26.51 o
 -14   6   2         58.68         95.29        29.06 o
 -12   6   2        149.72        164.78        25.60 o
 -10   6   2       1074.24       1341.14        53.50 o
  -8   6   2       2864.77       3152.05        66.84 o
  -6   6   2         11.26         37.25        19.22 o
  -4   6   2        295.31        323.75        56.38 o
  -2   6   2         97.79        167.76        38.34 o
   0   6   2       2511.48       2729.72        81.27 o
   2   6   2        650.71        707.10        30.38 o
   4   6   2       1756.66       1971.32        49.34 o
   6   6   2        218.32        100.65        23.97 o
   8   6   2         76.34         94.16        21.87 o
  10   6   2         23.20         52.24        13.88 o
  12   6   2         57.78        120.07        14.57 o
  14   6   2          4.26          6.45        13.62 o
  16   6   2         19.90         36.52        12.90 o
  18   6   2        147.27        115.27        27.73 o
  20   6   2        205.80        225.26        23.18 o
  22   6   2        651.80        727.57        29.62 o
  24   6   2       2342.44       2580.16        60.14 o
  26   6   2        483.63        499.08        29.96 o
 -15   7   2         51.90         29.66        13.24 o
 -13   7   2         61.33         12.94        16.69 o
 -11   7   2        140.76        127.02        26.36 o
  -9   7   2        139.77        105.86        17.73 o
  -7   7   2         11.50        -13.18        13.18 o
  -5   7   2         70.26         92.49        14.97 o
  -3   7   2         37.23         62.14        14.33 o
  -1   7   2        522.76        560.26        26.23 o
   1   7   2        199.70        150.58        19.43 o
   3   7   2        448.08        561.57        29.56 o
   5   7   2        198.97        213.06        19.17 o
   7   7   2        171.19        288.94        21.79 o
   9   7   2       1369.97       1455.62        43.19 o
  11   7   2        210.48        176.65        21.26 o
  13   7   2          1.88         18.04        16.03 o
  15   7   2         33.53         14.38        21.57 o
 -47   1   3         14.90         35.95        19.17 o
 -45   1   3        117.31         84.99        18.52 o
 -43   1   3       1997.37       2012.85        64.96 o
 -41   1   3        689.14        668.17        43.39 o
 -39   1   3        294.92        340.53        41.67 o
 -37   1   3          2.20         26.73        16.07 o
 -35   1   3       1999.00       1969.14        42.62 o
 -33   1   3        473.57        471.65        25.15 o
 -31   1   3        335.51        399.08        36.98 o
 -29   1   3        686.97        653.37        29.76 o
 -27   1   3       1421.98       1344.12        35.11 o
 -25   1   3          5.46         66.38        26.15 o
 -23   1   3       1419.78       1244.68        65.50 o
 -21   1   3       5432.53       5298.98       132.18 o
 -19   1   3       3039.92       3603.37       159.25 o
 -17   1   3      11199.72      12417.63       369.07 o
 -15   1   3         98.39        172.02        22.72 o
 -13   1   3       1714.19       1634.40        27.13 o
 -11   1   3       6184.98       6305.08        90.46 o
  -9   1   3       4929.78       4794.19        70.98 o
  -7   1   3         16.00          4.61         4.39 o
  -5   1   3        732.23        787.48        17.99 o
  -3   1   3       4363.69       4393.79        85.79 o
  -1   1   3      16319.38      16470.25       331.20 o
   1   1   3      19382.79      20704.61       286.68 o
   3   1   3       3161.04       3139.97        52.42 o
   5   1   3        164.00        343.17        16.82 o
   7   1   3      10744.01      10619.77       179.86 o
   9   1   3       8938.77       8841.99       220.24 o
  11   1   3          1.60         18.67        12.28 o
  13   1   3       3826.68       4442.42       123.26 o
  15   1   3        841.42        801.88        29.87 o
  17   1   3      10174.09      10952.63       169.75 o
  19   1   3       1767.61       1759.58        59.20 o
  21   1   3       4898.40       5244.39        97.17 o
  23   1   3       1111.21        996.03        30.76 o
  25   1   3       6714.88       6863.52        97.83 o
  27   1   3        450.17        401.73        26.12 o
  29   1   3       2324.62       2387.41        46.41 o
  31   1   3         85.39         99.97        14.71 o
  33   1   3       3572.39       3557.69        60.36 o
  35   1   3       1269.88       1213.21        34.27 o
  37   1   3        598.10        593.28        32.93 o
  39   1   3        400.19        360.74        26.17 o
  41   1   3         53.79         76.56        14.67 o
  43   1   3          2.10         17.70        15.57 o
  45   1   3        419.81        405.62        27.39 o
 -46   2   3        418.75        455.34        33.55 o
 -44   2   3         53.61         43.81        17.97 o
 -42   2   3        527.03        583.72        36.84 o
 -40   2   3       1168.09       1247.17        52.09 o
 -38   2   3          9.67         14.38        20.20 o
 -36   2   3        205.24        240.47        71.90 o
 -34   2   3        908.74        975.31        30.80 o
 -32   2   3        299.51        187.02        20.61 o
 -30   2   3       1656.01       1631.43        39.43 o
 -28   2   3       1000.85       1086.29        36.56 o
 -26   2   3         47.68        100.13        17.82 o
 -24   2   3        445.07        438.37        26.94 o
 -22   2   3        948.15       1003.57        32.18 o
 -20   2   3          2.75        -19.25        19.25 o
 -18   2   3       2968.25       3279.11        91.09 o
 -16   2   3        177.36        181.98        18.57 o
 -14   2   3        276.21        288.76        23.27 o
 -12   2   3       3450.13       3922.42        82.13 o
 -10   2   3       9144.93       9099.70       122.57 o
  -8   2   3        803.99        801.21        32.58 o
  -6   2   3       5417.35       5535.36        80.13 o
  -4   2   3         20.33         53.44        10.17 o
  -2   2   3      12418.71      13222.08       192.01 o
   0   2   3       9379.96       9175.78       138.68 o
   2   2   3       1245.34       1315.68        34.24 o
   4   2   3        214.12        173.98        16.99 o
   6   2   3         10.12         14.51        12.72 o
   8   2   3        422.99        566.89        25.49 o
  10   2   3       3072.25       3268.17        54.06 o
  12   2   3       5314.59       5668.78        81.52 o
  14   2   3       3224.89       3327.39        78.84 o
  16   2   3       1278.01       1354.86        79.33 o
  18   2   3         28.03         17.81        26.98 o
  20   2   3        824.71        720.50        36.32 o
  22   2   3        718.44        648.91        33.90 o
  24   2   3         27.06         62.63        20.40 o
  26   2   3          7.10         16.78        14.83 o
  28   2   3       2322.00       2271.48        51.27 o
  30   2   3       3514.74       3299.10        58.00 o
  32   2   3         10.09          7.14        14.51 o
  34   2   3        594.37        660.19        27.84 o
  36   2   3          5.62         32.38        17.43 o
  38   2   3        100.40        127.05        18.46 o
  40   2   3       1150.12       1249.33        63.44 o
  42   2   3         13.18         17.67        21.82 o
  44   2   3         56.90         38.34        16.78 o
 -43   3   3        135.33        162.62        27.03 o
 -41   3   3        350.65        419.20        28.55 o
 -39   3   3       1948.50       1821.18       144.03 o
 -37   3   3       1926.55       1963.23        51.18 o
 -35   3   3        430.85        396.61        27.80 o
 -33   3   3         17.23         62.62        14.78 o
 -31   3   3         85.85         91.90        17.41 o
 -29   3   3        785.80        823.26        25.97 o
 -27   3   3       1281.81       1207.35        33.42 o
 -25   3   3       1985.86       1943.40        41.45 o
 -23   3   3        292.76        341.15        38.74 o
 -21   3   3        266.28        204.39        20.66 o
 -19   3   3       8162.72       8160.53       115.19 o
 -17   3   3        655.08        609.40        26.08 o
 -15   3   3        897.99        903.05        30.33 o
 -13   3   3       6774.35       6794.00        92.00 o
 -11   3   3       8191.28       8538.52       202.39 o
  -9   3   3        742.43        881.43        47.89 o
  -7   3   3      17612.85      19575.82       330.19 o
  -5   3   3       1814.08       1472.49        54.08 o
  -3   3   3       1846.80       2234.58        64.77 o
  -1   3   3       5552.31       5848.87       118.33 o
   1   3   3      11180.42      12595.68       276.95 o
   3   3   3       4730.21       5348.23       111.19 o
   5   3   3        847.50        798.50        46.19 o
   7   3   3       1127.13       1039.52        46.74 o
   9   3   3          8.41         18.41        25.31 o
  11   3   3          5.61          2.06        19.02 o
  13   3   3       5371.35       5312.03        90.66 o
  15   3   3       1945.85       2099.34        50.07 o
  17   3   3       3649.79       3768.50        64.17 o
  19   3   3      11479.11      11776.27       158.24 o
  21   3   3        247.91        277.85        26.87 o
  23   3   3       3272.68       3312.43        65.10 o
  25   3   3       2770.35       2644.10        56.05 o
  27   3   3        953.10       1083.31        33.31 o
  29   3   3       1082.30       1015.68        32.31 o
  31   3   3       3285.37       3370.26        58.29 o
  33   3   3       1698.45       1646.96        75.65 o
  35   3   3        111.40         98.76        19.52 o
  37   3   3          4.60         -2.98        20.06 o
  39   3   3       1005.00       1145.77        55.35 o
  41   3   3         26.41         55.12        21.57 o
 -40   4   3        383.29        430.26        25.42 o
 -38   4   3          8.42         21.47        12.82 o
 -36   4   3        445.89        507.49        23.08 o
 -34   4   3       1794.32       1863.52        56.04 o
 -32   4   3        107.65        123.85        17.90 o
 -30   4   3        928.40        805.42        39.89 o
 -28   4   3       1151.52       1130.31        31.94 o
 -26   4   3        152.96        171.11        17.01 o
 -24   4   3        289.69        292.57        39.43 o
 -22   4   3       1031.54        955.00        35.02 o
 -20   4   3       4228.25       4077.83        74.41 o
 -18   4   3        856.18        870.38        39.56 o
 -16   4   3       5597.97       5705.89       100.66 o
 -14   4   3         43.76         40.61        15.42 o
 -12   4   3       1295.26       1258.88        38.52 o
 -10   4   3       4813.49       4620.69        80.37 o
  -8   4   3        596.78        542.51        38.05 o
  -6   4   3        394.30        518.46        28.91 o
  -4   4   3       5062.85       4835.11        82.60 o
  -2   4   3       2714.52       2859.21        56.77 o
   0   4   3        184.16        225.05        25.94 o
   2   4   3         13.31         51.71        27.01 o
   4   4   3       3686.66       3671.84        95.21 o
   6   4   3        937.37        886.43        41.42 o
   8   4   3       1849.91       1902.20        53.64 o
  10   4   3        478.65        536.18        34.44 o
  12   4   3       1749.08       1691.98        51.74 o
  14   4   3         38.27          5.07        23.75 o
  16   4   3       3389.42       3484.21        62.05 o
  18   4   3       1019.33        949.98        33.21 o
  20   4   3         79.81         59.44        19.60 o
  22   4   3       1040.57        955.03        44.03 o
  24   4   3        309.05        359.22        32.70 o
  26   4   3        100.51         86.98        19.23 o
  28   4   3       2684.86       2623.94        53.21 o
  30   4   3        421.74        405.04        29.41 o
  32   4   3         68.29         71.46        16.16 o
  34   4   3       1296.99       1285.26        58.77 o
  36   4   3        591.37        642.27        35.95 o
  38   4   3        313.40        335.51        31.15 o
 -35   5   3         95.47         82.86        35.95 o
 -33   5   3        852.18        856.76        40.82 o
 -31   5   3        656.19        622.96        24.39 o
 -29   5   3        640.39        681.88        25.37 o
 -27   5   3        307.28        318.02        21.71 o
 -25   5   3        639.19        620.44        27.29 o
 -23   5   3       1367.88       1310.94        46.08 o
 -21   5   3          3.14          4.96        12.35 o
 -19   5   3         11.76         24.71        13.39 o
 -17   5   3          7.69         22.45        12.79 o
 -15   5   3       5718.20       5434.09        82.52 o
 -13   5   3      12857.20      12917.73       192.10 o
 -11   5   3       5108.63       5126.98        76.97 o
  -9   5   3        183.43        226.62        19.08 o
  -7   5   3        737.26        658.35        27.77 o
  -5   5   3       3312.47       2992.94        53.18 o
  -3   5   3        783.70        784.95        31.15 o
  -1   5   3       2308.05       2174.51        51.28 o
   1   5   3        566.65        620.26        32.73 o
   3   5   3         23.58         81.37        22.06 o
   5   5   3        214.00        193.73        27.09 o
   7   5   3       1783.91       1764.05        44.26 o
   9   5   3       1880.38       1924.47        43.40 o
  11   5   3       4133.03       4134.02        65.83 o
  13   5   3       1014.69        895.61        31.75 o
  15   5   3         55.96         78.41        15.90 o
  17   5   3       1281.38       1151.77        37.15 o
  19   5   3       1990.06       1900.21        57.54 o
  23   5   3       1597.55       1582.50        57.52 o
  25   5   3       1232.02       1157.04        40.56 o
  27   5   3       1649.21       1805.09        49.97 o
  29   5   3         35.20          1.44        11.96 o
  31   5   3        990.91        948.55        32.06 o
  33   5   3        240.47        227.83        22.13 o
 -28   6   3       1573.97       1539.51        33.15 o
 -26   6   3        142.85        140.56        21.10 o
 -24   6   3        608.35        638.33        24.25 o
 -22   6   3         17.61          9.87        13.03 o
 -20   6   3          2.26          1.44        26.64 o
 -18   6   3       1238.16       1186.02        39.05 o
 -16   6   3       2121.84       2075.32        46.20 o
 -14   6   3        332.52        326.28        49.12 o
 -12   6   3          5.03         14.29        18.68 o
 -10   6   3          5.03         38.81        16.81 o
  -8   6   3       1084.32       1076.64        38.27 o
  -6   6   3        861.97        762.27        31.38 o
  -4   6   3       1696.89       1562.76        41.56 o
  -2   6   3       1132.88        874.95        36.21 o
   0   6   3         12.82         25.28        16.69 o
   2   6   3        450.97        417.00        40.74 o
   4   6   3        350.95        313.95        45.53 o
   6   6   3          2.43         27.91        16.10 o
   8   6   3         34.45         43.84        15.09 o
  10   6   3         64.39         42.04        12.92 o
  12   6   3         10.49         21.09        13.58 o
  14   6   3        114.44        115.57        39.67 o
  16   6   3        334.05        291.43        29.72 o
  18   6   3        136.53        157.68        26.66 o
  20   6   3        554.91        480.29        53.92 o
  22   6   3        930.80        881.30        31.32 o
  24   6   3          5.34          8.46        13.74 o
  26   6   3        412.37        333.74        20.34 o
 -15   7   3        253.17        259.10        21.83 o
 -13   7   3        879.24        847.79        29.62 o
 -11   7   3        392.54        313.95        40.74 o
  -9   7   3         37.27         56.24        14.33 o
  -7   7   3         57.31         70.40        15.51 o
  -5   7   3        220.27        202.22        22.46 o
  -3   7   3          4.23        -12.63        12.63 o
  -1   7   3        277.59        149.36        25.16 o
   1   7   3        484.88        460.80        21.46 o
   3   7   3        935.38        997.18        29.22 o
   5   7   3        384.53        397.22        26.13 o
   7   7   3        344.94        412.54        39.54 o
   9   7   3        122.31         94.75        14.97 o
  11   7   3        414.12        409.25        24.53 o
  13   7   3         20.98          2.40        21.57 o
 -46   0   4       1073.51       1061.66        55.12 o
 -44   0   4       2366.19       2288.45        83.88 o
 -42   0   4      13397.03      13390.13       365.35 o
 -40   0   4       5077.54       4797.38       213.29 o
 -38   0   4      16129.92      15984.81       269.57 o
 -36   0   4       9417.37       9099.66       140.07 o
 -34   0   4       1068.41       1053.02        37.48 o
 -32   0   4        364.53        413.36        30.74 o
 -30   0   4      29498.75      30017.26       484.09 o
 -28   0   4      15152.44      15263.40       255.22 o
 -26   0   4        827.82        788.55        43.47 o
 -24   0   4      19262.77      19614.25       465.53 o
 -22   0   4      21510.53      20608.01       591.94 o
 -20   0   4          2.96         43.14        52.72 o
 -18   0   4      20438.46      20401.91       579.96 o
 -10   0   4      30041.82      30605.92       584.64 o
  -8   0   4        147.64        113.85        10.17 o
  -6   0   4      28282.83      28987.96       788.46 o
  -4   0   4       5659.88       5322.22       158.17 o
  -2   0   4      21993.51      23639.38       651.86 o
   0   0   4      77507.50      72291.36      1957.73 o
   2   0   4     305239.69     239629.16      6544.21 o
   4   0   4      74435.57      66626.45      1809.14 o
   6   0   4      15393.25      15894.51       452.94 o
   8   0   4      27711.21      28302.55       788.46 o
  10   0   4      12819.91      12512.33       260.97 o
  12   0   4        216.61        252.04        31.04 o
  14   0   4       2759.01       2955.75       316.34 o
  16   0   4      37118.59      37822.77      1211.33 o
  18   0   4       6056.43       6781.46       232.46 o
  20   0   4       8221.17       7941.60       145.93 o
  22   0   4      14740.29      13811.73       205.14 o
  24   0   4       3356.87       3158.10        69.76 o
  26   0   4      18598.11      18755.87       404.48 o
  28   0   4      29805.42      30959.01       498.88 o
  30   0   4       3577.43       3682.79        80.45 o
  32   0   4       2385.32       2284.48        73.13 o
  34   0   4       7452.58       7335.66       169.24 o
  36   0   4       1054.01        889.40        46.81 o
  38   0   4       2407.52       2569.63        93.46 o
  40   0   4       3767.16       3973.89       288.78 o
  42   0   4       1758.51       1751.57        56.23 o
  44   0   4        109.73        208.50        43.14 o
 -47   1   4       1559.42       1648.57        62.31 o
 -45   1   4       6347.62       6726.05       823.09 o
 -43   1   4        503.53        636.68        40.05 o
 -41   1   4       1542.81       1454.78        80.08 o
 -39   1   4       4362.88       4429.69        92.91 o
 -37   1   4       3594.79       3572.11        54.67 o
 -35   1   4        473.57        453.55        24.70 o
 -33   1   4      20330.19      19930.45       250.57 o
 -31   1   4       7117.52       6920.56        93.66 o
 -29   1   4         12.46        219.05        38.35 o
 -27   1   4      16883.52      16683.97       181.49 o
 -25   1   4       6821.60       6664.94        97.26 o
 -23   1   4        883.24        921.56        30.67 o
 -21   1   4       5907.71       5420.47       191.72 o
 -19   1   4      11791.39      10938.97       333.12 o
 -17   1   4          5.06          7.19        43.14 o
 -15   1   4      21220.28      21529.69       453.26 o
 -13   1   4      30007.60      31523.80       430.70 o
 -11   1   4       1231.17       1145.79        27.67 o
  -9   1   4      21032.32      22090.12       350.98 o
  -7   1   4      21146.76      20869.22       334.37 o
  -5   1   4        519.21        373.87        17.03 o
  -3   1   4       3173.26       2977.19        58.11 o
  -1   1   4     225451.83     201928.05      4069.40 o
   1   1   4      66368.16      67081.37      1052.35 o
   3   1   4       8851.30       9168.52       157.72 o
   5   1   4      26264.85      25572.02       413.70 o
   7   1   4        451.65        294.58        29.62 o
   9   1   4      13507.22      13576.75       230.52 o
  11   1   4      29433.58      28955.49       363.93 o
  13   1   4      40985.00      43032.01       533.64 o
  15   1   4        122.04        101.72        17.94 o
  17   1   4      19922.90      20093.59       338.87 o
  19   1   4       4131.94       3824.60        66.45 o
  21   1   4         88.21        152.80        31.82 o
  23   1   4      16779.10      16381.13       234.67 o
  25   1   4       3537.95       3416.85        57.28 o
  27   1   4       3299.90       3192.14        63.24 o
  29   1   4       1943.23       1986.55        48.16 o
  31   1   4      26601.81      26578.26       335.89 o
  33   1   4       4163.31       4303.54        69.34 o
  35   1   4       2908.11       2889.43        51.77 o
  37   1   4      10436.88      10162.59       142.03 o
  39   1   4       2949.70       2919.76        58.17 o
  41   1   4        261.39        308.26        23.44 o
  43   1   4       5868.06       5947.78        94.97 o
  45   1   4       3842.93       3874.71       117.43 o
 -46   2   4       1239.62       1193.47        47.93 o
 -44   2   4       7447.93       7301.51       251.64 o
 -42   2   4       4343.23       4468.43       125.82 o
 -40   2   4       1088.26       1042.67        55.12 o
 -38   2   4       4219.88       4285.70       100.83 o
 -36   2   4       7189.18       6853.38        97.47 o
 -34   2   4       6087.32       5999.90        93.21 o
 -32   2   4       3908.08       3628.36        61.13 o
 -30   2   4       9565.93       9244.60       126.94 o
 -28   2   4      14822.30      14558.29       214.03 o
 -26   2   4        934.31        879.59        29.70 o
 -24   2   4       8936.45       9228.04       120.04 o
 -22   2   4      16852.74      16955.39       183.28 o
 -20   2   4         12.93         51.03        16.11 o
 -18   2   4        868.26        581.78        49.06 o
 -16   2   4      14291.55      13997.69       181.90 o
 -14   2   4          3.62         15.13        13.45 o
 -12   2   4      29251.29      30814.40       383.67 o
 -10   2   4      12821.11      12707.86       166.75 o
  -8   2   4       9092.81       9806.85       132.23 o
  -6   2   4      35794.72      38019.61       469.86 o
  -4   2   4       6157.91       5697.73        83.36 o
  -2   2   4       7226.52       6488.59        94.06 o
   0   2   4      29258.62      29767.16       372.11 o
   2   2   4      30548.79      30402.57       663.16 o
   4   2   4      22036.79      22708.75       289.55 o
   6   2   4      12163.02      12007.59       260.22 o
   8   2   4      10844.26      10237.05       176.60 o
  10   2   4      29181.21      29114.62       474.48 o
  12   2   4      12934.37      13663.68       289.24 o
  14   2   4       6797.34       6211.23       175.65 o
  16   2   4      18139.19      18005.41       263.92 o
  18   2   4       3134.71       3248.68        52.01 o
  20   2   4       5891.72       5374.04        93.56 o
  22   2   4      10995.37      10408.17       140.07 o
  24   2   4         64.66         72.74        26.95 o
  26   2   4       8164.05       7740.53       110.21 o
  28   2   4       3765.11       4381.51        77.42 o
  30   2   4       1232.33       1260.07        34.34 o
  32   2   4       3930.90       3982.45        65.77 o
  34   2   4       6877.77       6603.33       151.82 o
  36   2   4         64.19         82.92        14.06 o
  38   2   4       1152.30       1055.98        33.07 o
  40   2   4       2173.78       2412.20       104.46 o
  42   2   4       2981.53       2751.09       188.13 o
 -43   3   4        624.35        655.32        31.15 o
 -41   3   4        351.45        365.09        58.72 o
 -39   3   4       3341.96       3258.41       106.65 o
 -37   3   4       1086.83       1128.11        33.05 o
 -35   3   4         63.12         91.81        18.57 o
 -33   3   4       4353.43       4406.47        68.26 o
 -31   3   4       2933.72       2801.86        50.02 o
 -29   3   4         10.69         28.39        14.44 o
 -27   3   4       6040.14       5974.79        88.81 o
 -25   3   4       2967.95       2848.52        51.74 o
 -23   3   4         49.92         46.08        20.06 o
 -21   3   4        534.51        517.47        22.64 o
 -19   3   4       6798.53       6785.73       103.68 o
 -17   3   4        243.12        277.95        27.87 o
 -15   3   4      16774.58      17008.41       185.86 o
 -13   3   4      15480.16      15063.69       181.99 o
 -11   3   4         24.75         20.42        18.89 o
  -9   3   4       3283.96       3117.67        82.44 o
  -7   3   4       4290.14       4170.76        96.72 o
  -5   3   4      16178.83      16817.90       289.07 o
  -3   3   4       1921.23       1696.56        59.44 o
  -1   3   4      28488.53      29057.42       478.64 o
   1   3   4       3158.28       3186.70        81.44 o
   3   3   4         26.85         65.60        43.14 o
   5   3   4      12857.12      12515.79       456.54 o
   7   3   4       3789.86       3829.77       203.71 o
   9   3   4       1542.54       1429.76        75.30 o
  11   3   4       3400.65       3009.45        62.18 o
  13   3   4      10226.73       9984.25       153.95 o
  15   3   4       6704.93       7117.66       115.93 o
  17   3   4       9403.66       8979.42       141.53 o
  19   3   4       1052.80       1274.13        44.30 o
  21   3   4        675.08        659.55        32.60 o
  23   3   4       3840.32       3820.45        71.65 o
  25   3   4       2576.44       2656.31        60.75 o
  27   3   4       3740.77       3755.43        63.83 o
  29   3   4       5652.01       5735.56        86.96 o
  31   3   4       6367.94       6293.42       105.75 o
  33   3   4        477.30        534.46        28.71 o
  35   3   4        814.57        865.94        32.04 o
  37   3   4       4405.93       4602.03        99.28 o
  39   3   4        836.73        740.09        32.35 o
  41   3   4         25.11        -11.98        21.57 o
 -40   4   4        510.92        458.31        38.34 o
 -38   4   4       1067.98       1058.87        27.68 o
 -36   4   4       1015.00        977.02        28.25 o
 -34   4   4        799.40        861.55        25.69 o
 -32   4   4         18.13         38.94        11.83 o
 -30   4   4       3452.23       3428.47        88.04 o
 -28   4   4       3747.52       3634.61        59.46 o
 -26   4   4        110.94         85.80        15.18 o
 -24   4   4       5519.47       5462.32        93.18 o
 -22   4   4       3319.35       3371.41        75.06 o
 -20   4   4        150.99        224.19        34.59 o
 -18   4   4        810.16        750.29        28.09 o
 -16   4   4       1693.54       1595.58        37.06 o
 -14   4   4        707.52        683.67        29.49 o
 -12   4   4       6637.40       6405.81        95.87 o
 -10   4   4       5318.25       5518.89        91.74 o
  -8   4   4         84.33         91.78        16.98 o
  -6   4   4       2010.35       2106.38        47.62 o
  -4   4   4       3723.85       3690.02        66.95 o
  -2   4   4       3345.42       3198.11        61.26 o
   0   4   4         20.57         35.76        17.77 o
   2   4   4       2913.87       2773.37        50.99 o
   4   4   4        528.04        576.35        38.22 o
   6   4   4        442.95        489.43        30.08 o
   8   4   4       3591.50       3571.29        67.62 o
  10   4   4       5450.11       5322.89       110.36 o
  12   4   4       1620.63       1565.79        52.23 o
  14   4   4       5050.39       5202.67       102.74 o
  16   4   4      14371.01      14626.10       214.35 o
  18   4   4        277.12        265.66        27.77 o
  20   4   4        737.37        664.46        36.77 o
  22   4   4        340.53        344.16        30.21 o
  24   4   4        132.99        147.93        47.86 o
  26   4   4          8.15          4.86        17.62 o
  28   4   4       2968.58       3077.81        63.44 o
  30   4   4        260.79        354.54        25.83 o
  32   4   4        284.33        300.13        25.28 o
  34   4   4        976.87       1004.15        45.53 o
  36   4   4        258.34        282.79        31.15 o
 -35   5   4          1.96          1.20        13.18 o
 -33   5   4       1167.63       1221.12        60.46 o
 -31   5   4        126.92        130.48        19.37 o
 -29   5   4        266.17        248.50        30.09 o
 -27   5   4       1502.96       1629.76        35.96 o
 -25   5   4         37.18          8.35        11.44 o
 -23   5   4         59.26         87.79        31.14 o
 -21   5   4        167.62        214.12        21.71 o
 -19   5   4       1823.36       1836.64        44.00 o
 -17   5   4         63.95         71.34        15.23 o
 -15   5   4       5254.33       5187.17        87.63 o
 -13   5   4       2894.56       2880.64        47.25 o
 -11   5   4        128.23        205.38        18.93 o
  -9   5   4         48.47         46.55        13.46 o
  -7   5   4       1180.19       1337.96        33.33 o
  -5   5   4        135.43        232.28        24.65 o
  -3   5   4         66.33        111.21        20.95 o
  -1   5   4       7187.88       6922.01       129.39 o
   1   5   4        399.05        404.68        32.68 o
   3   5   4        580.16        573.64        41.03 o
   5   5   4       4008.53       4272.63        85.32 o
   7   5   4       1096.22        957.10        35.07 o
   9   5   4        988.02        969.24        30.39 o
  11   5   4          4.88          6.57        14.45 o
  13   5   4       1509.66       1647.66        40.58 o
  15   5   4          1.82         12.70        15.57 o
  17   5   4        708.74        673.15        31.62 o
  19   5   4         64.75        177.34        43.14 o
  21   5   4         10.57         34.81        16.03 o
  23   5   4       2175.49       2268.07        98.26 o
  25   5   4       1213.12       1353.16        42.37 o
  27   5   4        161.04        186.70        22.83 o
  29   5   4         99.69        113.26        20.37 o
  31   5   4       2706.80       2486.62       257.63 o
 -28   6   4        124.75        152.27        15.85 o
 -26   6   4         42.05         27.08        10.90 o
 -24   6   4         65.14         67.14        11.39 o
 -22   6   4       1368.94       1531.29        38.09 o
 -20   6   4         18.30         17.59        12.09 o
 -18   6   4         75.73        108.75        31.82 o
 -16   6   4        405.73        560.61        57.08 o
 -14   6   4       1225.60       1312.34        37.84 o
 -12   6   4        135.34         74.81        15.02 o
 -10   6   4          3.54         21.79        13.17 o
  -8   6   4        267.19        283.73        24.32 o
  -6   6   4         49.90         37.98        19.37 o
  -4   6   4        247.87        156.54        20.32 o
  -2   6   4          1.93         18.22        15.62 o
   0   6   4         20.35          5.25        17.22 o
   2   6   4        625.77        743.56        28.11 o
   4   6   4       1264.99       1383.06        62.96 o
   6   6   4        127.59        161.93        20.45 o
   8   6   4        503.03        626.74        34.16 o
  10   6   4       1392.43       1422.43        34.17 o
  12   6   4        230.29        264.75        25.00 o
  14   6   4        119.61        182.79        29.78 o
  16   6   4        619.68        783.41        29.37 o
  18   6   4         21.71         27.63        14.33 o
  20   6   4        163.86        196.52        40.74 o
  22   6   4        399.83        469.64        33.55 o
  24   6   4        729.89        812.42        27.92 o
 -13   7   4        275.75        384.31        22.83 o
 -11   7   4         65.60        129.74        20.12 o
  -9   7   4        634.36        881.98        42.37 o
  -7   7   4          0.33          1.26        20.37 o
  -5   7   4        239.33        253.10        25.25 o
  -3   7   4         23.38         27.62        15.51 o
  -1   7   4        613.80        798.31        35.65 o
   1   7   4         36.34        123.53        27.37 o
   3   7   4         73.39        125.45        22.46 o
   5   7   4        194.17        119.03        22.78 o
   7   7   4        284.71        261.21        22.83 o
   9   7   4          1.24         11.98        21.57 o
  11   7   4        285.13        242.05        31.15 o
 -47   1   5        671.52        762.10        40.74 o
 -45   1   5         37.52         71.90        19.17 o
 -43   1   5          8.79         21.57        18.72 o
 -41   1   5        194.99        171.72        24.28 o
 -39   1   5       1975.81       1957.67        53.92 o
 -37   1   5         35.71         51.78        13.20 o
 -35   1   5        118.86        120.60        14.04 o
 -33   1   5        151.96        148.06        21.28 o
 -31   1   5       1450.30       1348.13        32.15 o
 -29   1   5       1906.35       1924.48        41.96 o
 -27   1   5        443.11        509.90        25.35 o
 -25   1   5        177.04        206.72        17.24 o
 -23   1   5        171.68        202.24        17.81 o
 -21   1   5         92.36        159.27        29.59 o
 -19   1   5       2358.43       2427.45       115.03 o
 -17   1   5       1071.30       1097.61        86.28 o
 -15   1   5       2523.33       2702.62        70.76 o
 -13   1   5       5377.64       5761.02        78.27 o
 -11   1   5        163.99        137.10        16.14 o
  -9   1   5        121.94        138.49        17.26 o
  -7   1   5         98.94        143.01        16.82 o
  -5   1   5       3457.18       3549.67        84.68 o
  -3   1   5       5369.71       5966.96       107.46 o
  -1   1   5        542.42        481.71        38.98 o
   1   1   5       7127.04       7358.95       187.56 o
   3   1   5      10286.92      10231.40       179.40 o
   5   1   5       3122.53       3264.59        63.39 o
   7   1   5       2210.19       2112.56        50.70 o
   9   1   5       7135.96       7260.47       158.51 o
  11   1   5         21.51         -5.42        15.99 o
  13   1   5       1939.30       2045.82        51.40 o
  15   1   5       2009.03       2453.67        58.35 o
  17   1   5       1146.04       1129.25        35.64 o
  19   1   5        156.70        139.47        25.73 o
  21   1   5       3377.97       3449.35        57.20 o
  23   1   5        141.84        152.22        17.52 o
  25   1   5        146.49        146.23        18.05 o
  27   1   5        170.49        147.88        15.97 o
  29   1   5       1826.60       1769.67        49.15 o
  31   1   5       1549.33       1642.67        37.53 o
  33   1   5          0.46         11.79        13.09 o
  35   1   5         32.43         16.74        15.96 o
  37   1   5         30.30          9.56        12.46 o
  39   1   5        246.46        295.82        22.48 o
  41   1   5        206.89        227.41        19.56 o
  43   1   5         32.88         38.48        15.58 o
 -46   2   5         82.10         62.31        16.78 o
 -44   2   5        664.73        673.43        38.34 o
 -42   2   5        754.89        819.23        47.93 o
 -40   2   5        744.92        739.50        34.43 o
 -38   2   5         25.08         58.77        15.70 o
 -36   2   5         52.18         45.75        13.95 o
 -34   2   5          2.84          4.57        15.64 o
 -32   2   5       2095.01       2010.89        41.70 o
 -30   2   5       4709.55       4749.51        67.24 o
 -28   2   5        554.78        617.05        26.35 o
 -26   2   5        289.11        374.53        23.37 o
 -24   2   5       4183.30       4425.08        57.86 o
 -22   2   5       3988.96       3980.37        57.62 o
 -20   2   5       3465.21       3425.39        52.20 o
 -18   2   5       4357.35       4550.42        85.44 o
 -16   2   5        461.51        587.15        71.90 o
 -14   2   5        402.93        278.40        30.44 o
 -12   2   5        419.04        483.61        28.78 o
 -10   2   5       3424.96       3875.86        64.39 o
  -8   2   5        269.06        337.27        26.41 o
  -6   2   5       3848.98       3975.73        64.89 o
  -4   2   5        133.16        173.33        17.95 o
  -2   2   5       3164.30       3197.57        56.48 o
   0   2   5      11544.47      12276.05       165.22 o
   2   2   5      12113.40      13502.47       221.34 o
   4   2   5        795.46        866.78        42.55 o
   6   2   5       7093.77       6937.49       163.00 o
   8   2   5         15.96         66.42        28.76 o
  10   2   5       3325.72       3390.70        85.28 o
  12   2   5       2236.85       2212.74        69.68 o
  14   2   5       5760.40       5709.10       110.43 o
  16   2   5         33.69         99.86        26.85 o
  18   2   5       4470.65       4629.33        66.27 o
  20   2   5       2725.93       2877.75        53.66 o
  22   2   5       2779.60       2729.02        89.16 o
  24   2   5       2642.52       2534.23        62.30 o
  26   2   5       2937.90       2902.92        58.11 o
  28   2   5         77.74         47.76        15.02 o
  30   2   5         13.67         37.17        14.81 o
  32   2   5          6.15         18.44        13.20 o
  34   2   5         70.44         86.85        14.14 o
  36   2   5        488.43        481.23        23.63 o
  38   2   5        957.34        938.56        40.83 o
  40   2   5        471.76        498.51        36.71 o
  42   2   5        272.96        306.76        28.76 o
 -43   3   5         11.22         26.24        32.35 o
 -41   3   5       1359.79       1486.85        50.99 o
 -39   3   5        844.35        889.32        40.06 o
 -37   3   5         10.88         31.67        17.00 o
 -35   3   5        704.29        815.87        26.53 o
 -33   3   5        349.09        453.18        26.26 o
 -31   3   5        364.88        275.80        22.06 o
 -29   3   5       4192.20       4026.24        66.62 o
 -27   3   5       3201.95       3372.66        62.26 o
 -25   3   5        172.52        144.27        16.06 o
 -23   3   5        294.63        359.99        20.66 o
 -21   3   5        179.39        208.03        16.81 o
 -19   3   5       1110.45       1018.16        28.52 o
 -17   3   5        177.92        203.89        17.42 o
 -15   3   5       3729.05       3622.40        54.06 o
 -13   3   5         12.03         23.89        14.25 o
 -11   3   5         17.94         -9.54        12.96 o
  -9   3   5          8.98          5.33        14.89 o
  -7   3   5       1018.08       1097.44        29.97 o
  -5   3   5        244.22        176.20        26.00 o
  -3   3   5        503.32        387.00        42.27 o
  -1   3   5         61.76         91.93        23.04 o
   1   3   5       3129.94       3135.26        75.80 o
   3   3   5       4740.18       4730.31       114.90 o
   5   3   5       8943.88       9049.78       313.95 o
   7   3   5       1239.18       1154.37        47.01 o
   9   3   5        798.31        733.30        35.02 o
  11   3   5       5467.53       5451.39        95.88 o
  13   3   5        662.04        562.96        38.74 o
  15   3   5         54.23         44.81        18.44 o
  17   3   5        996.24       1002.87        50.79 o
  19   3   5        335.97        313.26        24.31 o
  21   3   5       1403.73       1418.89        40.67 o
  23   3   5        341.40        379.53        27.70 o
  25   3   5       1298.62       1247.22        39.04 o
  27   3   5        607.07        510.62        27.75 o
  29   3   5       1994.15       1955.25        61.34 o
  31   3   5        348.50        393.49        28.44 o
  33   3   5         13.93         10.78        14.98 o
  35   3   5        426.65        503.12        26.96 o
  37   3   5        755.46        801.10        31.22 o
  39   3   5       1123.95       1071.25        50.33 o
 -40   4   5         94.95        130.89        20.34 o
 -38   4   5       1440.06       1530.12        57.82 o
 -36   4   5        228.71        230.94        17.79 o
 -34   4   5        194.16        173.50        17.34 o
 -32   4   5       1156.89       1121.17        28.10 o
 -30   4   5       2733.64       2695.11        47.40 o
 -28   4   5       1159.59       1072.47        33.39 o
 -26   4   5        858.17        892.61        32.24 o
 -24   4   5       5163.43       5171.36        90.93 o
 -22   4   5        720.75        677.76        36.47 o
 -20   4   5        276.22        269.26        24.38 o
 -18   4   5       6995.95       6615.53        87.68 o
 -16   4   5        826.44        864.25        29.76 o
 -14   4   5         12.39         57.20        17.44 o
 -12   4   5       7340.71       7185.30       102.07 o
 -10   4   5         61.75         91.54        16.03 o
  -8   4   5        119.26        135.25        17.13 o
  -6   4   5       3850.99       3652.56        67.46 o
  -4   4   5        233.10        192.07        21.84 o
  -2   4   5         22.08         57.94        15.64 o
   0   4   5      10726.37      10891.73       168.52 o
   2   4   5       1100.89       1109.11        34.08 o
   4   4   5         45.36         90.21        18.73 o
   6   4   5        881.97        773.33        34.54 o
   8   4   5       5738.52       5783.49        97.70 o
  10   4   5         58.94         55.27        19.62 o
  12   4   5       9607.46       9424.18       222.77 o
  14   4   5       7846.36       7653.30       139.38 o
  16   4   5       3544.83       3669.99        79.38 o
  18   4   5         42.40         53.07        17.38 o
  20   4   5       4436.17       4387.55       161.77 o
  22   4   5         75.00         69.50        18.41 o
  24   4   5        778.39        695.01        35.11 o
  26   4   5        652.72        674.57        34.85 o
  28   4   5        321.67        416.93        44.95 o
  30   4   5        575.16        577.58        34.76 o
  32   4   5       1220.62       1275.43       150.98 o
  34   4   5          2.51         28.76        16.78 o
  36   4   5         24.60         14.38        16.78 o
 -35   5   5       1362.46       1260.53        86.16 o
 -33   5   5       1732.46       1848.57        96.34 o
 -31   5   5        173.45        137.45        17.99 o
 -29   5   5        216.00        238.68        21.91 o
 -27   5   5        427.21        435.73        18.67 o
 -25   5   5        886.12        877.79        27.14 o
 -23   5   5       1275.35       1189.98        34.08 o
 -21   5   5        841.33        761.44        28.73 o
 -19   5   5          1.40          6.57        13.22 o
 -17   5   5        100.81        106.29        14.46 o
 -15   5   5         21.28         19.48        13.04 o
 -13   5   5       1500.79       1420.74        33.89 o
 -11   5   5        291.19        205.43        22.69 o
  -9   5   5         52.08         45.65        20.38 o
  -7   5   5        282.06        401.47        24.09 o
  -5   5   5        402.95        363.75        25.77 o
  -3   5   5       1471.57       1306.80        44.16 o
  -1   5   5       2342.23       2223.80        56.37 o
   1   5   5        491.33        443.85        32.36 o
   3   5   5        713.12        589.09        42.47 o
   5   5   5        836.44        786.76        36.52 o
   7   5   5         25.70          9.68        19.31 o
   9   5   5        863.49        778.98        32.60 o
  11   5   5        353.53        322.85        26.66 o
  13   5   5        288.63        223.28        24.61 o
  15   5   5        338.27        271.29        26.86 o
  17   5   5       2983.90       3062.53       117.43 o
  19   5   5       4185.49       4289.21        99.12 o
  21   5   5          4.42         23.59        16.03 o
  23   5   5        166.15        138.19        20.73 o
  25   5   5        115.43        124.09        28.76 o
  27   5   5         28.08         30.59        14.33 o
  29   5   5         39.68        -12.33        12.33 o
 -26   6   5        377.37        365.73        31.85 o
 -24   6   5       1029.34        981.73        27.50 o
 -22   6   5        127.18        177.41        18.02 o
 -20   6   5         95.01         88.20        20.97 o
 -18   6   5        856.11        839.24        28.55 o
 -16   6   5       1761.15       1881.71        50.16 o
 -14   6   5        311.67        295.21        23.04 o
 -12   6   5        700.82        724.07        35.02 o
 -10   6   5        205.44        193.47        27.49 o
  -8   6   5         26.78         24.52        20.06 o
  -6   6   5       1073.28        941.67        43.24 o
  -4   6   5         60.94         73.96        16.51 o
  -2   6   5        715.47        578.70        27.91 o
   0   6   5        378.58        360.58        26.64 o
   2   6   5        469.18        388.76        24.04 o
   4   6   5        833.07        845.96        29.19 o
   6   6   5       3366.74       3172.10        81.79 o
   8   6   5        565.84        511.71        64.70 o
  10   6   5          1.80         -7.19        15.25 o
  12   6   5       1942.82       1813.64        43.99 o
  14   6   5       2471.90       2366.53        62.63 o
  16   6   5       1700.10       1882.96        53.20 o
  18   6   5        140.95        102.82        17.73 o
  20   6   5        277.68        168.34        22.46 o
  22   6   5          1.72         -1.92        28.76 o
 -11   7   5          8.08         29.96        13.56 o
  -9   7   5         76.70        107.32        22.77 o
  -7   7   5         31.37         23.81        12.63 o
  -5   7   5        101.76         87.50        38.34 o
  -3   7   5          1.80         -3.52        13.74 o
  -1   7   5        878.72        932.87        43.07 o
   1   7   5        529.26        521.88        23.18 o
   3   7   5        959.29        925.57        32.06 o
   5   7   5        112.19        120.25        47.93 o
   7   7   5         72.42        119.83        28.76 o
 -44   0   6       6324.07       6316.54       186.93 o
 -42   0   6       1290.53       1324.70        47.93 o
 -40   0   6         46.39         66.28        17.96 o
 -38   0   6      13411.09      13386.50       221.38 o
 -36   0   6      12164.73      11718.00       196.48 o
 -34   0   6        367.44        345.62        27.60 o
 -32   0   6       5416.58       5448.01       108.95 o
 -30   0   6       3828.49       3531.59        79.32 o
 -28   0   6       2820.86       2852.71        67.80 o
 -26   0   6      19007.13      19080.54       314.70 o
 -24   0   6       9463.03       9190.92       192.33 o
 -22   0   6         98.18         77.53        34.59 o
 -20   0   6      33008.87      33665.54       539.11 o
 -18   0   6      52391.77      54700.11      1502.39 o
 -12   0   6      15698.92      13805.47       371.46 o
 -10   0   6      22828.65      24652.34       479.57 o
  -8   0   6       1890.44       2189.36        57.54 o
  -6   0   6     180597.58     167073.34      3635.17 o
  -4   0   6         66.39        115.03        21.83 o
  -2   0   6       1682.95       1806.74        76.69 o
   0   0   6      38333.67      40192.95      1111.99 o
   2   0   6      10621.02       8921.33       311.55 o
   4   0   6        253.38        263.62        43.14 o
   6   0   6      36811.39      39138.73      1352.72 o
   8   0   6      18173.98      18591.90       311.64 o
  10   0   6        437.36        539.22        64.71 o
  12   0   6      71999.84      81006.59      2223.74 o
  14   0   6      17182.74      16253.99       496.08 o
  16   0   6         46.86         40.47        22.46 o
  18   0   6       2102.50       1806.76        58.72 o
  20   0   6      16985.62      16274.28       270.16 o
  22   0   6         38.76          1.23        18.35 o
  24   0   6       5206.01       5235.26       101.91 o
  26   0   6      21748.17      20887.92       465.85 o
  28   0   6          4.36         21.86        21.13 o
  30   0   6       3719.63       3764.37        80.83 o
  32   0   6      17531.78      17617.96       292.54 o
  34   0   6       8051.18       8218.42       154.95 o
  36   0   6          8.15         26.19        19.49 o
  38   0   6      11148.31      11225.60       236.59 o
  40   0   6        919.51        916.95        49.13 o
  42   0   6       1015.81       1092.82        47.93 o
 -47   1   6       3399.31       3249.46       100.65 o
 -45   1   6       1508.04       1420.90        57.52 o
 -43   1   6       1688.02       1847.49        69.50 o
 -41   1   6      11229.74      11336.67       149.00 o
 -39   1   6       1033.41       1006.20        29.91 o
 -37   1   6        897.94        908.19        27.69 o
 -35   1   6       2325.08       2380.92        43.11 o
 -33   1   6         57.43         72.22        14.20 o
 -31   1   6       9402.94       9431.23       117.32 o
 -29   1   6      23194.24      23684.18       431.26 o
 -27   1   6       6392.65       6190.91        88.89 o
 -25   1   6         97.28        122.55        22.73 o
 -23   1   6      18674.18      18549.42       214.65 o
 -21   1   6      14049.00      13827.63       162.94 o
 -19   1   6       1042.92        906.09        40.00 o
 -17   1   6      49913.04      53784.87      1480.82 o
 -15   1   6      25815.57      27467.61       754.79 o
 -13   1   6       8673.66       8691.25       128.32 o
 -11   1   6      13451.15      13909.81       199.47 o
  -9   1   6      22924.01      23316.93       292.37 o
  -7   1   6       1831.57       1500.53        33.51 o
  -5   1   6      11871.33      12668.09       186.02 o
  -3   1   6       5019.26       4269.51        75.73 o
  -1   1   6       6041.44       5509.78        93.12 o
   1   1   6       6098.97       6437.68       106.86 o
   3   1   6       9298.27       9002.40       127.85 o
   5   1   6       9290.53       8675.59       245.24 o
   7   1   6      13143.59      13716.11       262.91 o
   9   1   6      23504.87      23722.41       339.85 o
  11   1   6       1131.09        890.47        39.57 o
  13   1   6       1809.70       1910.36        85.16 o
  15   1   6      28137.79      27045.24       337.31 o
  17   1   6      16413.61      16311.49       252.59 o
  19   1   6       1468.94       1478.04        35.73 o
  21   1   6      10084.69       9926.43       133.39 o
  23   1   6      20637.02      21154.16       546.39 o
  25   1   6        116.19        149.07        23.68 o
  27   1   6      11135.68      10746.31       156.04 o
  29   1   6       6846.27       6784.40        98.45 o
  31   1   6       4876.65       4655.12        75.06 o
  33   1   6         18.46         43.08        14.90 o
  35   1   6        389.23        384.36        22.79 o
  37   1   6        190.82        139.82        22.37 o
  39   1   6       3424.75       3686.21        66.76 o
  41   1   6       2432.74       2393.10        66.07 o
 -46   2   6        615.24        587.15        33.55 o
 -44   2   6       1674.73       1672.54        62.31 o
 -42   2   6       1616.06       1443.14       178.60 o
 -40   2   6          5.44          9.48        19.18 o
 -38   2   6       8857.29       8583.16       116.87 o
 -36   2   6       4820.14       4449.28        68.62 o
 -34   2   6       2222.13       2425.58        48.01 o
 -32   2   6       3309.40       3393.66        57.06 o
 -30   2   6       6281.73       6294.09        88.95 o
 -28   2   6          1.36         14.57        14.11 o
 -26   2   6       2588.26       2369.58        37.54 o
 -24   2   6      24087.34      24106.15       256.00 o
 -22   2   6       1555.48       1555.28        32.17 o
 -20   2   6      11052.42      11140.11       134.83 o
 -18   2   6       6513.38       5999.07        78.87 o
 -16   2   6          1.71         41.42        13.35 o
 -14   2   6       6819.84       7378.24       335.54 o
 -12   2   6      37014.80      37789.87       527.53 o
 -10   2   6       1412.61       1346.01        49.39 o
  -8   2   6         64.88         67.29        21.10 o
  -6   2   6      36606.67      37744.19       528.12 o
  -4   2   6      14735.53      15100.38       247.64 o
  -2   2   6       8027.78       7885.51       150.55 o
   0   2   6      10888.40      10634.42       233.56 o
   2   2   6       8707.88       9094.54       205.47 o
   4   2   6         25.34        -19.17        39.54 o
   6   2   6      13218.31      13112.58       324.61 o
   8   2   6      19551.88      19283.90       813.62 o
  10   2   6        947.43        925.51        42.82 o
  12   2   6      15452.60      14816.02       216.33 o
  14   2   6       8008.94       7528.87       151.25 o
  16   2   6         11.33          5.92        15.44 o
  18   2   6      12963.67      13174.12       194.11 o
  20   2   6      10583.11      10773.06       164.10 o
  22   2   6        735.18        689.76        37.01 o
  24   2   6        920.39        892.73        33.47 o
  26   2   6      14075.65      13415.65       204.49 o
  28   2   6       1563.90       1470.87        37.13 o
  30   2   6       4940.07       4759.83        74.29 o
  32   2   6       4725.03       4496.24       169.35 o
  34   2   6       1044.50       1154.27        30.95 o
  36   2   6        466.20        479.28        33.08 o
  38   2   6       4653.68       4694.25       102.74 o
  40   2   6       2747.39       2866.01        93.46 o
 -43   3   6       1307.16       1351.40        52.72 o
 -41   3   6        563.23        554.61       105.45 o
 -39   3   6       1222.84       1314.05        46.01 o
 -37   3   6         97.04         93.55        14.53 o
 -35   3   6       5166.77       5051.83        74.79 o
 -33   3   6       1245.02       1171.15        35.67 o
 -31   3   6       1708.49       1646.38        36.35 o
 -29   3   6       2634.18       2556.45        43.60 o
 -27   3   6       7071.03       7013.50        91.59 o
 -25   3   6        404.89        365.34        31.44 o
 -23   3   6       6271.05       6070.16        75.01 o
 -21   3   6        712.61        645.53        25.74 o
 -19   3   6         73.67         93.25        21.79 o
 -17   3   6      14085.79      13876.31       165.83 o
 -15   3   6      14830.47      14698.35       174.20 o
 -13   3   6       8446.24       8516.53        98.58 o
 -11   3   6       1941.15       1790.74        42.12 o
  -9   3   6       5646.12       5335.25        64.20 o
  -7   3   6       3774.04       3507.73        51.52 o
  -5   3   6       4434.96       4110.08        59.29 o
  -3   3   6       2373.52       2096.26        43.59 o
  -1   3   6       6228.56       5986.77       108.79 o
   1   3   6       6351.75       6379.86       103.74 o
   3   3   6       1215.23       1062.05        43.00 o
   5   3   6       6164.46       6027.79        87.95 o
   7   3   6       2706.39       2500.18        50.24 o
   9   3   6       7004.09       6900.77        98.82 o
  11   3   6       2668.10       2682.03        51.87 o
  13   3   6       2672.32       2605.25        51.29 o
  15   3   6      12330.72      11840.91       159.76 o
  17   3   6      12172.74      12511.85       172.47 o
  19   3   6       4484.46       4509.79        67.87 o
  21   3   6       3735.94       3534.86        62.32 o
  23   3   6       3726.34       3496.17        61.13 o
  25   3   6         64.84        111.56        19.73 o
  27   3   6        671.17        634.16        31.67 o
  29   3   6       1225.10       1449.75        57.03 o
  31   3   6       1913.41       2003.58        48.43 o
  33   3   6       1441.28       1408.37        38.25 o
  35   3   6        490.56        436.11        24.96 o
  37   3   6       2581.35       2611.98        88.67 o
 -40   4   6        161.66        221.00        39.54 o
 -38   4   6       1938.37       1857.14        61.59 o
 -36   4   6         78.24         63.97        12.18 o
 -34   4   6        611.67        575.85        20.72 o
 -32   4   6       3124.83       2920.39        48.20 o
 -30   4   6       1254.92       1309.06        35.00 o
 -28   4   6          6.10          2.00        13.28 o
 -26   4   6        129.50        128.49        28.36 o
 -24   4   6       3280.40       3102.92        54.05 o
 -22   4   6       2712.17       2462.45        47.99 o
 -20   4   6       4072.83       3970.01        59.22 o
 -18   4   6       1640.91       1611.51        52.61 o
 -16   4   6       2935.48       2710.22        49.95 o
 -14   4   6       1656.48       1604.34        36.83 o
 -12   4   6       5047.17       5008.75        76.80 o
 -10   4   6        520.94        615.51        27.33 o
  -8   4   6        195.21        173.35        17.26 o
  -6   4   6      13460.93      13879.69       626.41 o
  -4   4   6        151.53        234.77        20.20 o
  -2   4   6        230.53        194.60        31.62 o
   0   4   6       5531.96       5444.06       160.61 o
   2   4   6        970.12       1065.09        33.66 o
   4   4   6         74.16        163.51        34.56 o
   6   4   6       2298.04       2267.25       100.46 o
   8   4   6       5571.93       5759.80        96.59 o
  10   4   6        838.80        870.34        34.78 o
  12   4   6       5102.41       4855.81        96.68 o
  14   4   6        141.95        115.91        24.66 o
  16   4   6        630.78        564.86        31.59 o
  18   4   6         43.10         67.56        16.79 o
  20   4   6       5766.32       5933.09       131.32 o
  22   4   6       1235.16       1319.74        46.39 o
  24   4   6       1355.64       1356.20        69.50 o
  26   4   6       4567.34       4779.78        91.79 o
  28   4   6         47.41         17.65        15.66 o
  30   4   6          9.45        -11.26        18.26 o
  32   4   6        732.85        694.99        38.34 o
  34   4   6         20.55         47.93        16.78 o
 -33   5   6       1268.35       1241.53        30.36 o
 -31   5   6         13.87         28.12        11.33 o
 -29   5   6       1034.15       1095.11        24.10 o
 -27   5   6        509.67        553.25        25.61 o
 -25   5   6         24.65         25.43        16.44 o
 -23   5   6       2897.80       2874.44        49.67 o
 -21   5   6         39.00         70.35        27.57 o
 -19   5   6        350.88        373.80        23.27 o
 -17   5   6        584.08        584.38        24.48 o
 -15   5   6       1659.48       1765.35        37.53 o
 -13   5   6       2520.82       2518.97        46.45 o
 -11   5   6          2.11         13.85        13.23 o
  -9   5   6        354.34        361.96        24.36 o
  -7   5   6        746.50        735.60        29.81 o
  -5   5   6         38.80         55.69        17.03 o
  -3   5   6       2993.50       3053.16       101.16 o
  -1   5   6         93.87         92.85        19.62 o
   1   5   6         63.32         29.72        23.39 o
   3   5   6        142.45        134.27        22.61 o
   5   5   6       3064.87       3143.86        85.89 o
   7   5   6         17.97         13.97        16.00 o
   9   5   6       4367.38       4407.14        76.15 o
  11   5   6         78.81        139.70        17.99 o
  13   5   6        266.17        258.37        32.76 o
  15   5   6        815.99        931.33        45.66 o
  17   5   6       2533.50       2660.52        68.62 o
  19   5   6        162.39        226.99        27.11 o
  21   5   6         91.56         66.34        17.97 o
  23   5   6        722.06        825.32        48.79 o
  25   5   6         17.88          3.59        13.24 o
  27   5   6        173.44        200.34        21.57 o
 -26   6   6          4.96          1.28         9.49 o
 -24   6   6        349.50        429.26        35.65 o
 -22   6   6        111.05         87.24        21.10 o
 -20   6   6        291.33        360.82        24.35 o
 -18   6   6        371.11        423.81        24.32 o
 -16   6   6          2.82         86.28        59.91 o
 -14   6   6          3.86        -14.87        14.87 o
 -12   6   6         27.06          1.07        17.99 o
 -10   6   6        147.09         57.28        13.70 o
  -8   6   6        589.67        753.40        28.13 o
  -6   6   6       2524.76       2738.86        52.55 o
  -4   6   6        130.89         84.79        14.15 o
  -2   6   6        347.40        339.12        24.85 o
   0   6   6        134.11        178.10        23.18 o
   2   6   6        380.44        492.71        25.60 o
   4   6   6          4.76          8.98        13.84 o
   6   6   6         39.50         45.19        41.88 o
   8   6   6        384.38        456.18        30.30 o
  10   6   6        941.83       1083.83        76.96 o
  12   6   6        159.25        198.91        31.15 o
  14   6   6         44.42         57.52        21.57 o
  16   6   6         39.56         49.24        19.17 o
  18   6   6         86.30         73.49        15.95 o
  20   6   6         33.08         22.33        14.49 o
  -7   7   6        104.85        165.10        23.54 o
  -5   7   6         18.85        179.74        40.74 o
  -3   7   6        413.76        292.38        31.15 o
  -1   7   6       1534.15       1713.28        59.91 o
   1   7   6         23.41         65.88        71.90 o
 -45   1   7        121.40        242.05        31.15 o
 -43   1   7        351.79        377.40        25.69 o
 -41   1   7        457.03        523.15        27.67 o
 -39   1   7        187.41        171.94        18.46 o
 -37   1   7        196.77        273.24        20.34 o
 -35   1   7        447.72        488.38        23.60 o
 -33   1   7         72.71         79.95        12.74 o
 -31   1   7       1105.10       1057.93        31.08 o
 -29   1   7        336.92        717.28        26.89 o
 -27   1   7        555.41        583.15        22.80 o
 -25   1   7       4771.86       4856.75        66.27 o
 -23   1   7        243.51        246.14        18.96 o
 -21   1   7       1405.91       1398.41        30.25 o
 -19   1   7       1469.91       1531.07        31.69 o
 -17   1   7       5028.14       5321.97        70.99 o
 -15   1   7       5968.74       6671.22       225.27 o
 -13   1   7       7450.80       8142.40       132.22 o
 -11   1   7       1738.82       1982.06        46.61 o
  -9   1   7          5.39         14.49        15.43 o
  -7   1   7       2380.76       2593.95        56.76 o
  -5   1   7       1568.99       1548.47        44.02 o
  -3   1   7        585.21        729.56        35.31 o
  -1   1   7       3441.02       3925.94        83.28 o
   1   1   7       1457.96       1454.99        45.97 o
   3   1   7       6341.09       6890.89       133.39 o
   5   1   7       1137.74       1107.94        49.29 o
   7   1   7       2657.42       2566.18        62.62 o
   9   1   7        535.69        601.61        40.73 o
  11   1   7        463.94        504.56        40.15 o
  13   1   7        806.40        837.67        37.35 o
  15   1   7        851.31       1058.03        35.09 o
  17   1   7         76.54        114.95        15.28 o
  19   1   7       2192.38       2398.65        45.39 o
  21   1   7         17.37         34.86        13.61 o
  23   1   7        278.43        274.49        22.86 o
  25   1   7        627.54        631.52        25.65 o
  27   1   7       1084.21       1052.46        28.94 o
  29   1   7         41.11         37.74        12.53 o
  31   1   7        603.18        663.82        27.08 o
  33   1   7        173.61        157.80        15.82 o
  35   1   7        132.39        156.06        18.95 o
  37   1   7        839.67        897.84        27.14 o
  39   1   7        221.88        230.15        21.63 o
  41   1   7        231.83        301.79        34.75 o
 -44   2   7        190.72        234.86        28.76 o
 -42   2   7        614.72        564.81        34.10 o
 -40   2   7       1654.90       1691.88        35.02 o
 -38   2   7       1650.58       1721.77        35.45 o
 -36   2   7         11.78         93.94        25.01 o
 -34   2   7         70.95         63.66        13.98 o
 -32   2   7         35.67         52.26        14.24 o
 -30   2   7        315.08        322.03        21.02 o
 -28   2   7       5566.23       5555.65        76.99 o
 -26   2   7        166.29        129.72        13.01 o
 -24   2   7        111.97        107.87        13.82 o
 -22   2   7        155.59        136.64        14.02 o
 -20   2   7       1153.76       1184.48        28.79 o
 -18   2   7       3446.56       3468.20        52.13 o
 -16   2   7        843.64        805.80        24.39 o
 -14   2   7        550.61        525.45        29.67 o
 -12   2   7       2789.73       2613.66        56.76 o
 -10   2   7        570.00        478.78        36.80 o
  -8   2   7       5521.28       5765.49       213.44 o
  -6   2   7        510.26        366.70        52.75 o
  -4   2   7       5123.01       5276.54       165.36 o
  -2   2   7       2372.38       2503.50       156.97 o
   0   2   7       8344.66       9443.55       216.20 o
   2   2   7       3344.39       3537.04       177.34 o
   4   2   7         76.47         56.60        30.89 o
   6   2   7        468.98        572.84        40.65 o
   8   2   7         41.04         44.35        16.03 o
  10   2   7         44.80         51.88        30.66 o
  12   2   7        282.97        349.81        24.91 o
  14   2   7        354.66        376.87        24.65 o
  16   2   7       2724.29       2602.68        43.56 o
  18   2   7         91.76        122.27        18.74 o
  20   2   7        139.59        151.77        21.97 o
  22   2   7         94.99         51.11        16.08 o
  24   2   7        661.27        630.46        43.84 o
  26   2   7       1645.66       1799.99        40.89 o
  28   2   7       1023.71       1027.60        30.86 o
  30   2   7       1768.86       1840.76        79.42 o
  32   2   7       1887.59       1775.90        38.13 o
  34   2   7        703.74        676.71        25.35 o
  36   2   7        126.14        209.89        21.54 o
  38   2   7          1.71        -14.28        15.22 o
 -43   3   7       2092.90       2295.64        74.29 o
 -41   3   7        101.89        149.04        22.13 o
 -39   3   7         59.05         51.10        22.95 o
 -37   3   7        329.64        302.39        29.97 o
 -35   3   7       1774.54       1805.29        32.73 o
 -33   3   7        469.46        444.58        27.00 o
 -31   3   7        534.73        569.73        24.39 o
 -29   3   7        956.34       1034.97        27.99 o
 -27   3   7        119.65        179.59        17.84 o
 -25   3   7          6.47         -1.06        10.63 o
 -23   3   7       7549.23       7561.62        97.85 o
 -21   3   7        119.21         87.11        13.63 o
 -19   3   7       8580.11       8358.91       106.80 o
 -17   3   7       6673.21       6532.51       105.20 o
 -15   3   7        594.33        576.92        25.19 o
 -13   3   7        287.01        347.08        23.51 o
 -11   3   7      11926.31      12244.85       136.54 o
  -9   3   7       1298.48       1265.48        29.02 o
  -7   3   7         19.31         12.34        14.25 o
  -5   3   7       4486.66       4311.23        61.46 o
  -3   3   7       1431.65       1437.18        42.16 o
  -1   3   7          2.14         31.68        34.73 o
   1   3   7       3741.49       3850.35        63.63 o
   3   3   7       4548.65       4447.14        64.40 o
   5   3   7          1.53          5.23        17.45 o
   7   3   7       1550.48       1450.22        41.11 o
   9   3   7       3269.96       3316.67        59.66 o
  11   3   7       2196.39       2086.51        44.51 o
  13   3   7        982.38        915.41        32.89 o
  15   3   7       2233.79       2166.79        46.12 o
  17   3   7          1.84         15.20        15.94 o
  19   3   7       2064.04       1919.34        50.16 o
  21   3   7       5940.91       5709.00       149.16 o
  23   3   7        262.10        264.08        22.80 o
  25   3   7       1229.29       1256.18        40.30 o
  27   3   7       1435.17       1360.52        45.41 o
  29   3   7        179.71        171.87        19.54 o
  31   3   7        128.10        122.55        18.98 o
  33   3   7       1458.85       1584.27        43.12 o
  35   3   7        511.15        557.68        74.29 o
  37   3   7          0.49        -19.17        19.17 o
 -38   4   7        569.85        555.59        31.15 o
 -36   4   7        502.09        474.50        27.08 o
 -34   4   7       2180.70       2324.37        39.30 o
 -32   4   7         23.47         45.47        11.74 o
 -30   4   7        112.79         97.77        14.73 o
 -28   4   7        266.62        250.21        21.83 o
 -26   4   7        945.65        920.85        28.71 o
 -24   4   7        193.00        160.01        16.50 o
 -22   4   7         78.04         58.62        13.92 o
 -20   4   7        386.61        349.77        19.71 o
 -18   4   7        144.99        108.81        14.11 o
 -16   4   7       1358.24       1349.79        36.28 o
 -14   4   7       6863.18       6757.87        97.61 o
 -12   4   7        798.56        766.71        28.72 o
 -10   4   7         77.50        160.28        17.38 o
  -8   4   7       2032.12       2001.08        40.98 o
  -6   4   7       3103.14       3164.00        50.14 o
  -4   4   7        165.74        191.18        21.75 o
  -2   4   7       2696.56       2543.76        48.19 o
   0   4   7       1093.62       1258.10        34.88 o
   2   4   7        781.42        927.32        38.81 o
   4   4   7         39.06         28.60        17.10 o
   6   4   7        571.09        523.67        45.66 o
   8   4   7        127.51        135.03        19.55 o
  10   4   7        165.34        149.61        25.09 o
  12   4   7        841.61        787.10        34.13 o
  14   4   7          4.44         31.59        17.54 o
  16   4   7        394.37        315.60        28.19 o
  18   4   7       1418.41       1357.52        47.45 o
  20   4   7        638.52        585.18        34.46 o
  22   4   7        273.42        256.70        30.36 o
  24   4   7       1452.58       1367.16        44.69 o
  26   4   7        412.95        425.22        30.26 o
  28   4   7         38.19         41.73        26.49 o
  30   4   7        932.79       1105.78       100.65 o
  32   4   7       1297.14        925.06        47.93 o
 -33   5   7          1.21        -10.09        10.09 o
 -31   5   7        242.02        234.10        16.42 o
 -29   5   7       2685.56       2605.23        44.48 o
 -27   5   7         46.97         57.88        11.85 o
 -25   5   7        700.84        625.75        23.67 o
 -23   5   7        903.20        850.12        29.79 o
 -21   5   7         23.90         29.51        12.87 o
 -19   5   7         59.24         41.66        12.26 o
 -17   5   7       1124.48       1086.62        29.35 o
 -15   5   7          4.52          5.40        12.10 o
 -13   5   7       3375.55       3344.63        51.20 o
 -11   5   7       6940.08       6759.86       108.73 o
  -9   5   7        811.29        743.85        32.33 o
  -7   5   7        216.90        169.24        19.84 o
  -5   5   7       2243.11       2057.39        53.30 o
  -3   5   7       3131.18       2950.99        66.58 o
  -1   5   7        468.61        432.78        30.45 o
   1   5   7        758.89        769.01        34.64 o
   3   5   7        184.36        202.55        28.87 o
   5   5   7         48.20          9.67        22.81 o
   7   5   7        758.04        709.14        38.46 o
   9   5   7       1622.69       1597.51        43.72 o
  11   5   7          0.13        -29.05        31.70 o
  13   5   7       2247.45       2057.08        52.23 o
  15   5   7       1348.02       1221.20        38.40 o
  17   5   7        213.98        127.19        21.26 o
  19   5   7       1091.50        968.89        36.40 o
  21   5   7       1196.98       1137.52        37.28 o
  23   5   7         17.24         20.22        13.24 o
  25   5   7        452.15        427.22        24.18 o
 -24   6   7        905.03        978.34        29.62 o
 -22   6   7        481.24        536.19        27.29 o
 -20   6   7          3.85         -8.80        12.05 o
 -18   6   7        491.78        524.18        42.21 o
 -16   6   7       2186.18       2134.26        50.43 o
 -14   6   7       1203.72       1129.84        39.40 o
 -12   6   7       3687.53       3973.17        67.20 o
 -10   6   7         93.75         98.44        15.03 o
  -8   6   7        121.54        127.00        21.79 o
  -6   6   7        114.78        134.33        27.02 o
  -4   6   7        126.12        161.62        17.47 o
  -2   6   7       1125.57        949.71        29.94 o
   0   6   7       1690.33       1613.53        33.53 o
   2   6   7        280.53        259.01        21.87 o
   4   6   7        143.13        139.03        45.20 o
   6   6   7         26.50        -12.50        14.88 o
   8   6   7        532.52        478.27        42.41 o
  10   6   7        686.74        625.49        38.34 o
  12   6   7         25.33         -4.79        16.78 o
  14   6   7         62.85         59.91        19.17 o
  16   6   7         58.09         14.38        21.57 o
  18   6   7        218.16        234.86        26.36 o
 -44   0   8        977.09       1073.65        62.31 o
 -42   0   8       3263.93       3399.14        65.48 o
 -40   0   8       6164.49       6328.43       111.15 o
 -38   0   8        644.66        651.18        29.37 o
 -36   0   8        305.71        339.84        27.22 o
 -34   0   8      13899.25      13792.38       281.30 o
 -32   0   8        197.18        184.70        29.62 o
 -30   0   8        215.81        187.92        29.62 o
 -28   0   8       8519.01       8640.33       184.69 o
 -26   0   8       3904.15       3511.09        97.25 o
 -24   0   8       3298.38       3186.23        66.81 o
 -22   0   8      20776.61      20878.41       337.60 o
 -20   0   8       3782.17       3255.91       112.80 o
 -18   0   8         67.62        245.76        51.71 o
 -16   0   8      16663.99      17537.49       349.93 o
 -14   0   8      46556.57      54954.14      1499.99 o
 -12   0   8       1098.04        939.44        76.69 o
 -10   0   8      32720.98      35999.62       705.80 o
  -8   0   8       1751.60       1295.82        89.87 o
  -6   0   8         31.12         13.93        26.48 o
  -4   0   8        174.53        328.66        49.21 o
  -2   0   8      26469.09      25286.99       515.13 o
   0   0   8        146.30         41.62        33.25 o
   2   0   8        170.75        216.78        44.34 o
   4   0   8      45378.27      45395.98       891.89 o
   6   0   8       3388.44       3093.25        98.26 o
   8   0   8         20.24         -9.94        55.12 o
  10   0   8      16578.96      15999.05       321.12 o
  12   0   8      11179.01      10237.04       213.52 o
  14   0   8       4579.59       4697.97       110.15 o
  16   0   8      10503.01      10324.51       215.21 o
  18   0   8       3598.66       3474.25        75.13 o
  20   0   8       2106.19       2206.70        56.19 o
  22   0   8       9395.93       9512.70       168.01 o
  24   0   8       3161.01       3128.87        81.34 o
  26   0   8       2080.57       1956.85        53.05 o
  28   0   8       3253.61       3240.69        71.91 o
  30   0   8      11774.48      11521.88       262.57 o
  32   0   8       1263.36       1148.16        40.32 o
  34   0   8       1826.63       1916.07        51.08 o
  36   0   8       3333.47       3238.11        84.64 o
  38   0   8        241.31        196.24        56.32 o
  40   0   8        110.01        103.05        28.76 o
 -45   1   8       1773.77       1758.81        64.71 o
 -43   1   8       3947.32       3693.88       150.41 o
 -41   1   8       5081.23       4982.47        69.45 o
 -39   1   8       3141.19       3116.89        48.65 o
 -37   1   8       7213.57       7290.79        99.45 o
 -35   1   8       4608.31       4531.71        74.59 o
 -33   1   8          8.95         19.36        13.22 o
 -31   1   8      10607.82      10361.47       140.47 o
 -29   1   8      24183.97      23932.36       324.53 o
 -27   1   8         98.50         96.13        16.97 o
 -25   1   8      15430.56      15782.60       185.85 o
 -23   1   8       9243.69       9189.24       113.38 o
 -21   1   8          0.35         27.49        12.36 o
 -19   1   8        637.30        591.40        23.39 o
 -17   1   8      12884.49      12689.91       150.88 o
 -15   1   8         28.10         22.12        14.11 o
 -13   1   8       2386.24       2050.37        41.79 o
 -11   1   8      17651.41      17399.59       292.39 o
  -9   1   8      11047.77      11524.50       176.69 o
  -7   1   8      16263.00      16612.43       245.29 o
  -5   1   8      23825.58      23591.62       339.65 o
  -3   1   8         43.24        228.12        50.73 o
  -1   1   8      23175.67      24936.73       414.03 o
   1   1   8      87341.77      91718.30      1478.05 o
   3   1   8      52475.66      55603.57       891.24 o
   5   1   8         43.61         44.43        19.09 o
   7   1   8      13586.60      13009.79       202.03 o
   9   1   8      11902.13      11220.96       156.46 o
  11   1   8         25.95        116.79        27.33 o
  13   1   8       4420.02       4420.60        63.26 o
  15   1   8      23002.49      23664.92       297.68 o
  17   1   8          4.52         60.64        25.96 o
  19   1   8       3763.58       3916.29        63.34 o
  21   1   8       8504.36       7924.87       110.48 o
  23   1   8         62.43         46.04        13.84 o
  25   1   8       5293.39       5133.31        71.85 o
  27   1   8       9559.71       9373.19       117.86 o
  29   1   8        174.46        169.39        17.29 o
  31   1   8       2064.44       2065.17        41.28 o
  33   1   8       9197.11       9610.99       206.77 o
  35   1   8       1336.91       1354.27        31.26 o
  37   1   8        969.90        999.89        27.38 o
  39   1   8       7475.39       7805.21       157.60 o
 -44   2   8        163.81        210.89        26.36 o
 -42   2   8       1470.48       1427.58        35.29 o
 -40   2   8       3115.89       3205.57        56.09 o
 -38   2   8        578.25        611.82        22.16 o
 -36   2   8       1035.13       1076.95        29.13 o
 -34   2   8       3829.08       3742.56        68.83 o
 -32   2   8       3311.22       3267.80        55.61 o
 -30   2   8         60.50        100.97        14.70 o
 -28   2   8      14211.97      13944.68       154.04 o
 -26   2   8       1424.95       1331.76        27.75 o
 -24   2   8         17.24          8.30        11.86 o
 -22   2   8        818.66        818.05        24.94 o
 -20   2   8      13769.89      13464.69       160.74 o
 -18   2   8        955.48        948.84        25.17 o
 -16   2   8      14603.44      14681.34       160.88 o
 -14   2   8       7545.46       7219.11        85.50 o
 -12   2   8        135.78        123.83        22.69 o
 -10   2   8       8400.60       8303.94        91.95 o
  -8   2   8       6223.57       5795.94        70.07 o
  -6   2   8       4865.54       4772.63        75.50 o
  -4   2   8       6566.90       6174.80        92.06 o
  -2   2   8      13284.41      13050.94       245.87 o
   0   2   8       9182.12       8995.81       136.46 o
   2   2   8        392.52        412.07        27.43 o
   4   2   8       8010.19       7555.87       105.14 o
   6   2   8        819.60        800.15        30.89 o
   8   2   8         16.86         46.12        17.44 o
  10   2   8       8441.66       8001.49       103.43 o
  12   2   8       8630.57       8557.76       108.11 o
  14   2   8          1.96          0.85        19.47 o
  16   2   8       7676.68       7614.62       102.62 o
  18   2   8       4339.46       4207.50        68.82 o
  20   2   8        301.06        334.53        25.30 o
  22   2   8       8606.72       8175.37       115.01 o
  24   2   8       1047.30       1107.25        33.25 o
  26   2   8       1956.40       2037.55        43.86 o
  28   2   8       2203.28       2330.27        55.31 o
  30   2   8       4118.33       4044.00        65.31 o
  32   2   8       1853.03       1719.54        59.05 o
  34   2   8        842.29        904.76        26.60 o
  36   2   8       2721.29       2719.49        51.64 o
  38   2   8        713.54        723.75        43.14 o
 -41   3   8        629.68        553.90        55.12 o
 -39   3   8       2358.00       2384.72        57.62 o
 -37   3   8        587.60        550.79        22.17 o
 -35   3   8       5118.88       5160.21        84.68 o
 -33   3   8        448.88        469.01        24.90 o
 -31   3   8       3600.89       3383.63        64.65 o
 -29   3   8       3286.05       3256.81        49.80 o
 -27   3   8        831.44        819.18        24.87 o
 -25   3   8       2287.56       2256.66        52.94 o
 -23   3   8      15780.71      15305.40       182.09 o
 -21   3   8        564.34        479.55        35.40 o
 -19   3   8        460.56        504.79        23.26 o
 -17   3   8        967.21        907.91        27.58 o
 -15   3   8        344.26        430.56        23.01 o
 -13   3   8       9879.87       9597.25       146.12 o
 -11   3   8      15364.65      15183.91       166.58 o
  -9   3   8         20.99         28.11        13.17 o
  -7   3   8       3610.52       3403.22        52.33 o
  -5   3   8       3292.43       3337.10        51.68 o
  -3   3   8      10083.52      10351.76       126.93 o
  -1   3   8       2653.25       2447.95        47.83 o
   1   3   8       7156.12       7156.00       104.66 o
   3   3   8       6088.60       6110.22        89.58 o
   5   3   8         81.22         76.68        24.69 o
   7   3   8       6025.28       6117.26       103.62 o
   9   3   8       8788.85       8603.95       245.51 o
  11   3   8       2689.18       2592.99        49.96 o
  13   3   8       2938.80       2942.83        54.10 o
  15   3   8      12469.98      12545.93       167.16 o
  17   3   8       2220.19       2328.48        46.82 o
  19   3   8          9.89          4.53        18.61 o
  21   3   8       2595.81       2639.70        53.10 o
  23   3   8          7.63          2.60        18.14 o
  25   3   8       2565.91       2648.68        75.40 o
  27   3   8       1527.42       1408.03        36.86 o
  29   3   8        451.03        498.91        27.47 o
  31   3   8        704.37        624.01        32.65 o
  33   3   8       4312.91       4324.33        81.98 o
  35   3   8         48.32         40.74        16.78 o
 -38   4   8       1079.41       1076.04        43.14 o
 -36   4   8         16.86         38.48        11.59 o
 -34   4   8       2695.53       2764.59        45.40 o
 -32   4   8        340.70        317.70        19.04 o
 -30   4   8        117.50        165.82        24.56 o
 -28   4   8       4098.69       3992.15        61.83 o
 -26   4   8        618.95        668.61        32.86 o
 -24   4   8         34.31         29.96        13.27 o
 -22   4   8       3995.98       3842.98        56.06 o
 -20   4   8       1281.13       1227.71        29.53 o
 -18   4   8        583.75        597.05        23.24 o
 -16   4   8         18.69         29.23        13.10 o
 -14   4   8       3643.67       3822.45        62.73 o
 -12   4   8       1889.91       1867.79        40.20 o
 -10   4   8       1711.81       1643.52        38.57 o
  -8   4   8       2005.80       1971.27        37.78 o
  -6   4   8        963.48       1094.05        29.17 o
  -4   4   8         66.04         42.67        17.15 o
  -2   4   8       8115.50       8233.41       105.30 o
   0   4   8       4895.46       4872.64        69.14 o
   2   4   8         48.53         34.94        21.04 o
   4   4   8       3978.25       3782.23        70.39 o
   6   4   8        559.93        471.47        29.28 o
   8   4   8         45.84         62.11        16.26 o
  10   4   8        256.17        265.82        23.76 o
  12   4   8       2463.19       2484.36        53.94 o
  14   4   8         55.03         63.60        16.60 o
  16   4   8       5358.65       5262.61       100.88 o
  18   4   8       3566.79       3452.23       142.59 o
  20   4   8         33.94         47.10        19.00 o
  22   4   8       1677.89       1612.17        58.72 o
  24   4   8        377.94        463.19        29.70 o
  26   4   8       1141.11       1401.65        50.44 o
  28   4   8          9.62          7.79        15.91 o
 -31   5   8         28.69         32.01        13.19 o
 -29   5   8        762.61        805.66        20.24 o
 -27   5   8        265.17        283.29        33.74 o
 -25   5   8        454.77        445.54        30.02 o
 -23   5   8        407.21        458.53        20.47 o
 -21   5   8        363.42        374.91        19.85 o
 -19   5   8          7.32         10.74        10.90 o
 -17   5   8       1117.52       1149.87        28.88 o
 -15   5   8         85.21         57.78        16.99 o
 -13   5   8        479.21        492.15        44.26 o
 -11   5   8       2490.99       2795.99        53.15 o
  -9   5   8        125.38        161.21        19.58 o
  -7   5   8        804.46        816.24        42.96 o
  -5   5   8         60.61         73.19        21.74 o
  -3   5   8         52.00         23.32        17.53 o
  -1   5   8        793.93        852.98        53.14 o
   1   5   8       2167.81       2120.57       118.03 o
   3   5   8        553.53        548.22        38.47 o
   5   5   8         14.05        -13.62        17.90 o
   7   5   8       1645.95       1779.73        68.92 o
   9   5   8       1392.21       1390.68        53.63 o
  11   5   8          0.51         24.53        19.34 o
  13   5   8         77.74        110.05        34.41 o
  15   5   8       1539.48       1737.95        49.97 o
  17   5   8        557.88        592.73        30.36 o
  19   5   8         35.17         47.93        22.77 o
  21   5   8        280.70        383.97        28.98 o
  23   5   8         43.30         25.66        13.74 o
  25   5   8          6.63         16.78        16.78 o
 -22   6   8         54.13         56.28        10.92 o
 -20   6   8        429.03        561.81        23.97 o
 -18   6   8        382.84        419.30        21.31 o
 -16   6   8        652.31        707.81        28.95 o
 -14   6   8       1731.28       1756.15        59.23 o
 -12   6   8        750.89        787.78        25.08 o
 -10   6   8        325.80        336.83        29.06 o
  -8   6   8          1.74          1.18        12.80 o
  -6   6   8       3251.77       3450.28        59.40 o
  -4   6   8         23.77         15.09        20.06 o
  -2   6   8        521.01        611.48        25.98 o
   0   6   8          7.44         36.37        15.65 o
   2   6   8          1.64         29.59        15.91 o
   4   6   8       1152.75       1178.81        68.23 o
   6   6   8         50.27         88.89        26.36 o
   8   6   8         35.79         40.90        18.02 o
  10   6   8         17.46         21.57        19.17 o
  12   6   8        199.33        309.15        28.76 o
  14   6   8        261.11        263.62        26.36 o
 -43   1   9        612.48        693.20        27.85 o
 -41   1   9          5.46         60.09        21.14 o
 -39   1   9        377.77        493.55        18.81 o
 -37   1   9         49.29         72.12        12.05 o
 -35   1   9        200.48        184.59        20.06 o
 -33   1   9          6.57         18.17        12.77 o
 -31   1   9        782.10        683.55        25.66 o
 -29   1   9       1827.65       1729.34        40.53 o
 -27   1   9        872.07        919.74        36.26 o
 -25   1   9        862.93        753.46        23.95 o
 -23   1   9       2141.75       2422.91        41.33 o
 -21   1   9         39.60         65.61        12.86 o
 -19   1   9       1466.13       1373.81        30.38 o
 -17   1   9        311.68        332.52        19.94 o
 -15   1   9         50.68         46.85        13.11 o
 -13   1   9        360.94        346.29        22.14 o
 -11   1   9       4730.10       4817.62        61.98 o
  -9   1   9        244.83        340.97        24.34 o
  -7   1   9        845.36        800.47        37.16 o
  -5   1   9        174.78        223.97        20.49 o
  -3   1   9        995.03        982.37        35.34 o
  -1   1   9          2.46         40.08        30.79 o
   1   1   9       1367.67       1300.67        39.78 o
   3   1   9          0.08         17.95        17.61 o
   5   1   9       1018.07        976.99        31.45 o
   7   1   9       1120.60       1139.12        32.64 o
   9   1   9        369.77        370.40        37.52 o
  11   1   9       2160.04       2244.15        41.56 o
  13   1   9        141.54        153.66        16.53 o
  15   1   9       4059.41       4047.14        65.45 o
  17   1   9          4.23         28.92        14.15 o
  19   1   9         24.78         14.32        13.69 o
  21   1   9         45.39         29.78        13.92 o
  23   1   9        374.91        346.02        23.98 o
  25   1   9         45.17         60.92        12.81 o
  27   1   9        226.99        226.79        26.03 o
  29   1   9        255.54        331.33        20.08 o
  31   1   9        260.98        261.83        19.93 o
  33   1   9        264.55        322.29        24.23 o
  35   1   9         98.51         84.86        11.94 o
  37   1   9        372.37        427.45        24.53 o
 -42   2   9         27.41         55.34        18.41 o
 -40   2   9        428.93        433.52        18.14 o
 -38   2   9         29.17         42.30         9.91 o
 -36   2   9        266.38        308.19        19.55 o
 -34   2   9        106.52         65.63        18.01 o
 -32   2   9       1269.07       1291.64        31.20 o
 -30   2   9        741.26        790.14        32.28 o
 -28   2   9       7940.85       7851.66        93.87 o
 -26   2   9       1172.89       1191.75        26.39 o
 -24   2   9       4684.69       4589.40        64.97 o
 -22   2   9        798.46        895.89        25.89 o
 -20   2   9        303.51        290.46        20.58 o
 -18   2   9        694.93        696.95        27.60 o
 -16   2   9       4034.73       4100.62        55.13 o
 -14   2   9        244.47        251.41        18.93 o
 -12   2   9       3375.10       3153.32        45.93 o
 -10   2   9       1881.32       1830.76        34.12 o
  -8   2   9       1495.46       1604.74        34.21 o
  -6   2   9         83.60         53.57        15.04 o
  -4   2   9        965.42        991.13        32.53 o
  -2   2   9        341.00        523.17        40.13 o
   0   2   9       4921.74       5024.86        75.47 o
   2   2   9       6847.36       7092.23        99.77 o
   4   2   9      14099.41      14789.33       193.34 o
   6   2   9         98.95         78.81        16.19 o
   8   2   9       4465.04       4437.94        69.64 o
  10   2   9        182.45        217.61        26.26 o
  12   2   9        148.04        133.05        15.35 o
  14   2   9         64.70         42.48        14.39 o
  16   2   9         80.66         70.59        37.70 o
  18   2   9        658.79        680.97        30.24 o
  20   2   9       1590.60       1737.13        44.97 o
  22   2   9        665.61        684.94        28.52 o
  24   2   9        140.92         97.18        13.58 o
  26   2   9        659.30        677.62        35.39 o
  28   2   9       1694.59       1593.75        37.19 o
  30   2   9        360.53        358.49        22.24 o
  32   2   9          0.87         15.42        11.77 o
  34   2   9         14.62         16.97        14.53 o
  36   2   9         35.47         38.34        16.95 o
 -41   3   9         29.65         44.10        13.18 o
 -39   3   9       1103.81       1165.33        42.45 o
 -37   3   9        509.63        536.60        21.59 o
 -35   3   9        119.55        110.65        32.87 o
 -33   3   9       1738.48       1771.75        46.98 o
 -31   3   9        136.25        149.23        17.95 o
 -29   3   9          8.31         -1.00        11.89 o
 -27   3   9        676.74        704.04        20.82 o
 -25   3   9       1664.29       1675.03        30.34 o
 -23   3   9          1.65         33.89        11.70 o
 -21   3   9         20.67         43.28        12.17 o
 -19   3   9        256.01        305.41        26.98 o
 -17   3   9       2490.09       2402.29        42.28 o
 -15   3   9       1032.78       1001.56        25.81 o
 -13   3   9       5456.98       5351.27        68.37 o
 -11   3   9        523.70        559.28        25.81 o
  -9   3   9        180.45        167.88        18.09 o
  -7   3   9       1831.37       1797.11        38.41 o
  -5   3   9         66.82         54.68        16.97 o
  -3   3   9         19.92          7.79        17.14 o
  -1   3   9       3113.69       2934.47        60.24 o
   1   3   9        107.39        126.45        18.96 o
   3   3   9        371.64        345.24        30.69 o
   5   3   9        466.19        470.13        27.08 o
   7   3   9        598.77        616.13        27.37 o
   9   3   9        943.72        845.68        30.59 o
  11   3   9       2448.13       2416.71        48.03 o
  13   3   9       6982.34       6920.11        99.75 o
  15   3   9       1129.07       1177.79        36.23 o
  17   3   9          9.95          9.86        15.21 o
  19   3   9        846.26        814.72        36.67 o
  21   3   9        451.19        427.24        33.07 o
  23   3   9        180.50        160.72        33.55 o
  25   3   9        605.69        647.48        31.86 o
  27   3   9        169.02        216.90        28.36 o
  29   3   9        102.81         66.29        15.62 o
  31   3   9       1126.77       1078.17        58.72 o
  33   3   9        195.88        196.52        26.36 o
 -36   4   9        129.61        137.73        14.42 o
 -34   4   9        649.65        698.26        35.28 o
 -32   4   9          7.90          7.84        11.34 o
 -30   4   9       3561.14       3442.15        53.48 o
 -28   4   9       2328.59       2384.60        42.25 o
 -26   4   9         26.40         39.40        11.64 o
 -24   4   9        269.58        287.62        19.02 o
 -22   4   9       4960.71       4880.34        90.02 o
 -20   4   9          0.91         -6.48        10.92 o
 -18   4   9       2091.72       1929.74        39.54 o
 -16   4   9        928.39        985.74        29.49 o
 -14   4   9        132.04        140.16        15.98 o
 -12   4   9        143.05        107.52        14.34 o
 -10   4   9       2886.30       2689.66        49.23 o
  -8   4   9        211.87        182.69        17.85 o
  -6   4   9        354.47        340.73        21.68 o
  -4   4   9        703.42        636.93        28.72 o
  -2   4   9       2292.79       2077.12        40.36 o
   0   4   9       1431.01       1427.68        36.58 o
   2   4   9       4260.88       3956.64        84.53 o
   4   4   9       2103.64       2161.98        51.35 o
   6   4   9        123.35         64.19        15.75 o
   8   4   9       1094.85        944.62        47.41 o
  10   4   9       1905.46       1912.82        49.42 o
  12   4   9       1925.56       1710.18        39.01 o
  14   4   9       2364.06       2178.13        54.86 o
  16   4   9       4743.80       4684.63        92.14 o
  18   4   9        220.32        302.41        28.66 o
  20   4   9          9.91         43.14        17.26 o
  22   4   9        220.52        234.63        28.66 o
  24   4   9         33.65         28.47        19.17 o
  26   4   9        115.98         81.17        17.92 o
  28   4   9        783.36        692.60        35.95 o
 -29   5   9        133.51        147.49        15.22 o
 -27   5   9        116.96        128.40        27.18 o
 -25   5   9        425.58        417.23        31.08 o
 -23   5   9        740.04        734.34        25.13 o
 -21   5   9         94.65         73.69        12.40 o
 -19   5   9       1364.63       1262.20        29.21 o
 -17   5   9        429.40        436.20        19.63 o
 -15   5   9        150.77        115.36        12.97 o
 -13   5   9         93.64        130.77        25.75 o
 -11   5   9        452.57        550.78        24.23 o
  -9   5   9        244.43        319.20        22.08 o
  -7   5   9       1348.58       1287.33        56.27 o
  -5   5   9         13.86         52.22        27.01 o
  -3   5   9        880.49        748.15        70.70 o
  -1   5   9       1279.80       1205.22        93.46 o
   1   5   9        936.71        721.50        47.21 o
   3   5   9        693.93        716.99        57.52 o
   5   5   9       1475.22       1400.96        53.20 o
   7   5   9        265.97        244.83        47.93 o
   9   5   9         34.79         39.49        18.80 o
  11   5   9        805.44        726.89        44.23 o
  13   5   9        795.31        718.67        34.51 o
  15   5   9        778.60        853.24        35.11 o
  17   5   9        231.14        231.87        29.96 o
  19   5   9        671.13        575.03        27.92 o
  21   5   9       1243.46       1209.39        38.10 o
  23   5   9         78.17         19.17        21.57 o
 -20   6   9        104.77        150.64        17.73 o
 -18   6   9        210.32        191.27        19.17 o
 -16   6   9        249.68        280.31        25.44 o
 -14   6   9        976.21       1022.97        25.59 o
 -12   6   9        262.33        182.57        17.75 o
 -10   6   9        488.66        467.25        20.35 o
  -8   6   9        313.15        282.54        25.25 o
  -6   6   9        775.04        748.55        42.10 o
  -4   6   9        164.01        131.57        16.52 o
  -2   6   9        344.48        394.09        21.44 o
   0   6   9        317.81        280.23        41.20 o
   2   6   9        577.74        635.08        43.14 o
   4   6   9        223.57        190.07        41.94 o
   6   6   9          7.06        -16.78        16.78 o
   8   6   9         75.29         40.74        21.57 o
  10   6   9        867.17        874.73        40.74 o
  12   6   9         39.73         38.34        16.78 o
 -44   0  10       1650.29       1686.92        67.10 o
 -42   0  10       4386.07       4037.50       364.27 o
 -40   0  10       3380.03       3311.50        83.88 o
 -38   0  10        769.44        878.22        56.23 o
 -36   0  10       6886.06       6840.64       119.45 o
 -34   0  10       3246.29       3134.43        79.65 o
 -32   0  10         21.26         13.58        17.73 o
 -30   0  10      16847.19      17108.78       344.00 o
 -28   0  10      10181.98       9793.66       289.98 o
 -26   0  10       3149.93       3059.79       117.01 o
 -24   0  10       9339.92       9687.04       166.96 o
 -22   0  10       2287.74       2548.90        57.98 o
 -20   0  10       1643.39       1465.20        42.24 o
 -18   0  10      26664.58      27956.03       447.84 o
 -16   0  10      23768.62      24100.98       407.62 o
 -14   0  10       8435.83       8860.09       153.57 o
 -12   0  10       1899.19       1878.37        50.90 o
 -10   0  10      13649.42      13785.35       199.19 o
  -8   0  10       7120.60       6668.27       105.70 o
  -6   0  10       2419.46       2495.82        59.33 o
  -4   0  10      26967.70      26789.41       429.85 o
  -2   0  10       6034.77       5931.45       135.57 o
   0   0  10      13523.54      14449.58       293.17 o
   2   0  10      11735.08      12057.64       249.11 o
   4   0  10       2289.77       2171.57       168.96 o
   6   0  10       2518.90       2448.76        70.31 o
   8   0  10      16305.11      17097.30       344.85 o
  10   0  10       7318.86       7177.35       157.60 o
  12   0  10       3088.73       3136.97        83.04 o
  14   0  10      13268.27      13803.88       283.00 o
  16   0  10      16087.59      16011.65       269.20 o
  18   0  10       5944.56       5393.39       106.79 o
  20   0  10       5372.23       5274.79       103.66 o
  22   0  10      11995.53      11385.59       197.61 o
  24   0  10        110.31        123.46        18.72 o
  26   0  10       2892.90       2868.41       134.21 o
  28   0  10       7231.18       7191.67       130.42 o
  30   0  10        297.07        267.22        30.22 o
  32   0  10       1684.26       1699.57        46.17 o
  34   0  10       1513.24       1624.61        62.31 o
  36   0  10       1811.64       1847.49        64.71 o
 -43   1  10        442.58        464.84        19.39 o
 -41   1  10          8.91         24.72        10.11 o
 -39   1  10       6876.93       6822.17       101.55 o
 -37   1  10       3171.74       2833.54        45.00 o
 -35   1  10          2.58         17.46        13.00 o
 -33   1  10        942.21       1008.66        28.72 o
 -31   1  10        366.44        333.88        21.12 o
 -29   1  10       1726.92       1788.34        35.52 o
 -27   1  10       4505.43       4470.40        67.59 o
 -25   1  10       9326.07       8946.65       120.89 o
 -23   1  10         45.32         34.91        12.57 o
 -21   1  10      11534.35      11731.67       153.47 o
 -19   1  10      13408.65      13236.78       157.15 o
 -17   1  10        289.01        256.45        17.86 o
 -15   1  10      14423.41      15205.60       165.78 o
 -13   1  10      14124.97      13882.00       152.21 o
 -11   1  10          6.81         74.37        14.40 o
  -9   1  10        230.97        320.48        22.25 o
  -7   1  10      19894.20      19750.92       241.38 o
  -5   1  10       2766.26       2681.25        47.22 o
  -3   1  10        973.34       1028.10        39.48 o
  -1   1  10       7823.32       7505.30        95.76 o
   1   1  10        592.91        574.81        28.35 o
   3   1  10       1958.97       1916.61        38.56 o
   5   1  10       7821.49       7586.77       106.17 o
   7   1  10       8020.57       7838.63       109.21 o
   9   1  10        108.04        144.34        18.98 o
  11   1  10      13781.44      14317.58       208.16 o
  13   1  10       3209.52       3049.95        54.70 o
  15   1  10        147.41        209.26        19.90 o
  17   1  10       8889.30       8708.19       121.39 o
  19   1  10       1952.82       2007.18        44.11 o
  21   1  10        158.48        165.74        17.01 o
  23   1  10        641.58        693.82        25.39 o
  25   1  10       9990.44      10061.94       155.00 o
  27   1  10        402.13        407.08        21.10 o
  29   1  10       3521.78       3653.68        53.57 o
  31   1  10       6910.11       7147.44       100.07 o
  33   1  10       2949.06       2860.64        54.13 o
  35   1  10        496.62        483.10        21.04 o
 -42   2  10       2533.72       2452.86        47.00 o
 -40   2  10        633.38        624.78        19.21 o
 -38   2  10          3.09          5.40         9.41 o
 -36   2  10       3005.36       2869.87        50.58 o
 -34   2  10       4470.00       4280.23        69.75 o
 -32   2  10       4725.32       4758.07        72.67 o
 -30   2  10       7063.19       7266.58       102.38 o
 -28   2  10       6940.24       7038.20        90.96 o
 -26   2  10         78.14         78.52        12.19 o
 -24   2  10       3525.29       3317.21        51.41 o
 -22   2  10       8440.77       7924.99       109.09 o
 -20   2  10          1.78         -0.71        11.62 o
 -18   2  10       7239.03       6960.46        84.09 o
 -16   2  10       6426.38       6444.52        78.54 o
 -14   2  10       5890.59       5596.43        94.84 o
 -12   2  10       3855.19       3858.24        55.38 o
 -10   2  10      10408.63      10506.04       119.18 o
  -8   2  10       3461.96       3280.21        51.11 o
  -6   2  10       5737.84       5729.73        85.03 o
  -4   2  10       5910.95       5859.20        96.09 o
  -2   2  10       6834.18       6667.70        95.63 o
   0   2  10       3361.88       3414.87        57.71 o
   2   2  10       6183.79       6190.82        89.81 o
   4   2  10      11113.80      11036.36       170.17 o
   6   2  10       8560.62       8347.64       115.59 o
   8   2  10       3905.16       3901.28        64.01 o
  10   2  10       4771.69       4693.67        66.92 o
  12   2  10         16.21         58.50        15.17 o
  14   2  10      10413.76      10327.27       141.28 o
  16   2  10       8969.88       8958.47       138.04 o
  18   2  10        606.83        643.36        29.39 o
  20   2  10       2131.51       2193.19        46.62 o
  22   2  10       7104.27       6994.72       185.83 o
  24   2  10        676.84        625.64        25.10 o
  26   2  10       2838.70       2729.48        46.99 o
  28   2  10       2659.18       2604.45        49.01 o
  30   2  10       1255.43       1337.68        31.60 o
  32   2  10        421.77        399.51        24.42 o
  34   2  10        986.14       1063.10        31.97 o
 -39   3  10       2634.61       2629.39        48.88 o
 -37   3  10        384.52        353.50        22.31 o
 -35   3  10        114.41         92.26        12.28 o
 -33   3  10       2142.51       2174.85        39.17 o
 -31   3  10       2832.98       2731.85        42.53 o
 -29   3  10        436.95        356.81        18.77 o
 -27   3  10        269.22        248.12        19.98 o
 -25   3  10       2642.68       2591.90        39.00 o
 -23   3  10        627.59        634.74        22.45 o
 -21   3  10       3110.26       2988.32        47.68 o
 -19   3  10       2641.33       2543.39        43.51 o
 -17   3  10       3868.93       3641.27        55.03 o
 -15   3  10       3836.08       3791.73        63.67 o
 -13   3  10       7364.99       7291.66        87.39 o
 -11   3  10       7549.83       7592.33        97.71 o
  -9   3  10        155.76        162.07        16.81 o
  -7   3  10      10804.99      10921.00       133.69 o
  -5   3  10       1235.36       1331.85        33.63 o
  -3   3  10         23.67          4.91        14.78 o
  -1   3  10       6226.26       6086.90       100.48 o
   1   3  10       2013.40       2061.24        48.60 o
   3   3  10       1121.65       1047.37        32.59 o
   5   3  10         18.57         27.33        15.35 o
   7   3  10       3441.81       3501.81        85.68 o
   9   3  10       1089.21       1080.10        32.03 o
  11   3  10       5915.35       5681.93        84.53 o
  13   3  10        170.84        176.13        17.65 o
  15   3  10       1458.06       1267.19        33.74 o
  17   3  10       4048.48       3971.41        80.49 o
  19   3  10       5985.81       6155.45       139.80 o
  21   3  10       2178.72       2414.63        56.52 o
  23   3  10        845.74        851.20        41.94 o
  25   3  10       2882.53       3061.00        69.68 o
  27   3  10        440.95        506.06        33.42 o
  29   3  10        145.78        157.46        23.10 o
  31   3  10       1097.24       1066.46        45.53 o
 -34   4  10        182.96        158.08        15.79 o
 -32   4  10        499.56        472.37        30.00 o
 -30   4  10       1353.47       1364.56        31.28 o
 -28   4  10       2724.90       2773.68        44.74 o
 -26   4  10        160.29        203.71        17.09 o
 -24   4  10        544.90        518.04        20.77 o
 -22   4  10       1056.20       1067.11        24.87 o
 -20   4  10       2622.88       2619.95        54.01 o
 -18   4  10        988.50        942.37        27.14 o
 -16   4  10       3594.51       3567.36        59.00 o
 -14   4  10        323.20        385.26        22.85 o
 -12   4  10       2279.05       2153.80        41.74 o
 -10   4  10        114.05        132.30        15.86 o
  -8   4  10         23.41         32.08        12.72 o
  -6   4  10         14.84         18.99        12.98 o
  -4   4  10       2784.24       2945.72        57.01 o
  -2   4  10        825.22        943.98        32.38 o
   0   4  10        449.88        458.65        30.44 o
   2   4  10        262.44        298.97        24.96 o
   4   4  10       3968.22       4060.02        75.28 o
   6   4  10          4.84         24.86        15.57 o
   8   4  10       4125.93       3992.78        73.75 o
  10   4  10       3354.68       3547.45        79.13 o
  12   4  10          6.52          8.57        15.27 o
  14   4  10        781.09        755.34        37.19 o
  16   4  10        779.41        840.11        49.12 o
  18   4  10        447.47        440.08        30.36 o
  20   4  10        115.17        131.81        33.55 o
  22   4  10       1612.74       1722.74       113.84 o
  24   4  10        141.40        162.60        24.66 o
  26   4  10        137.62        112.64        26.36 o
 -27   5  10          3.17         13.35         9.17 o
 -25   5  10        380.40        390.64        16.61 o
 -23   5  10        118.11        163.89        18.18 o
 -21   5  10       1278.03       1280.15        27.45 o
 -19   5  10         52.50         77.85         9.98 o
 -17   5  10          5.73          5.94         9.46 o
 -15   5  10        425.42        385.39        18.55 o
 -13   5  10        861.14        917.88        26.12 o
 -11   5  10       1323.60       1514.93        33.31 o
  -9   5  10        626.40        573.68        26.56 o
  -7   5  10       6340.76       6460.61       114.31 o
  -5   5  10        975.61       1012.26        67.95 o
  -3   5  10        229.45        171.11        38.34 o
  -1   5  10       2449.22       2387.68        70.76 o
   1   5  10         16.85         54.75        19.06 o
   3   5  10         18.62         16.86        20.37 o
   5   5  10        271.38        278.61        29.25 o
   7   5  10        116.67        184.53        31.15 o
   9   5  10        852.89        869.58        38.82 o
  11   5  10        460.65        477.74        30.83 o
  13   5  10        322.63        364.27        33.55 o
  15   5  10          5.74        -27.56        27.56 o
  17   5  10        563.39        596.96        53.92 o
 -14   6  10        370.89        350.33        33.55 o
 -12   6  10        210.45        204.00        38.34 o
 -10   6  10          1.91         -6.39        12.63 o
  -8   6  10        303.93        186.00        22.25 o
  -6   6  10        110.63        111.45        15.41 o
  -4   6  10        201.55        234.75        49.13 o
  -2   6  10        171.76        246.83        47.93 o
   2   6  10         90.29        103.05        23.97 o
   6   6  10          5.81        -16.78        16.78 o
 -41   1  11         16.99         30.12         9.50 o
 -39   1  11        675.82        699.14        26.78 o
 -37   1  11        136.28        199.94        14.91 o
 -35   1  11        384.08        578.36        21.52 o
 -33   1  11         15.53         19.86        10.87 o
 -31   1  11         99.70         96.50        13.25 o
 -29   1  11         19.08         23.83        10.79 o
 -27   1  11        700.08        632.54        22.62 o
 -25   1  11         37.89         35.76        12.57 o
 -23   1  11       1226.35       1202.26        29.71 o
 -21   1  11        110.70        129.43        14.71 o
 -19   1  11          0.14         16.92        12.18 o
 -17   1  11       3572.72       4021.16        57.12 o
 -15   1  11        531.59        655.72        24.80 o
 -13   1  11        474.96        611.01        27.85 o
 -11   1  11        275.08        275.02        22.86 o
  -9   1  11          2.35         19.89        14.15 o
  -7   1  11        170.41        157.48        17.18 o
  -5   1  11        348.04        358.81        29.75 o
  -3   1  11        356.25        342.41        26.62 o
  -1   1  11       1675.05       1731.93        37.30 o
   1   1  11          4.16         68.82        28.38 o
   3   1  11       4758.08       4751.26        88.01 o
   5   1  11         52.43         44.39        16.32 o
   7   1  11        473.49        425.21        28.14 o
   9   1  11         12.14         16.20        18.17 o
  11   1  11        179.67        159.63        18.25 o
  13   1  11          1.79         10.54        14.66 o
  15   1  11       1682.22       1615.18        47.74 o
  17   1  11        606.73        649.74        28.06 o
  19   1  11         51.43         61.31        13.95 o
  21   1  11          2.46         51.70        13.53 o
  23   1  11        209.71        185.28        20.06 o
  25   1  11         60.93         42.92        11.78 o
  27   1  11        208.37        219.23        17.77 o
  29   1  11        203.27        205.47        16.79 o
  31   1  11        125.07        126.28        19.72 o
  33   1  11        226.32        289.85        23.76 o
 -40   2  11          0.24         13.82         8.84 o
 -38   2  11        368.16        386.19        15.07 o
 -36   2  11       1759.83       1729.78        35.27 o
 -34   2  11        166.50        162.80        16.52 o
 -32   2  11         17.82         14.65        10.51 o
 -30   2  11        157.03        162.31        16.99 o
 -28   2  11        183.86        367.26        25.78 o
 -26   2  11        398.77        557.86        19.98 o
 -24   2  11        848.65        907.13        24.98 o
 -22   2  11        267.81        333.70        20.46 o
 -20   2  11        728.22        808.08        24.79 o
 -18   2  11       1137.77       1148.33        30.18 o
 -16   2  11       6327.99       6445.35        78.78 o
 -14   2  11         39.81         44.67        12.27 o
 -12   2  11       3113.98       3032.60        45.31 o
 -10   2  11         44.02         33.04        16.26 o
  -8   2  11         89.53         77.44        15.55 o
  -6   2  11        582.42        603.32        29.66 o
  -4   2  11        768.91        847.49        35.63 o
  -2   2  11       4106.45       4266.78        76.38 o
   0   2  11       4575.76       4826.01        74.56 o
   2   2  11        295.12        351.43        33.47 o
   4   2  11       5208.92       5256.36        79.23 o
   6   2  11        188.32        368.10        26.67 o
   8   2  11       1647.53       1610.76        39.08 o
  10   2  11         77.08         68.12        16.62 o
  12   2  11        118.53        155.58        26.34 o
  14   2  11        415.69        423.84        26.18 o
  16   2  11       1388.90       1299.53        35.73 o
  18   2  11       3064.69       2975.44        58.76 o
  20   2  11       1733.38       1704.49        60.00 o
  22   2  11        330.25        280.43        21.35 o
  24   2  11        128.19        148.86        17.51 o
  26   2  11        451.37        517.07        28.58 o
  28   2  11        313.72        335.15        28.26 o
  30   2  11        789.93        793.52        27.40 o
 -37   3  11         32.60         26.17        23.68 o
 -35   3  11        410.45        520.52        34.00 o
 -33   3  11        336.17        377.37        18.25 o
 -31   3  11         35.18         29.30        16.85 o
 -29   3  11       2251.60       2235.09        37.00 o
 -27   3  11        836.99        872.65        21.38 o
 -25   3  11          1.94         30.82        10.70 o
 -23   3  11        257.76        238.21        20.47 o
 -21   3  11        679.11        689.55        23.02 o
 -19   3  11        392.53        402.26        21.06 o
 -17   3  11       6074.72       6117.51        81.91 o
 -15   3  11       2175.41       2109.20        35.97 o
 -13   3  11        490.82        462.74        22.83 o
 -11   3  11        436.59        406.74        22.58 o
  -9   3  11        487.00        439.21        23.66 o
  -7   3  11       1762.47       1778.27        36.00 o
  -5   3  11         76.78         54.98        15.35 o
  -3   3  11       3393.28       3242.82        62.89 o
  -1   3  11       1129.72       1111.34        35.30 o
   1   3  11         21.60         23.09        16.23 o
   3   3  11        330.74        313.72        24.88 o
   5   3  11       1839.79       1790.24        39.55 o
   7   3  11       1418.51       1334.64        34.40 o
   9   3  11       2432.93       2172.59        43.45 o
  11   3  11          6.29          9.10        15.35 o
  13   3  11       1010.06        925.00        29.20 o
  15   3  11        220.48        186.57        32.06 o
  17   3  11        442.36        396.41        28.39 o
  19   3  11          9.63         44.94        15.14 o
  21   3  11        404.43        390.42        29.32 o
  23   3  11        559.42        489.36        39.00 o
  25   3  11        122.46        116.53        18.39 o
  27   3  11        432.70        454.42        33.97 o
 -32   4  11        206.36        220.48        23.72 o
 -30   4  11        342.27        341.20        17.01 o
 -28   4  11          2.10          2.17        11.44 o
 -26   4  11        143.48        159.38        14.98 o
 -24   4  11        838.65        835.93        22.96 o
 -22   4  11        303.58        368.56        17.42 o
 -20   4  11        191.51        164.17        17.41 o
 -18   4  11       1606.20       1507.74        32.83 o
 -16   4  11        308.05        258.18        19.78 o
 -14   4  11        701.14        657.54        28.64 o
 -12   4  11       5632.48       5563.56        91.33 o
 -10   4  11       2484.66       2376.78        55.35 o
  -8   4  11         31.65          2.13        13.75 o
  -6   4  11       4216.17       4050.47        72.76 o
  -4   4  11         19.40         32.59        14.26 o
  -2   4  11        472.01        444.69        26.72 o
   0   4  11        692.28        651.34        33.21 o
   2   4  11       1577.01       1554.15        42.31 o
   4   4  11          3.79        -16.78        23.03 o
   6   4  11         34.82         28.44        16.03 o
   8   4  11        281.41        298.57        23.45 o
  10   4  11        446.59        436.39        24.34 o
  12   4  11        810.48        738.28        26.42 o
  14   4  11       2603.78       2505.13        59.50 o
  16   4  11        149.71        158.92        32.52 o
  18   4  11        163.61        127.02        33.55 o
  20   4  11       2515.76       2288.45        79.09 o
  22   4  11        470.88        532.03        35.95 o
  24   4  11        998.48        905.89        40.74 o
 -25   5  11        392.12        446.94        29.09 o
 -23   5  11        880.98        814.83        20.50 o
 -21   5  11        202.96        191.65        29.48 o
 -19   5  11        502.18        469.84        20.12 o
 -17   5  11        627.53        618.11        19.69 o
 -15   5  11        197.05        155.89        15.35 o
 -13   5  11       1238.09       1306.54        32.58 o
 -11   5  11       1726.75       1677.20        42.51 o
  -9   5  11       1156.83       1124.06        32.28 o
  -7   5  11         21.58          4.40        15.62 o
  -5   5  11        195.24        156.44        22.25 o
  -3   5  11       1365.52       1136.22        50.67 o
  -1   5  11       3247.94       3140.63        81.75 o
   1   5  11          0.23         29.81        17.35 o
   3   5  11        273.33        257.83        28.07 o
   5   5  11         52.92         63.59        19.17 o
   7   5  11         92.86         72.50        17.52 o
   9   5  11        294.80        246.34        27.64 o
  13   5  11         13.25        -14.38        21.57 o
 -40   0  12        648.17        626.05        26.23 o
 -38   0  12       4271.65       4382.53       121.02 o
 -36   0  12       2161.02       2123.69        55.84 o
 -34   0  12        458.07        462.21        27.92 o
 -32   0  12       1209.69       1278.40        44.06 o
 -30   0  12       4145.39       3821.85       404.89 o
 -28   0  12       1948.32       1785.26        54.23 o
 -26   0  12       7717.58       7658.53       135.13 o
 -24   0  12       4419.26       4406.18        85.32 o
 -22   0  12         30.23        110.62        17.63 o
 -20   0  12         92.37         99.45        17.88 o
 -18   0  12       4657.40       4157.30        82.06 o
 -16   0  12        371.26        401.08        31.01 o
 -14   0  12       6342.48       6459.05       117.59 o
 -12   0  12      10381.13      10480.18       156.04 o
 -10   0  12       1578.23       1410.55        48.77 o
  -8   0  12       2316.19       2416.48        60.29 o
  -6   0  12      13410.82      13528.55       278.76 o
  -4   0  12        208.36        310.28        36.43 o
  -2   0  12        751.78        830.54        46.58 o
   0   0  12       6255.25       6547.82       148.27 o
   2   0  12      23237.02      24012.32       477.03 o
   4   0  12       2536.73       2371.51        72.01 o
   6   0  12      21542.25      21567.16       585.95 o
   8   0  12       1453.86       1490.10        55.06 o
  10   0  12        210.93        276.85        35.59 o
  12   0  12       2014.31       2141.22        81.10 o
  14   0  12      13191.95      13567.90       233.05 o
  16   0  12         16.72          7.53        17.06 o
  18   0  12        465.08        501.60        32.16 o
  20   0  12        582.73        641.46        83.88 o
  22   0  12         40.65         66.96        16.26 o
  24   0  12       1128.94       1274.25        41.46 o
  26   0  12       4057.62       3993.67        82.58 o
  28   0  12        413.18        380.81        27.92 o
  30   0  12        315.95        366.67        38.34 o
 -39   1  12       1403.04       1401.51        25.67 o
 -37   1  12        788.40        837.74        24.79 o
 -35   1  12       6299.43       6341.56        96.13 o
 -33   1  12       2147.01       2024.89        39.52 o
 -31   1  12        296.28        295.61        19.12 o
 -27   1  12       3214.80       3147.20        50.77 o
 -25   1  12        461.22        463.24        21.47 o
 -23   1  12       8245.71       8187.27       111.24 o
 -21   1  12       4283.28       4192.83        64.27 o
 -19   1  12        263.50        228.34        19.09 o
 -17   1  12       3440.99       3593.74        53.15 o
 -15   1  12      10756.18      11217.30       135.33 o
 -13   1  12       3054.13       3101.32        48.00 o
 -11   1  12       6921.38       7150.37        91.29 o
  -9   1  12       4349.62       4131.16        65.94 o
  -7   1  12       2501.49       2373.11        65.59 o
  -5   1  12       1586.28       1518.13        37.42 o
  -3   1  12       8625.38       8499.56       107.74 o
  -1   1  12        624.06        552.54        27.46 o
   1   1  12      13913.62      14550.46       172.94 o
   3   1  12      23131.02      24015.58       303.47 o
   5   1  12       2793.83       2749.74        51.32 o
   7   1  12         58.89         98.48        25.66 o
   9   1  12       7060.36       6905.68       109.87 o
  11   1  12       3687.22       3772.26        78.18 o
  13   1  12        749.15        717.62        28.68 o
  15   1  12       1696.35       1715.68        39.83 o
  17   1  12       8127.74       8066.42       112.57 o
  19   1  12         54.05         76.09        24.66 o
  21   1  12       9142.68       8988.76       121.52 o
  23   1  12       1418.85       1366.97        32.23 o
  25   1  12        360.25        340.78        21.95 o
  27   1  12       1721.70       1793.78        43.00 o
  29   1  12       3277.86       3328.51        56.69 o
  31   1  12        573.63        510.58        20.66 o
 -38   2  12        905.47        844.98        18.38 o
 -36   2  12       1006.81       1090.32        40.06 o
 -34   2  12          5.46         -4.54         9.73 o
 -32   2  12        952.24        973.34        25.89 o
 -30   2  12       6491.62       6512.71        99.72 o
 -28   2  12         16.62         33.36        10.35 o
 -26   2  12       2579.95       2333.98       103.05 o
 -24   2  12       5160.27       5029.03        73.06 o
 -22   2  12         54.71         39.67        10.67 o
 -20   2  12        213.82        241.98        18.41 o
 -18   2  12       2327.52       2381.19        41.93 o
 -16   2  12         79.99        138.94        14.53 o
 -14   2  12        692.76        679.20        23.42 o
 -12   2  12      12131.67      11906.15       133.41 o
 -10   2  12        222.65        310.07        23.58 o
  -8   2  12       4869.00       4823.73        77.65 o
  -6   2  12       1189.78       1281.58        38.59 o
  -4   2  12       3366.38       3415.05        67.19 o
  -2   2  12       1560.16       1427.05        39.90 o
   0   2  12      13689.63      13892.35       202.16 o
   2   2  12       8086.07       8104.35       113.61 o
   4   2  12       1240.21       1208.41        33.52 o
   6   2  12        933.69        961.25        31.07 o
   8   2  12       6256.46       6302.09       105.85 o
  10   2  12        488.18        498.41        29.17 o
  12   2  12       3306.44       3335.76        62.22 o
  14   2  12       3138.27       3250.61        67.81 o
  16   2  12        140.29        158.17        40.74 o
  18   2  12         13.52          7.71        17.30 o
  20   2  12       3054.45       3166.53        52.28 o
  22   2  12         13.50         13.55        13.74 o
  24   2  12       2319.61       2299.72        57.35 o
  26   2  12       1580.43       1615.93        34.80 o
  28   2  12        338.73        351.03        25.16 o
 -35   3  12       1735.07       1704.92        51.90 o
 -33   3  12       1454.62       1475.81        29.61 o
 -31   3  12         36.35         19.65        10.38 o
 -29   3  12       4072.71       4038.00        65.26 o
 -27   3  12       1352.73       1350.59        31.62 o
 -25   3  12         57.83         69.30         9.65 o
 -23   3  12       1428.68       1410.49        29.27 o
 -21   3  12       4810.36       4794.96        67.53 o
 -19   3  12       3352.25       3385.74        58.76 o
 -17   3  12        511.33        477.43        22.01 o
 -15   3  12       2051.74       2121.93        41.43 o
 -13   3  12         64.94         41.67        13.24 o
 -11   3  12       2065.84       2038.35        38.38 o
  -9   3  12       2266.10       2377.37        45.74 o
  -7   3  12       2248.04       2352.99        46.68 o
  -5   3  12       4187.71       3876.29        70.83 o
  -3   3  12       1548.94       1574.78        40.86 o
  -1   3  12       5135.76       5149.60        87.67 o
   1   3  12        460.05        498.18        27.59 o
   3   3  12       4946.28       4914.93        76.14 o
   5   3  12        428.09        425.32        24.95 o
   7   3  12       1255.76       1163.92        38.20 o
   9   3  12        534.18        534.16        28.73 o
  11   3  12       2833.49       2829.35        61.43 o
  13   3  12          3.09          7.19        15.09 o
  15   3  12       7923.38       8224.06       142.50 o
  17   3  12       4280.42       4412.88        83.00 o
  19   3  12        598.14        632.95        28.27 o
  21   3  12         31.89         24.75        13.19 o
  23   3  12        744.52        779.96        32.51 o
  25   3  12        847.35        968.23        55.12 o
 -30   4  12        959.37        987.00        31.15 o
 -28   4  12        325.67        367.90        27.33 o
 -26   4  12        800.97        801.30        22.69 o
 -24   4  12       1317.73       1343.02        27.83 o
 -22   4  12        110.97         91.64        10.55 o
 -20   4  12        461.28        468.97        35.87 o
 -18   4  12        222.37        230.05        17.44 o
 -16   4  12         10.27         24.41        10.86 o
 -14   4  12        154.39        161.42        20.70 o
 -12   4  12       5330.64       5358.68        78.21 o
 -10   4  12       2169.08       2320.39        48.17 o
  -8   4  12       1163.15       1100.89        43.46 o
  -6   4  12       1802.07       1803.80        45.00 o
  -4   4  12         28.65         70.49        19.72 o
  -2   4  12        144.79         84.08        14.88 o
   0   4  12       3513.08       3674.05       108.24 o
   2   4  12       2906.82       3029.78        57.64 o
   4   4  12        275.19        284.63        24.02 o
   6   4  12       1657.81       1615.59        39.01 o
   8   4  12         54.45         70.49        15.44 o
  10   4  12          1.30        -19.73        19.73 o
  12   4  12         79.18         70.43        15.18 o
  14   4  12       1736.19       1847.34        48.94 o
  16   4  12        591.57        644.67        45.53 o
  18   4  12        107.79         71.90        23.97 o
  20   4  12       1704.71       1835.50        67.10 o
 -21   5  12       1091.04       1123.67        27.19 o
 -19   5  12        760.77        774.09        23.30 o
 -17   5  12         86.36        122.40        18.23 o
 -15   5  12        538.36        596.18        29.06 o
 -13   5  12        327.76        349.00        36.51 o
 -11   5  12        252.09        251.67        49.13 o
  -9   5  12         58.29         95.53        27.76 o
  -7   5  12         84.45        103.29        18.56 o
  -5   5  12        522.99        517.51        32.35 o
  -3   5  12          7.32          0.00        43.14 o
  -1   5  12       1038.34       1174.31        47.44 o
   1   5  12        327.83        374.40        27.12 o
   3   5  12        727.85        729.89        57.52 o
   5   5  12         54.18        107.58        20.66 o
   7   5  12         91.10        179.74        26.36 o
 -37   1  13          6.22         -5.14         9.55 o
 -35   1  13        709.71        720.32        20.65 o
 -33   1  13         70.83         56.24        10.35 o
 -31   1  13        135.34        318.23        17.29 o
 -29   1  13         51.80         55.21        21.47 o
 -27   1  13        170.36        212.74        19.71 o
 -25   1  13        274.84        270.81        43.14 o
 -23   1  13        354.47        419.84        21.13 o
 -21   1  13         37.33         24.30        12.08 o
 -19   1  13          2.81         55.19        23.25 o
 -17   1  13         71.70        178.27        19.25 o
 -15   1  13       2033.73       1869.95        35.59 o
 -13   1  13       1475.41       1559.65        33.35 o
 -11   1  13         34.94        174.12        23.81 o
  -9   1  13          2.44          5.60        16.82 o
  -7   1  13        288.29        357.15        51.05 o
  -5   1  13        540.70        683.91        33.88 o
  -3   1  13        987.87        964.04        31.57 o
  -1   1  13       3738.29       3853.02        62.14 o
   3   1  13         65.94         82.32        16.39 o
   5   1  13       1749.05       1707.55        41.58 o
   7   1  13       1112.77       1236.30        37.73 o
   9   1  13        894.35        941.28        31.41 o
  11   1  13        170.73        215.71        23.55 o
  13   1  13        124.84        301.34        32.06 o
  15   1  13        471.26        445.79        35.01 o
  17   1  13        990.64        930.15        27.59 o
  19   1  13        545.41        541.47        22.30 o
  21   1  13         82.62         88.30        15.78 o
  23   1  13        115.28        102.79        18.24 o
  25   1  13        267.97        296.14        30.83 o
  27   1  13         35.34         55.49        10.19 o
 -36   2  13          3.67          4.61         7.68 o
 -34   2  13        113.30        158.07        14.50 o
 -32   2  13        131.76         94.82        16.79 o
 -30   2  13        995.79        995.06        30.76 o
 -28   2  13       1674.56       1745.15        33.15 o
 -26   2  13        895.47        886.35        23.36 o
 -24   2  13        136.40        139.95        22.86 o
 -22   2  13        705.52        775.77        29.67 o
 -20   2  13        602.41        659.53        30.83 o
 -18   2  13         30.84         46.68        12.16 o
 -16   2  13        449.28        405.34        20.78 o
 -14   2  13         13.08         25.03        12.73 o
 -12   2  13         88.41         91.30        14.35 o
 -10   2  13        303.03        480.87        42.10 o
  -8   2  13         41.46        267.34        46.73 o
  -6   2  13          7.67         15.37        32.23 o
  -4   2  13         92.82        196.95        28.99 o
  -2   2  13         43.21         89.37        19.48 o
   0   2  13         19.99         10.98        22.91 o
   2   2  13       3410.04       3363.48        57.38 o
   4   2  13       4427.83       4427.67        69.48 o
   6   2  13        526.49        563.47        30.27 o
   8   2  13         75.14         62.86        16.90 o
  10   2  13       2701.68       2440.57       144.99 o
  12   2  13        464.42        468.51        28.51 o
  14   2  13         38.69         26.36        14.71 o
  16   2  13       1105.62       1110.11        31.41 o
  18   2  13        912.59        933.71        27.09 o
  20   2  13         24.99         48.32        11.49 o
  22   2  13        959.35        933.62        35.97 o
  24   2  13        202.87        150.88        19.23 o
  26   2  13         14.15         -0.48        12.63 o
 -33   3  13        170.40        134.44        16.00 o
 -31   3  13        366.82        382.65        26.74 o
 -29   3  13       2638.49       2693.79        62.17 o
 -27   3  13        260.87        278.63        16.12 o
 -25   3  13        477.10        516.49        17.03 o
 -23   3  13        994.56        948.22        23.40 o
 -21   3  13        182.17        163.72        14.95 o
 -19   3  13          8.97         11.94        10.57 o
 -17   3  13       2219.52       2379.71        43.53 o
 -15   3  13        391.87        395.49        21.88 o
 -13   3  13          2.09          6.48        20.38 o
 -11   3  13       2199.54       2048.07        42.45 o
  -9   3  13        426.89        456.89        25.17 o
  -7   3  13       1004.02       1004.45        32.91 o
  -5   3  13       1108.28       1082.21        33.68 o
  -3   3  13          3.89         22.17        14.67 o
  -1   3  13        200.39        213.32        28.21 o
   1   3  13       1548.47       1403.33        74.02 o
   3   3  13       2684.13       2626.37        63.46 o
   5   3  13         56.29         47.31        14.11 o
   7   3  13         32.17         25.78        14.00 o
   9   3  13        442.43        498.13        38.89 o
  11   3  13        148.18        169.94        41.75 o
  13   3  13       1263.87       1309.33        62.95 o
  15   3  13       6842.21       7131.03       123.13 o
  17   3  13         69.12         75.82        14.60 o
  19   3  13        505.71        448.22        23.79 o
  21   3  13        415.43        432.52        25.90 o
 -26   4  13        567.84        530.75        20.41 o
 -24   4  13         81.48        125.50        26.98 o
 -22   4  13        878.94        885.82        22.05 o
 -20   4  13        310.20        308.06        14.95 o
 -18   4  13         58.30         47.78        11.18 o
 -16   4  13          4.21        -13.72        13.72 o
 -14   4  13        667.86        651.71        33.55 o
 -12   4  13          1.07        -10.56        13.14 o
 -10   4  13         71.70         93.43        16.76 o
  -8   4  13        218.37        218.21        23.19 o
  -6   4  13          3.09         -8.68        14.68 o
  -4   4  13        182.89        147.52        18.39 o
  -2   4  13       2347.51       2173.34        44.71 o
   0   4  13        158.78        141.80        21.79 o
   2   4  13         75.23         65.16        13.61 o
   4   4  13       1228.63       1129.16        31.48 o
   6   4  13        554.73        522.48        24.12 o
   8   4  13        286.05        252.31        27.98 o
  10   4  13        477.83        458.72        28.11 o
  12   4  13         17.50         13.64        21.83 o
 -15   5  13        129.65        129.41        23.97 o
 -13   5  13         58.00         16.41        20.37 o
 -11   5  13        441.45        413.41        20.37 o
  -9   5  13        272.72        232.46        26.36 o
  -7   5  13         85.84         69.50        23.97 o
  -5   5  13        156.02        103.05        26.36 o
  -3   5  13        171.58        162.96        23.97 o
  -1   5  13        222.85        160.57        23.97 o
   1   5  13       1415.93       1344.21        50.33 o
   3   5  13       1086.20       1030.51        43.14 o
   5   5  13         65.54         28.76        21.57 o
 -36   0  14          4.35          2.72        12.63 o
 -32   0  14         12.56          9.59        13.56 o
 -30   0  14       1031.52       1038.73        44.34 o
 -28   0  14       5040.27       5127.47       113.54 o
 -26   0  14       3927.99       3674.60       165.24 o
 -24   0  14        136.89        157.11        25.73 o
 -22   0  14       7223.44       7032.29       124.06 o
 -20   0  14       3531.85       3940.81       108.13 o
 -18   0  14         13.90          2.87        18.85 o
 -16   0  14       9166.01      10218.59       174.33 o
 -14   0  14      10841.17      10656.80       181.25 o
 -12   0  14       1864.86       1727.38        52.89 o
 -10   0  14        547.91        521.19        35.93 o
  -8   0  14       5405.91       5621.40       106.00 o
  -6   0  14       1542.94       1470.17        55.84 o
  -4   0  14          6.39        -15.49        21.83 o
  -2   0  14      17039.75      17167.81       348.24 o
   0   0  14        246.58        226.19        35.47 o
   2   0  14       1951.31       2095.08        83.88 o
   4   0  14        548.98        604.99        39.80 o
   6   0  14        564.83        536.55        36.40 o
   8   0  14         53.97         56.32        18.64 o
  10   0  14       7481.05       7263.17       227.67 o
  12   0  14        874.68        929.10        40.67 o
  14   0  14        149.02        116.46        31.15 o
  16   0  14       8191.13       7950.17       168.61 o
  18   0  14       3950.46       3916.31        90.65 o
  20   0  14        498.77        453.70        26.23 o
  22   0  14        825.00        805.15        30.50 o
  24   0  14       4411.22       4439.09        94.90 o
 -35   1  14       4490.94       4411.83        69.18 o
 -33   1  14        117.55         97.45        10.87 o
 -31   1  14       1386.08       1480.75        30.24 o
 -29   1  14       1600.26       1572.65        35.16 o
 -27   1  14        574.99        627.27        20.03 o
 -25   1  14       1622.79       1622.52        32.13 o
 -23   1  14       2383.29       2349.42        40.71 o
 -21   1  14         36.17         20.56        11.67 o
 -19   1  14       3780.02       3655.74       106.16 o
 -17   1  14       6575.11       6347.67       102.34 o
 -15   1  14       3110.28       3415.70       116.79 o
 -13   1  14       2230.02       2242.13        43.67 o
 -11   1  14       3295.75       3425.75        66.04 o
  -9   1  14        645.92        602.32        32.51 o
  -7   1  14        319.55        336.99        29.20 o
  -5   1  14       4185.91       4295.62        67.19 o
  -3   1  14       3409.87       3489.94        58.06 o
  -1   1  14        213.52        351.18        33.76 o
   1   1  14       4356.93       4465.68        79.10 o
   3   1  14       5412.46       5403.91        88.66 o
   5   1  14        486.42        475.30        30.19 o
   7   1  14       2537.21       2588.21        75.08 o
   9   1  14       6095.13       6012.86       139.31 o
  11   1  14        176.22        212.31        22.05 o
  13   1  14       4883.27       5143.34        82.36 o
  15   1  14       3047.13       3000.56        53.61 o
  17   1  14        624.05        590.56        22.05 o
  19   1  14        184.19        262.78        19.88 o
  21   1  14       1921.54       1910.52        35.64 o
  23   1  14         13.33         18.48        11.34 o
 -34   2  14       1965.79       1955.46        40.82 o
 -32   2  14         99.13        106.35        12.90 o
 -30   2  14       1403.47       1294.33        27.85 o
 -28   2  14       1863.73       1819.85        36.21 o
 -26   2  14       5307.91       5419.18        74.58 o
 -24   2  14         34.56         37.19        10.09 o
 -22   2  14       2011.08       2113.20        38.20 o
 -20   2  14       4164.80       4079.33        60.62 o
 -18   2  14         16.78         36.56        16.95 o
 -16   2  14       6831.25       6810.03        86.24 o
 -14   2  14       3508.23       3772.41        79.73 o
 -12   2  14       1588.06       1598.15        50.84 o
 -10   2  14         90.95         56.08        15.64 o
  -8   2  14       7511.93       7349.26       130.46 o
  -6   2  14       1537.56       1520.04        41.69 o
  -4   2  14       1873.45       1780.76       102.89 o
  -2   2  14       2686.74       2740.57        74.06 o
   0   2  14        161.42        185.88        21.20 o
   2   2  14         36.37         21.07        14.13 o
   4   2  14       1327.51       1428.09        79.09 o
   6   2  14       1571.87       1737.97        47.00 o
   8   2  14        245.72        267.27        26.42 o
  10   2  14       2303.64       2288.68        53.45 o
  12   2  14        925.57        961.48        35.49 o
  14   2  14        103.46         66.99        13.84 o
  16   2  14       6144.69       6153.09        96.95 o
  18   2  14       2160.30       2287.82        62.28 o
  20   2  14        673.05        745.00        24.83 o
  22   2  14        884.01        949.46        34.51 o
 -29   3  14       4485.15       4516.99        94.90 o
 -27   3  14         33.68         33.13        11.59 o
 -25   3  14         44.51         41.50        10.50 o
 -23   3  14       2164.80       2205.80        36.12 o
 -21   3  14        717.87        784.11        23.56 o
 -19   3  14        493.54        527.95        33.90 o
 -17   3  14        289.09        323.00        27.33 o
 -15   3  14          2.09         -0.24        11.91 o
 -13   3  14       1891.52       1772.94        43.52 o
 -11   3  14       2859.03       2919.91        56.23 o
  -9   3  14        982.34       1065.29        31.47 o
  -7   3  14        234.59        215.78        22.51 o
  -5   3  14       2580.37       2560.75        53.38 o
  -3   3  14       2696.52       2789.78        70.09 o
  -1   3  14        269.95        199.51        24.66 o
   1   3  14       1305.36       1354.25        51.85 o
   3   3  14       3406.38       3473.92        62.45 o
   5   3  14        398.24        362.65        26.42 o
   7   3  14        522.84        602.68        29.93 o
   9   3  14       2019.38       2239.24        50.22 o
  11   3  14        162.62        213.98        31.32 o
  13   3  14          6.84         22.37        14.97 o
  15   3  14       1186.18       1297.73        43.27 o
  17   3  14          2.66         14.77        13.20 o
 -22   4  14        345.27        307.00        18.76 o
 -20   4  14       2012.73       2019.35        41.38 o
 -18   4  14         27.26         41.54        10.84 o
 -16   4  14       1481.07       1280.50        63.44 o
 -14   4  14        815.36        826.80        31.04 o
 -12   4  14       1761.89       1843.31        48.27 o
 -10   4  14        113.53        103.78        28.64 o
  -8   4  14       1491.80       1585.21        40.58 o
  -6   4  14         77.94        108.43        17.65 o
  -4   4  14        364.26        360.49        35.26 o
  -2   4  14       1254.05       1277.17        40.63 o
   0   4  14        491.53        559.95        24.56 o
   2   4  14         14.98        -12.62        12.73 o
   4   4  14        107.04        108.26        16.14 o
   6   4  14        290.11        287.95        25.76 o
   8   4  14        837.49        774.08        50.33 o
 -33   1  15          4.26         -4.29        11.56 o
 -31   1  15        243.46        315.38        18.33 o
 -29   1  15         25.98         75.90        28.62 o
 -27   1  15         40.90         71.10        12.15 o
 -25   1  15        136.15        145.90        14.24 o
 -23   1  15         75.77         90.85        11.30 o
 -21   1  15        148.76        128.35        13.48 o
 -19   1  15         33.22         31.80        13.12 o
 -17   1  15         38.62         78.92        17.72 o
 -15   1  15        208.16        224.64        30.09 o
 -13   1  15        294.38        446.42        58.90 o
 -11   1  15        254.04        240.34        30.91 o
  -9   1  15        293.75        375.75        29.72 o
  -7   1  15          3.10         12.29        18.66 o
  -5   1  15          1.42         -7.19        20.74 o
  -3   1  15          0.82         -0.41        17.81 o
  -1   1  15        266.45        327.84        31.82 o
   1   1  15        257.66        324.98        26.46 o
   3   1  15          6.99         14.30        13.92 o
   5   1  15         57.66        154.35        19.37 o
   7   1  15          7.44         -0.49        12.25 o
   9   1  15         82.60         74.83        13.58 o
  11   1  15        270.72        236.39        20.26 o
  13   1  15        261.32        269.48        24.81 o
  15   1  15        107.37        106.01        15.91 o
  17   1  15          6.81          2.35         9.79 o
  19   1  15        221.91        251.55        17.29 o
 -30   2  15         24.15         25.28        10.67 o
 -28   2  15          8.53         31.60        30.91 o
 -26   2  15         26.92         49.13        13.97 o
 -24   2  15        549.12        552.08        19.91 o
 -22   2  15        392.01        469.40        19.59 o
 -20   2  15        660.18        674.36        22.82 o
 -18   2  15       2972.44       3065.21        76.76 o
 -16   2  15       1742.17       1674.70        48.27 o
 -14   2  15       2392.41       2327.01        52.03 o
 -12   2  15         18.71         14.70        14.00 o
 -10   2  15        344.57        358.53        42.59 o
  -8   2  15        239.14        248.88        24.35 o
  -6   2  15        163.84        222.10        34.84 o
  -4   2  15         78.43        139.62        47.60 o
  -2   2  15         47.88         76.20        15.70 o
   0   2  15        956.52        849.64        38.87 o
   2   2  15       1693.90       1646.85        58.91 o
   4   2  15        932.24        840.37        35.23 o
   6   2  15         85.50         61.99        14.44 o
   8   2  15         13.44         15.85        13.20 o
  10   2  15        527.44        605.22        35.33 o
  12   2  15        113.03        149.97        32.52 o
  14   2  15       1016.59       1023.44        28.99 o
  16   2  15        459.44        435.08        21.90 o
  18   2  15         47.81         44.58        10.90 o
 -25   3  15        327.79        308.76        22.13 o
 -23   3  15         17.24         11.98        28.76 o
 -21   3  15         26.22         28.09        11.91 o
 -19   3  15         60.84         72.04        20.37 o
 -17   3  15        107.54        143.97        31.15 o
 -15   3  15        186.18        182.14        21.13 o
 -13   3  15       1873.69       1936.56        53.20 o
 -11   3  15         20.81          2.24        15.58 o
  -9   3  15         44.05         45.32        11.17 o
  -7   3  15        320.63        364.54        24.79 o
  -5   3  15        228.54        274.65        19.62 o
  -3   3  15         43.59         23.49        12.30 o
  -1   3  15       2175.12       2078.16        49.85 o
   1   3  15        252.10        223.94        23.76 o
   3   3  15        116.99        213.29        50.33 o
   7   3  15         70.89        160.57        33.55 o
   9   3  15        233.86        215.66        24.53 o
  11   3  15        569.83        536.34        27.92 o
  13   3  15          3.41        -13.24        13.24 o
 -16   4  15       1026.32       1074.75        25.80 o
 -14   4  15        214.78        208.93        18.41 o
 -12   4  15        488.78        419.97        33.55 o
 -10   4  15       1706.40       1595.30        41.49 o
  -8   4  15        980.07       1047.26        32.06 o
  -6   4  15        474.66        423.48        38.34 o
  -4   4  15       1203.70       1098.83        33.77 o
  -2   4  15        978.22        980.18        47.93 o
   0   4  15        146.66        175.93        41.94 o
   2   4  15        170.86        153.38        35.95 o
 -30   0  16       2360.53       2528.10        93.46 o
 -28   0  16       1026.17        951.09        62.31 o
 -26   0  16       2265.47       2125.48        81.48 o
 -24   0  16       3824.80       3920.64        88.07 o
 -22   0  16       1451.34       1384.20        58.72 o
 -20   0  16        410.79        428.98        43.14 o
 -18   0  16        108.52         70.79        21.83 o
 -16   0  16       1449.94       1560.69        51.66 o
 -14   0  16       1036.67       1077.35        45.75 o
 -12   0  16       1902.43       1873.85        83.88 o
 -10   0  16       3445.06       3501.09       119.83 o
  -8   0  16        966.88        903.22        46.64 o
  -6   0  16        675.48        681.20        85.08 o
  -4   0  16       1577.82       1707.70        55.84 o
  -2   0  16       1272.36       1267.21        49.06 o
   0   0  16       3239.95       3399.55       107.84 o
   2   0  16      10323.74      10799.06       221.97 o
   4   0  16       3927.33       3850.04        90.65 o
   6   0  16       1170.90       1031.22        39.80 o
   8   0  16       3536.37       3654.15       111.32 o
  10   0  16       2693.43       2671.95        66.09 o
  12   0  16         69.06         37.71        16.03 o
  14   0  16        819.09        823.15        31.32 o
  16   0  16       2201.81       2008.98        50.84 o
 -29   1  16         45.86         30.31        15.58 o
 -27   1  16       2327.92       2304.67        46.01 o
 -25   1  16       2270.56       2176.39        46.01 o
 -23   1  16          0.57         31.71        12.41 o
 -21   1  16       1700.67       1608.12        66.59 o
 -19   1  16       1147.45       1255.54        39.80 o
 -17   1  16        677.24        737.94        33.55 o
 -15   1  16       1083.59       1137.37        40.67 o
 -13   1  16       7821.38       7769.58       133.72 o
 -11   1  16        694.18        659.99        67.00 o
  -9   1  16       1499.75       1546.95        42.14 o
  -7   1  16       2946.17       2886.91        74.50 o
  -5   1  16        136.44        108.06        18.64 o
  -3   1  16        172.12        151.37        20.88 o
  -1   1  16       1106.18       1174.39        37.83 o
   1   1  16        675.23        716.02        30.03 o
   3   1  16         11.84         30.88        14.00 o
   5   1  16       4630.02       4831.10        88.53 o
   7   1  16        693.37        754.56        27.75 o
   9   1  16        158.18        194.27        23.12 o
  11   1  16       1711.04       1679.58        38.69 o
  13   1  16       1673.84       1658.90        46.58 o
  15   1  16        308.02        264.80        17.49 o
 -26   2  16         58.68         45.53        16.78 o
 -24   2  16        794.80        786.06        38.34 o
 -22   2  16       1728.55       1566.36       203.71 o
 -20   2  16       1301.67       1317.96        38.10 o
 -18   2  16         82.12         84.49        13.56 o
 -16   2  16       1253.20       1231.27        38.10 o
 -14   2  16        106.94        111.24        18.41 o
 -12   2  16        964.65        978.88        31.11 o
 -10   2  16       1061.10       1146.64        33.04 o
  -8   2  16       1101.35       1156.78        35.92 o
  -6   2  16        877.23        880.60        40.92 o
  -4   2  16        927.75       1033.63        79.09 o
  -2   2  16       2098.31       2352.90       156.97 o
   0   2  16       1779.73       1646.46       117.43 o
   2   2  16       5392.35       5578.50       216.89 o
   4   2  16       3875.27       3665.23        71.77 o
   6   2  16         16.36         24.36        12.57 o
   8   2  16        631.11        677.01        26.09 o
  10   2  16        853.20        835.84        56.92 o
  12   2  16        273.67        270.71        23.75 o
 -19   3  16       1488.83       1404.19        37.28 o
 -17   3  16        370.62        388.68        25.16 o
 -15   3  16         15.62         21.57        16.78 o
 -13   3  16       2147.54       2190.04        54.15 o
 -11   3  16        192.07        200.38        26.36 o
  -9   3  16        631.39        644.54        67.10 o
  -7   3  16       1645.29       1715.51        44.88 o
  -5   3  16          5.64         14.66        18.01 o
  -3   3  16        903.85        838.64        27.64 o
  -1   3  16       1373.04       1302.27        65.90 o
   1   3  16       4356.15       4296.50       139.00 o
   3   3  16       1633.25       1491.13        41.49 o
   5   3  16        294.87        354.69        33.55 o
   7   3  16        100.93        115.03        28.76 o
 -23   1  17        228.82        237.26        31.15 o
 -21   1  17        155.14        213.29        33.55 o
 -19   1  17          5.48         19.17        16.95 o
 -17   1  17        228.41        237.52        57.52 o
 -15   1  17          4.80         12.09        29.96 o
 -13   1  17         57.60         14.14        19.82 o
 -11   1  17        156.77        150.98        33.55 o
  -9   1  17          0.45          7.41        29.96 o
  -7   1  17        154.06        155.77        33.55 o
  -5   1  17          6.07         18.16        21.57 o
  -3   1  17         90.00         92.21        17.97 o
  -1   1  17         11.21         16.78        14.97 o
   1   1  17        485.50        408.92        35.38 o
   3   1  17        562.67        522.67        24.11 o
   5   1  17         12.19         16.19        17.37 o
   7   1  17         23.59         11.60        11.39 o
   9   1  17         57.37         46.41        12.06 o
 -18   2  17        456.35        442.70        23.54 o
 -16   2  17        205.68        213.83        56.32 o
 -14   2  17         21.74         68.12        59.91 o
 -12   2  17        245.52        270.09        46.73 o
 -10   2  17         61.79         59.91        19.17 o
  -8   2  17        306.66        305.96        45.53 o
  -6   2  17         51.13         39.05        13.74 o
  -4   2  17         23.75         18.72        13.24 o
  -2   2  17         18.62         -6.44        13.24 o
   0   2  17          8.67        -14.33        14.33 o
   2   2  17         12.77          3.67        16.78 o
   4   2  17        381.06        392.05        47.93 o
 -11   1  18         18.68         19.17        33.55 o
  -9   1  18       1698.05       1754.02        64.71 o
  -7   1  18        847.97        740.53        43.14 o
  -5   1  18        267.99        210.89        33.55 o
  -3   1  18       3159.06       3103.27        98.26 o
  -1   1  18         66.58         59.77        18.14 o
                                                
